# Supplementary material for: Wdr47, Camsaps, and Katanin cooperate to generate ciliary central microtubules
Source: Nat Commun. 2021 Oct 4;12:5796. doi: 10.1038/s41467-021-26058-5 (PMC8490363; doi:10.1038/s41467-021-26058-5)
Supplement: Supplementary file 11 — Source Data [file 41467_2021_26058_MOESM11_ESM.xlsx]

## Sheet: Fig 1b
Fig. 1b Original images of immunoblots

## Sheet: Fig 1c
Fig. 1c Original images of immunoblots

## Sheet: Fig 1g
Fig.1g Ciliary beat Frequencies (Hz)
	Ciliary beat Frequencies (Hz)
	Wdr47+/+	Wdr47+/-	Wdr47-/-
	11.6414	10.4384	15.2672				Wdr47+/+	Wdr47+/-	Wdr47-/-
	10.142	11.0988	12.987			Mean(Hz)	14.6	14	13.7
	11.2613	13.1579	14.9254		.	S.D.	4.2	3.7	3.6
	12.3305	10.929	20.8768			n	51	51	50
	10.8342	11.4548	19.7239
	11.9332	10.5152	20.284
	14.9477	11.1857	18.2149
	10.4384	12.3457	21.8818
	10.4167	11.9332	12.9032
	13.6426	11.6414	8.55432
	19.1939	12.7877	9.58773
	18.9394	12.2399	8.34724
	17.094	12.0337	15.2672
	16.5017	8.1103	15.873
	18.6916	16.129	15.6006
	10.4384	15.7729	13.3869
	13.6426	13.4048	12.3457
	14.9477	17.331	14.4927
	16.129	15.2672	14.9477
	8.55432	17.5439	11.4548
	15.2672	21.1864	8.62069
	12.1359	14.7929	13.1406
	11.0865	17.1233	16.8919
	13.5135	16.3132	17.1233
	14.4927	11.8343	15.949
	12.2399	6.28141	15.2672
	15.6006	7.39645	17.762
	15.873	7.80031	10.2041
	12.7877	15.2672	11.3636
	12.4533	15.1057	12.0337
	15.4321	14.6413	10
	13.7931	16.129	10.3627
	15.949	8.7108	8.76424
	15.3846	9.86193	9.86193
	15.873	16.9491	11.9332
	9.09091	17.1233	12.6582
	13.7931	11.7371	13.4048
	15.1057	15.6006	12.9032
	9.15751	17.5439	15.1057
	14.2045	18.6916	14.9477
	17.5439	19.7239	13.9276
	15.6006	19.1939	11.5473
	18.9394	17.5439	10.929
	22.2222	19.4552	10.8342
	14.7929	16.6945	12.5628
	13.5318	14.4927	15.4321
	11.9332	9.93049	5.88235
	12.3457	9.52381	16.3132
	12.2399	15.6006	10.5932
	27.8551	17.301	21.5054
	30.8642	20.8333

## Sheet: Fig 1h
Fig. 1h Velocity of fluoresent beads (mm/s)
Velocity of fluoresent beads(μm/s)										Beads velocity
experiment1			experiment2			experiment3					Wdr47+/+	Wdr47+/-	Wdr47-/-
+ / +	+ / -	- / -	+ / +	+ / -	- / -	+ / +	+ / -	- / -		Mean	11.29	11.59	1.698
0.159552	0	0	1.46667	1.7737	0.319105	1.89502	3.47851	0.159552		S.D.	7.611	10.27	1.853
0.40678	0	0.112821	2.1355	1.96864	0.35677	2.48461	4.43424	0.275		P value		0.6322	<0.0001
0.40678	0.225641	0.112821	2.23396	2.07418	0.35677	2.57765	4.63801	0.293333		n	401	316	299
0.40678	0.338462	0.112821	2.319	2.81106	0.451282	3.11127	4.68188	0.40678
0.55	0.338462	0.159552	2.32941	3.3	0.504549	3.20702	5.12285	0.465171
0.55	0.35677	0.159552	2.52791	3.72327	0.518545	4.33867	5.98465	0.465171
0.55	0.40678	0.200727	2.73525	3.77359	0.575274	4.40609	6.07495	0.466601
0.691393	0.451282	0.225641	2.82843	3.97927	0.586667	4.53542	6.55913	0.504549
0.789744	0.504549	0.225641	2.87593	4.13416	0.607557	4.54794	7.02764	0.515334
1.26137	0.517826	0.225641	3.38496	4.42308	0.638209	4.675	7.7	0.592623
1.42643	0.546594	0.252274	3.78502	4.68035	0.691393	4.91935	7.87241	0.747856
1.471	0.607557	0.252274	3.82811	5.90208	0.702764	5.00286	8.17143	0.789744
1.69231	0.657851	0.265911	3.93548	5.92368	0.776471	5.24731	8.17634	0.789744
1.71656	0.68626	0.273297	4.03027	6.19071	0.789744	5.53159	8.2851	0.821346
1.85061	0.691393	0.275	4.07512	6.41249	0.81356	5.66985	8.43317	0.881156
1.97114	0.695701	0.314286	4.1551	6.79904	0.818472	5.67365	8.49211	0.894427
2.2	0.71354	0.325926	4.18654	6.84794	0.821346	5.84417	8.64933	0.909588
2.28803	0.733333	0.336353	4.28124	7.25585	0.862911	5.887	8.67816	0.916667
2.48902	0.743449	0.338462	4.4	7.37902	0.902564	5.94643	8.8	0.957314
2.55756	0.764346	0.35677	4.4	7.64561	0.970519	5.99751	8.8	0.957314
2.64407	0.797761	0.35677	4.42741	7.77817	0.98387	6.19071	9.11779	0.963939
2.75	0.797761	0.35677	5.07075	7.81697	1.0178	6.20544	9.39125	0.991527
2.75	0.804964	0.364396	5.15529	8.3019	1.04015	6.69104	10.2306	1.03021
2.7828	0.963939	0.393548	5.19696	8.72143	1.06716	6.69104	10.8337	1.04015
3.03747	0.963939	0.414836	5.2	8.8609	1.06753	6.83064	11.5746	1.04015
3.16228	0.970519	0.44	5.26286	8.86848	1.1	6.86188	11.6528	1.14626
3.38496	0.98387	0.444467	5.28814	9.15214	1.15789	7.08676	11.7994	1.2127
3.39952	1.06716	0.444467	5.2983	9.59659	1.17788	7.15	11.8246	1.22034
3.43651	1.12442	0.451282	5.66039	10.9563	1.29412	7.20128	13.1696	1.26491
3.50258	1.12821	0.465171	5.75495	11	1.35033	7.21927	13.4326	1.28635
3.5322	1.22034	0.465171	5.78747	11.0264	1.44481	7.32306	13.522	1.32204
3.68355	1.22034	0.504549	5.82354	11.1367	1.471	7.39949	13.5502	1.32955
3.72327	1.22034	0.517647	5.91232	11.1383	1.51365	7.51872	13.8679	1.37252
3.8246	1.24614	0.517826	6.16	11.1698	1.70075	7.57915	13.9566	1.40553
3.907	1.25714	0.546594	6.22254	11.2551	1.77787	7.89824	14.9616	1.40864
4.04295	1.3157	0.564103	6.30368	11.4229	2.26635	7.95902	14.9616	1.42708
4.05416	1.40553	0.564103	6.4065	12.2051	2.32019	8.1439	15.1003	1.42708
4.33442	1.42708	0.566927	6.59697	12.3062	2.44444	8.39097	15.2161	1.61245
4.35251	1.43336	0.586667	6.6	12.4128	2.7828	8.5383	15.3212	1.63751
4.4	1.46667	0.596285	6.6	12.4643	2.7828	8.55206	15.3436	1.69231
4.60435	1.51365	0.614919	6.60507	12.5997	2.7828	8.56247	15.6	1.76374
4.66601	1.53527	0.628571	6.64062	12.6074	2.7828	8.60886	15.7143	1.82267
4.67219	1.59552	0.655913	6.66692	13.1183	3.14286	8.62911	16.1786	1.82267
5.02106	1.62264	0.657851	6.74171	13.5271	3.27957	8.69271	16.9271	1.86163
5.17647	1.71041	0.68626	6.95701	13.5865	3.94912	9.18864	16.9706	1.86964
5.26549	1.72848	0.69341	7.33333	13.5981	16.7226	9.42857	17.4675	1.87825
5.56561	1.78385	0.69341	7.37902	13.7939		9.59569	17.7218	1.88571
5.62211	1.81108	0.702764	7.42443	13.8934		9.68	17.771	1.92258
5.64238	1.81918	0.71354	7.89824	13.914		10.3709	18.3931	1.94454
5.6442	1.89122	0.72111	7.93221	14.1429		10.7042	19.0243	1.95093
5.86667	1.90917	0.723356	7.93221	14.5666		10.7418	19.6774	1.97456
5.887	1.97456	0.755903	8.18318	14.6441		11.3385	19.7216	2.07418
5.90413	2.00203	0.756823	8.32548	15.3124		11.3772	20.1396	2.09995
5.92993	2.01574	0.756823	8.32548	15.4531		11.3922	20.9995	2.17015
6	2.0339	0.789744	8.43317	15.4608		11.3951	23.1123	2.2
6.04722	2.0339	0.797732	8.57075	15.6609		11.455	24.1345	2.2
6.08094	2.03961	0.797761	8.59127	15.7645		11.8761	24.4102	2.37995
6.22254	2.09434	0.81356	8.7818	15.824		11.9693	24.8476	2.44444
6.22254	2.17051	0.81356	8.80381	16.9387		11.9851	24.9764	2.63382
6.51306	2.19058	0.821346	8.92139	16.9518		12.2535	24.9764	2.7543
6.58678	2.2	0.821346	8.92139	17.1767		12.4026	25.0484	3.02361
6.761	2.2	0.859215	8.96124	17.4311		12.4451	25.2335	3.03779
6.87735	2.21354	0.865743	8.97427	17.7097		12.4694	25.5806	3.12046
7.17112	2.24011	0.881156	9.01467	17.9029		12.5309	25.7306	3.50289
7.24182	2.319	0.881156	9.21968	18.9558		12.7276	25.8021	3.54084
7.61538	2.39062	0.888934	9.23822	19.2227		12.9573	25.8816	4.44467
7.89067	2.39328	0.892139	9.28181	20.2412		13.2	25.948	4.44467
7.93221	2.45967	0.909588	9.33525	20.283		13.8093	28.6673	4.67219
7.93221	2.48592	0.916292	9.35453	20.4077		14.2289	29.5161	5.13124
8.08026	2.64	0.930342	9.42857	20.5438		14.9571	29.9142	5.37052
8.10246	2.64	0.955863	9.46256	20.834		15.4697	30.0935	8.2629
8.24621	2.71412	0.958755	9.51866	22.2733		15.5149	30.7036	8.43317
8.36574	2.83444	0.963939	9.78186	22.5674		15.6977	31.0781	12.3905
8.43317	2.88661	0.963939	10.0335	23.6564		16.3954	31.7289	16.1367
8.4623	2.93333	0.991527	10.1354	26.7577		16.6709	32.7054
8.63866	2.994	1.00787	10.1452	27.2981		17.2074	33.4009
9.27601	3.04595	1.02163	10.198	28.1187		17.4311	33.5094
9.33381	3.12046	1.03529	10.2719	28.5237		19.0017	33.5174
9.39125	3.2	1.04015	10.3336	29.3058		19.0667	35.5634
9.45972	3.45164	1.04137	10.5763	31.2121		19.0667	39.017
9.6912	3.47368	1.06435	10.9018	31.4992		19.7182	40.0591
9.74104	3.52172	1.06435	11	31.5674		19.8305	41.0928
9.82655	3.55574	1.07686	11.0264	41.1031		20.1337	42.0309
10.6258	3.66158	1.09319	11.3252			20.7418	42.5526
10.6331	3.77506	1.11115	11.4843			20.8581	42.9141
10.6348	4.00406	1.11687	11.5495			21.5625	44.9911
10.6348	4.05367	1.12821	11.6012			21.77	45.632
10.6513	4.2701	1.12832	11.6644			22.0966
10.8337	4.31824	1.15749	11.6932			22.539
10.9018	4.67726	1.16156	11.8474			22.5701
11.1914	4.70306	1.19512	11.9378			24.424
11.2442	5.20717	1.22034	11.9594			25.2867
11.4132	5.28	1.22172	11.9853			29.9717
11.6794	5.4037	1.24614	12.1458			30.606
12.4451	5.52687	1.26137	12.2984			36.2833
12.5312	5.72238	1.2808	12.5526
12.5419	5.82857	1.28281	12.6915
12.7276	5.94916	1.28635	12.8281
12.8666	6.29575	1.28635	12.9326
12.9947	6.4065	1.28635	12.9583
13.2458	6.41405	1.29412	12.9722
13.522	6.56248	1.29583	13.3686
13.522	6.71631	1.31385	13.4834
13.522	6.71827	1.3157	13.522
13.746	6.9428	1.32204	13.5925
13.746	7.19668	1.35385	13.6112
13.9834	7.32306	1.35854	13.7742
14.111	7.57005	1.36322	13.8093
14.4268	7.58985	1.36322	13.8608
14.9291	7.62342	1.37252	13.914
14.9651	7.63231	1.38682	14.0869
15.0503	7.91737	1.40869	14.1254
15.4096	7.93977	1.41896	14.3
15.5087	8	1.43597	14.3336
15.5936	8.31471	1.46667	14.5424
16.5	8.71557	1.48092	14.5666
16.7547	8.75803	1.50244	14.5666
16.8124	9.07083	1.53452	14.799
16.9789	9.09386	1.53452	14.9011
17.1087	11.0572	1.55348	14.9742
17.3563	11.0923	1.55563	14.9859
17.7007	11.1367	1.56735	15.1047
17.7969	11.6708	1.57143	15.3212
17.8186	11.8098	1.57436	15.3514
17.9067	11.8983	1.58351	15.5563
18.7521	11.9378	1.58351	15.5563
19.2421	11.9693	1.58658	15.5909
19.951	12.2051	1.63776	15.7011
20.2591	12.3803	1.73233	15.8692
20.9434	13.2914	1.76	16.2514
22.3035	13.3821	1.78885	16.3527
22.3035	13.4614	1.81918	16.5366
23.2045	13.8607	1.83658	16.6968
24.2062	14.5389	1.92119	16.737
24.9764	15.4	1.9291	17.0095
24.9936	15.5246	1.95556	17.1041
25.948	16.0796	1.96774	17.1041
30.6337	16.6673	1.99344	17.6409
33.0151	16.994	2	17.761
33.5044	17.1	2.09211	18.0105
35.2891	19.0247	2.10569	18.6964
62.5744	20.2526	2.15543	19.123
	28.6026	2.2	19.123
	29.5225	2.2	19.291
	32.4826	2.2	19.5678
	34.5771	2.26771	19.6774
		2.3986	19.8136
		2.54498	19.9488
		2.56125	20.0371
		2.59167	20.4683
		2.60114	20.632
		2.66475	20.8452
		2.70769	22.3396
		2.75	22.88
		2.75	23.7514
		2.7828	25.0484
		2.82843	25.1433
		2.859	25.2867
		2.87194	26.5625
		2.9738	33.5545
		3.11127	33.9756
		3.17289	34.457
		3.2051	36.8951
		3.52971	37.565
		3.58341
		3.64185
		3.69224
		3.72327
		3.72327
		3.93954
		4.18654
		4.27603
		4.29757
		4.42308
		4.74555
		4.78706
		4.91935
		5.33875
		6.61018

## Sheet: Fig 1i
Fig. 1i CP-less cilia (%)
	Day11			Day15
	Wdr47+/+	Wdr47+/-	Wdr47-/-	Wdr47+/+	Wdr47+/-	Wdr47-/-
CP-less/total cilia	1/100	1/100	99/100	0/40	0/40	40/40
CP-less cilia (%)	0.01	0.01	0.99	0	0	1

## Sheet: Fig 2c
Fig. 2c The Original data of label-free quantitative (LFQ) mass spectrometric
Original data for Fig.2c
Protein IDs	Fasta headers	Peptides-WT1	Peptides-KO1	Peptides-WT2	Peptides-KO2	Unique peptides-WT1	Unique peptides-KO1	Unique peptides-WT2	Unique peptides-KO2	Sequence coverage-WT1[%]	Sequence coverage-KO1 [%]	Sequence coverage-WT2 [%]	Sequence coverage-KO2 [%]	LFQ intensity-WT1	LFQ intensity-KO1	LFQ intensity-WT2	LFQ intensity-KO2		Relative protein abundance in Wdr47-/- multicilia (KO/WT)
sp|A2AR50|RGPS1_MOUSE	sp|A2AR50|RGPS1_MOUSE Ras-specific guanine nucleotide-releasing factor RalGPS1 OS=Mus musculus OX=10090 GN=Ralgps1 PE=1 SV=2	2	0	1	0	2	0	1	0	6.5	0	2.4	0	10200000	0	0	0		Protein	LFQ intensity-WT1	LFQ intensity-KO1	LFQ intensity-WT2	LFQ intensity-KO2	KO1/WT1	KO2/WT2	Average
sp|A2RRY8|SPAS1_MOUSE	sp|A2RRY8|SPAS1_MOUSE Spermatogenesis-associated serine-rich protein 1 OS=Mus musculus OX=10090 GN=Spats1 PE=1 SV=1	3	0	4	0	3	0	4	0	18.2	0	22.7	0	68076000	0	97448000	0		Wdr47	558560000	0	600320000	0	0	0	0
sp|A3KGF9|CCD9B_MOUSE	sp|A3KGF9|CCD9B_MOUSE Coiled-coil domain-containing protein 9B OS=Mus musculus OX=10090 GN=Ccdc9b PE=1 SV=1	2	0	0	0	2	0	0	0	7.9	0	0	0	6509800	0	0	0		Spag16	639110000	0	782700000	0	0	0	0
sp|A6H5Y3|METH_MOUSE	sp|A6H5Y3|METH_MOUSE Methionine synthase OS=Mus musculus OX=10090 GN=Mtr PE=1 SV=1	2	0	0	0	2	0	0	0	2.2	0	0	0	4750800	0	0	0		Spef1	627340000	0	678520000	0	0	0	0
sp|B1AVY7|KI16B_MOUSE	sp|B1AVY7|KI16B_MOUSE Kinesin-like protein KIF16B OS=Mus musculus OX=10090 GN=Kif16b PE=1 SV=1	2	0	1	1	2	0	0	0	2.9	0	0.7	0.7	7168400	0	0	0		Cfap69	1271300000	0	1497700000	0	0	0	0
sp|E9Q557|DESP_MOUSE	sp|E9Q557|DESP_MOUSE Desmoplakin OS=Mus musculus OX=10090 GN=Dsp PE=1 SV=1	2	0	0	1	2	0	0	1	1	0	0	0.3	52287000	0	0	0		Spag17	1903700000	0	2536200000	13289000	0	0.00523973	0.00261986
sp|F6XZJ7|SAM15_MOUSE	sp|F6XZJ7|SAM15_MOUSE Sterile alpha motif domain-containing protein 15 OS=Mus musculus OX=10090 GN=Samd15 PE=4 SV=2	2	0	2	0	2	0	2	0	4.4	0	4.4	0	14008000	0	16283000	0		Hydin	7201400000	104010000	10131000000	100930000	0.014443	0.00996249	0.0122028
sp|O70583|TRI18_MOUSE	sp|O70583|TRI18_MOUSE E3 ubiquitin-protein ligase Midline-1 OS=Mus musculus OX=10090 GN=Mid1 PE=1 SV=2	2	0	1	0	2	0	1	0	4.6	0	2.4	0	3294900	0	0	0		Spef2	3625000000	88840000	4411800000	100700000	0.0245076	0.0228252	0.0236664
sp|O88597|BECN1_MOUSE	sp|O88597|BECN1_MOUSE Beclin-1 OS=Mus musculus OX=10090 GN=Becn1 PE=1 SV=3	2	0	0	0	2	0	0	0	6.2	0	0	0	7504000	0	0	0		Spag6	12030000000	421850000	14120000000	507790000	0.0350665	0.0359625	0.0355145
sp|O89112|LANC1_MOUSE	sp|O89112|LANC1_MOUSE LanC-like protein 1 OS=Mus musculus OX=10090 GN=Lancl1 PE=1 SV=1	1	0	1	0	1	0	1	0	5.5	0	3	0	5136600	0	0	0		Pcdp1	951290000	34413000	1308600000	55707000	0.0361751	0.0425699	0.0393725
sp|P05201|AATC_MOUSE	sp|P05201|AATC_MOUSE Aspartate aminotransferase, cytoplasmic OS=Mus musculus OX=10090 GN=Got1 PE=1 SV=3	13	0	14	0	13	0	14	0	41.2	0	44.8	0	579910000	0	634400000	0		Wdr93	420240000	74351000	490290000	107850000	0.176925	0.219972	0.198448
sp|P06801|MAOX_MOUSE	sp|P06801|MAOX_MOUSE NADP-dependent malic enzyme OS=Mus musculus OX=10090 GN=Me1 PE=1 SV=2	1	0	0	0	1	0	0	0	3.1	0	0	0	2469300	0	0	0		Cfap54	2113000000	698440000	3101000000	658040000	0.330544	0.212203	0.271373
sp|P08030|APT_MOUSE	sp|P08030|APT_MOUSE Adenine phosphoribosyltransferase OS=Mus musculus OX=10090 GN=Aprt PE=1 SV=2	5	0	2	0	5	0	2	0	36.1	0	22.8	0	39483000	0	0	0		IFT52	1552400000	962060000	1731000000	894620000	0.619724	0.516823	0.568273
sp|P0C028|NUD11_MOUSE;sp|P0C027|NUD10_MOUSE;sp|Q9JI46|NUDT3_MOUSE	sp|P0C028|NUD11_MOUSE Diphosphoinositol polyphosphate phosphohydrolase 3-beta OS=Mus musculus OX=10090 GN=Nudt11 PE=1 SV=1;sp|P0C027|NUD10_MOUSE Diphosphoinositol polyphosphate phosphohydrolase 3-alpha OS=Mus musculus OX=10090 GN=Nudt10 PE=1 SV=1	4	3	3	3	1	0	0	0	31.1	18.9	18.9	18.9	2369500	0	0	0		IFT172	5723700000	3745100000	6870000000	3654200000	0.654315	0.531907	0.593111
sp|P0C8B4|GON7_MOUSE	sp|P0C8B4|GON7_MOUSE EKC/KEOPS complex subunit GON7 OS=Mus musculus OX=10090 GN=Gon7 PE=3 SV=1	1	0	0	0	1	0	0	0	21.4	0	0	0	2668100	0	0	0		IFT81	3393700000	2300300000	3727100000	2231700000	0.677815	0.598777	0.638296
sp|P11985|TC1D3_MOUSE	sp|P11985|TC1D3_MOUSE Tctex1 domain-containing protein 3 OS=Mus musculus OX=10090 GN=Tcte3 PE=1 SV=2	2	0	6	0	2	0	6	0	16.8	0	30.4	0	108080000	0	161290000	0		IFT43	242600000	190110000	254690000	193060000	0.783636	0.75802	0.770828
sp|P12960|CNTN1_MOUSE	sp|P12960|CNTN1_MOUSE Contactin-1 OS=Mus musculus OX=10090 GN=Cntn1 PE=1 SV=1	12	0	8	0	12	0	8	0	19.1	0	12.6	0	100440000	0	88407000	0		IFT122	1547000000	1664200000	1924300000	1746000000	1.07576	0.907343	0.991551
sp|P13439|UMPS_MOUSE	sp|P13439|UMPS_MOUSE Uridine 5-monophosphate synthase OS=Mus musculus OX=10090 GN=Umps PE=1 SV=3	5	0	4	0	5	0	4	0	17.9	0	15.4	0	47911000	0	0	0		IFT140	1767500000	1946600000	2133300000	1981200000	1.10133	0.928702	1.01502
sp|P14069|S10A6_MOUSE	sp|P14069|S10A6_MOUSE Protein S100-A6 OS=Mus musculus OX=10090 GN=S100a6 PE=1 SV=3	2	0	4	0	2	0	4	0	39.3	0	55.1	0	441080000	0	734740000	0
sp|P24472|GSTA4_MOUSE	sp|P24472|GSTA4_MOUSE Glutathione S-transferase A4 OS=Mus musculus OX=10090 GN=Gsta4 PE=1 SV=3	2	0	0	0	2	0	0	0	9.5	0	0	0	41342000	0	0	0
sp|P24527|LKHA4_MOUSE	sp|P24527|LKHA4_MOUSE Leukotriene A-4 hydrolase OS=Mus musculus OX=10090 GN=Lta4h PE=1 SV=4	1	0	0	0	1	0	0	0	2.8	0	0	0	1204600	0	0	0
sp|P33215|NEDD1_MOUSE	sp|P33215|NEDD1_MOUSE Protein NEDD1 OS=Mus musculus OX=10090 GN=Nedd1 PE=1 SV=2	2	0	0	0	2	0	0	0	4.7	0	0	0	2882500	0	0	0
sp|P49138|MAPK2_MOUSE	sp|P49138|MAPK2_MOUSE MAP kinase-activated protein kinase 2 OS=Mus musculus OX=10090 GN=Mapkapk2 PE=1 SV=2	3	0	0	0	3	0	0	0	12.7	0	0	0	12718000	0	0	0
sp|P50114|S100B_MOUSE	sp|P50114|S100B_MOUSE Protein S100-B OS=Mus musculus OX=10090 GN=S100b PE=1 SV=2	2	0	2	0	2	0	2	0	40.2	0	40.2	0	92974000	0	124930000	0
sp|P52734|FGD1_MOUSE	sp|P52734|FGD1_MOUSE FYVE, RhoGEF and PH domain-containing protein 1 OS=Mus musculus OX=10090 GN=Fgd1 PE=1 SV=2	1	0	0	0	1	0	0	0	2.7	0	0	0	5346200	0	0	0
sp|P54254|ATX1_MOUSE	sp|P54254|ATX1_MOUSE Ataxin-1 OS=Mus musculus OX=10090 GN=Atxn1 PE=1 SV=2	1	0	0	0	1	0	0	0	3	0	0	0	2910700	0	0	0
sp|P58006|SESN1_MOUSE	sp|P58006|SESN1_MOUSE Sestrin-1 OS=Mus musculus OX=10090 GN=Sesn1 PE=1 SV=3	4	0	1	1	4	0	1	1	11.2	0	3	2.4	25368000	0	0	0
sp|P60202|MYPR_MOUSE	sp|P60202|MYPR_MOUSE Myelin proteolipid protein OS=Mus musculus OX=10090 GN=Plp1 PE=1 SV=2	2	0	1	0	2	0	1	0	8.7	0	4.7	0	12642000	0	0	0
sp|P61294|RAB6B_MOUSE	sp|P61294|RAB6B_MOUSE Ras-related protein Rab-6B OS=Mus musculus OX=10090 GN=Rab6b PE=1 SV=1	8	7	6	5	1	0	0	0	34.1	29.3	25.5	26	6529700	0	0	0
sp|P61971|NTF2_MOUSE	sp|P61971|NTF2_MOUSE Nuclear transport factor 2 OS=Mus musculus OX=10090 GN=Nutf2 PE=1 SV=1	2	0	1	0	2	0	1	0	30.7	0	11	0	18889000	0	0	0
sp|P62881|GNB5_MOUSE	sp|P62881|GNB5_MOUSE Guanine nucleotide-binding protein subunit beta-5 OS=Mus musculus OX=10090 GN=Gnb5 PE=1 SV=1	1	0	0	0	1	0	0	0	4.8	0	0	0	3778200	0	0	0
sp|P63011|RAB3A_MOUSE	sp|P63011|RAB3A_MOUSE Ras-related protein Rab-3A OS=Mus musculus OX=10090 GN=Rab3a PE=1 SV=1	3	1	1	1	2	0	0	0	16.4	3.6	3.6	3.6	4736700	0	0	0
sp|P63058|THA_MOUSE	sp|P63058|THA_MOUSE Thyroid hormone receptor alpha OS=Mus musculus OX=10090 GN=Thra PE=1 SV=2	1	0	0	0	1	0	0	0	2.6	0	0	0	2919700	0	0	0
sp|P63089|PTN_MOUSE	sp|P63089|PTN_MOUSE Pleiotrophin OS=Mus musculus OX=10090 GN=Ptn PE=1 SV=1	1	0	0	0	1	0	0	0	14.3	0	0	0	3268400	0	0	0
sp|P70459|ERF_MOUSE	sp|P70459|ERF_MOUSE ETS domain-containing transcription factor ERF OS=Mus musculus OX=10090 GN=Erf PE=1 SV=1	2	0	1	0	2	0	1	0	8.3	0	4.2	0	7175700	0	0	0
sp|P70697|DCUP_MOUSE	sp|P70697|DCUP_MOUSE Uroporphyrinogen decarboxylase OS=Mus musculus OX=10090 GN=Urod PE=1 SV=2	2	0	0	0	2	0	0	0	7.1	0	0	0	9313700	0	0	0
sp|P97372|PSME2_MOUSE	sp|P97372|PSME2_MOUSE Proteasome activator complex subunit 2 OS=Mus musculus OX=10090 GN=Psme2 PE=1 SV=4	7	0	0	0	7	0	0	0	28.9	0	0	0	192020000	0	0	0
sp|P97471|SMAD4_MOUSE	sp|P97471|SMAD4_MOUSE Mothers against decapentaplegic homolog 4 OS=Mus musculus OX=10090 GN=Smad4 PE=1 SV=2	1	0	0	0	1	0	0	0	3.8	0	0	0	5827100	0	0	0
sp|P97822|AN32E_MOUSE	sp|P97822|AN32E_MOUSE Acidic leucine-rich nuclear phosphoprotein 32 family member E OS=Mus musculus OX=10090 GN=Anp32e PE=1 SV=2	2	0	0	0	2	0	0	0	11.2	0	0	0	27881000	0	0	0
sp|P98156|VLDLR_MOUSE	sp|P98156|VLDLR_MOUSE Very low-density lipoprotein receptor OS=Mus musculus OX=10090 GN=Vldlr PE=1 SV=1	2	0	0	0	2	0	0	0	3.2	0	0	0	2636600	0	0	0
sp|Q1HFZ0|NSUN2_MOUSE	sp|Q1HFZ0|NSUN2_MOUSE tRNA (cytosine(34)-C(5))-methyltransferase OS=Mus musculus OX=10090 GN=Nsun2 PE=1 SV=2	1	0	0	0	1	0	0	0	1.5	0	0	0	4944800	0	0	0
sp|Q3U308|CTU2_MOUSE	sp|Q3U308|CTU2_MOUSE Cytoplasmic tRNA 2-thiolation protein 2 OS=Mus musculus OX=10090 GN=Ctu2 PE=1 SV=1	1	0	0	0	1	0	0	0	2.1	0	0	0	5177900	0	0	0
sp|Q3U898|CSN9_MOUSE	sp|Q3U898|CSN9_MOUSE COP9 signalosome complex subunit 9 OS=Mus musculus OX=10090 GN=Cops9 PE=1 SV=1	1	0	0	0	1	0	0	0	64.9	0	0	0	18052000	0	0	0
sp|Q3UGM2|NEK10_MOUSE	sp|Q3UGM2|NEK10_MOUSE Serine/threonine-protein kinase Nek10 OS=Mus musculus OX=10090 GN=Nek10 PE=2 SV=2	1	0	0	0	1	0	0	0	1.5	0	0	0	2244700	0	0	0
sp|Q3UUE9|ANKUB_MOUSE	sp|Q3UUE9|ANKUB_MOUSE Protein ANKUB1 OS=Mus musculus OX=10090 GN=Ankub1 PE=2 SV=1	2	0	2	0	2	0	2	0	13	0	13	0	18314000	0	16888000	0
sp|Q3UX61|NAA11_MOUSE;sp|Q9QY36|NAA10_MOUSE	sp|Q3UX61|NAA11_MOUSE N-alpha-acetyltransferase 11 OS=Mus musculus OX=10090 GN=Naa11 PE=1 SV=1;sp|Q9QY36|NAA10_MOUSE N-alpha-acetyltransferase 10 OS=Mus musculus OX=10090 GN=Naa10 PE=1 SV=1	1	0	0	0	1	0	0	0	5.5	0	0	0	7146500	0	0	0
sp|Q3V0K9|PLSI_MOUSE;sp|Q99K51|PLST_MOUSE	sp|Q3V0K9|PLSI_MOUSE Plastin-1 OS=Mus musculus OX=10090 GN=Pls1 PE=1 SV=1	3	0	1	0	3	0	1	0	7.6	0	3.3	0	7564000	0	0	0
sp|Q3V0L5|LRC43_MOUSE	sp|Q3V0L5|LRC43_MOUSE Leucine-rich repeat-containing protein 43 OS=Mus musculus OX=10090 GN=Lrrc43 PE=2 SV=1	7	0	11	0	7	0	11	0	13.9	0	20.8	0	175630000	0	195320000	0
sp|Q497Q6|F228B_MOUSE	sp|Q497Q6|F228B_MOUSE Protein FAM228B OS=Mus musculus OX=10090 GN=Fam228b PE=2 SV=1	2	0	5	0	2	0	5	0	9.9	0	26.3	0	63032000	0	67624000	0
sp|Q4KMM3|OXR1_MOUSE	sp|Q4KMM3|OXR1_MOUSE Oxidation resistance protein 1 OS=Mus musculus OX=10090 GN=Oxr1 PE=1 SV=3	2	0	0	0	2	0	0	0	3.5	0	0	0	158910000	0	0	0
sp|Q5HZH2|TSR3_MOUSE	sp|Q5HZH2|TSR3_MOUSE Ribosome biogenesis protein TSR3 homolog OS=Mus musculus OX=10090 GN=Tsr3 PE=1 SV=1	1	0	0	0	1	0	0	0	5.9	0	0	0	1652200	0	0	0
sp|Q5M8N4|D39U1_MOUSE	sp|Q5M8N4|D39U1_MOUSE Epimerase family protein SDR39U1 OS=Mus musculus OX=10090 GN=Sdr39u1 PE=1 SV=1	1	0	0	0	1	0	0	0	6.2	0	0	0	4563700	0	0	0
sp|Q5SUS0|FBW10_MOUSE	sp|Q5SUS0|FBW10_MOUSE F-box/WD repeat-containing protein 10 OS=Mus musculus OX=10090 GN=Fbxw10 PE=2 SV=1	12	0	17	0	12	0	17	0	17.7	0	21.2	0	236720000	0	257360000	0
sp|Q5XPI3|RN123_MOUSE	sp|Q5XPI3|RN123_MOUSE E3 ubiquitin-protein ligase RNF123 OS=Mus musculus OX=10090 GN=Rnf123 PE=1 SV=1	1	0	0	1	1	0	0	1	1.5	0	0	0.5	5521100	0	0	0
sp|Q60698|SKI_MOUSE	sp|Q60698|SKI_MOUSE Ski oncogene OS=Mus musculus OX=10090 GN=Ski PE=1 SV=2	2	0	1	0	2	0	1	0	5	0	1.8	0	3628300	0	0	0
sp|Q60739|BAG1_MOUSE	sp|Q60739|BAG1_MOUSE BAG family molecular chaperone regulator 1 OS=Mus musculus OX=10090 GN=Bag1 PE=1 SV=3	2	0	0	0	2	0	0	0	7	0	0	0	17636000	0	0	0
sp|Q61035|SYHC_MOUSE	sp|Q61035|SYHC_MOUSE Histidine--tRNA ligase, cytoplasmic OS=Mus musculus OX=10090 GN=Hars PE=1 SV=2	1	0	0	0	1	0	0	0	2.6	0	0	0	2541000	0	0	0
sp|Q61097|KSR1_MOUSE	sp|Q61097|KSR1_MOUSE Kinase suppressor of Ras 1 OS=Mus musculus OX=10090 GN=Ksr1 PE=1 SV=1	1	0	0	0	1	0	0	0	3.8	0	0	0	17858000	0	0	0
sp|Q61206|PA1B2_MOUSE	sp|Q61206|PA1B2_MOUSE Platelet-activating factor acetylhydrolase IB subunit beta OS=Mus musculus OX=10090 GN=Pafah1b2 PE=1 SV=2	2	0	2	0	2	0	2	0	14.4	0	14.4	0	35139000	0	27316000	0
sp|Q61361|PGCB_MOUSE	sp|Q61361|PGCB_MOUSE Brevican core protein OS=Mus musculus OX=10090 GN=Bcan PE=1 SV=2	1	0	0	0	1	0	0	0	1.6	0	0	0	2609700	0	0	0
sp|Q64737|PUR2_MOUSE	sp|Q64737|PUR2_MOUSE Trifunctional purine biosynthetic protein adenosine-3 OS=Mus musculus OX=10090 GN=Gart PE=1 SV=3	2	0	0	0	2	0	0	0	4.8	0	0	0	7234200	0	0	0
sp|Q6IR34|GPSM1_MOUSE	sp|Q6IR34|GPSM1_MOUSE G-protein-signaling modulator 1 OS=Mus musculus OX=10090 GN=Gpsm1 PE=1 SV=3	1	0	0	0	1	0	0	0	1.6	0	0	0	3869300	0	0	0
sp|Q6NZQ0|CC189_MOUSE	sp|Q6NZQ0|CC189_MOUSE Coiled-coil domain-containing protein 189 OS=Mus musculus OX=10090 GN=Ccdc189 PE=1 SV=2	11	0	9	0	11	0	9	0	42.3	0	37.5	0	389960000	0	436510000	0
sp|Q6P3A1|STMD1_MOUSE	sp|Q6P3A1|STMD1_MOUSE Stathmin domain-containing protein 1 OS=Mus musculus OX=10090 GN=Stmnd1 PE=2 SV=1	3	0	4	0	3	0	4	0	12.2	0	18.6	0	25550000	0	32956000	0
sp|Q6P3E7|HDA10_MOUSE	sp|Q6P3E7|HDA10_MOUSE Histone deacetylase 10 OS=Mus musculus OX=10090 GN=Hdac10 PE=2 SV=2	1	0	0	0	1	0	0	0	2.3	0	0	0	1548900	0	0	0
sp|Q6P4S6|SIK3_MOUSE	sp|Q6P4S6|SIK3_MOUSE Serine/threonine-protein kinase SIK3 OS=Mus musculus OX=10090 GN=Sik3 PE=1 SV=3	2	1	0	0	2	1	0	0	2.1	0.7	0	0	28533000	0	0	0
sp|Q6UL01|MORN2_MOUSE	sp|Q6UL01|MORN2_MOUSE MORN repeat-containing protein 2 OS=Mus musculus OX=10090 GN=Morn2 PE=1 SV=1	3	0	2	0	3	0	2	0	86.1	0	39.2	0	109110000	0	89579000	0
sp|Q6X6Z7|TEKT3_MOUSE	sp|Q6X6Z7|TEKT3_MOUSE Tektin-3 OS=Mus musculus OX=10090 GN=Tekt3 PE=2 SV=1	4	0	3	0	4	0	3	0	10.2	0	7.6	0	15390000	0	16537000	0
sp|Q6ZWZ2|UB2R2_MOUSE	sp|Q6ZWZ2|UB2R2_MOUSE Ubiquitin-conjugating enzyme E2 R2 OS=Mus musculus OX=10090 GN=Ube2r2 PE=1 SV=1	1	1	0	1	1	1	0	1	4.6	4.6	0	4.6	3161400	0	0	0
sp|Q7TMJ8|P3IP1_MOUSE	sp|Q7TMJ8|P3IP1_MOUSE Phosphoinositide-3-kinase-interacting protein 1 OS=Mus musculus OX=10090 GN=Pik3ip1 PE=2 SV=1	1	0	0	0	1	0	0	0	6.4	0	0	0	4689100	0	0	0
sp|Q7TPM5|SACA9_MOUSE	sp|Q7TPM5|SACA9_MOUSE Sperm acrosome-associated protein 9 OS=Mus musculus OX=10090 GN=Spaca9 PE=1 SV=1	2	0	3	0	2	0	3	0	22	0	32.1	0	21130000	0	26559000	0
sp|Q7TPM6|FSD1_MOUSE	sp|Q7TPM6|FSD1_MOUSE Fibronectin type III and SPRY domain-containing protein 1 OS=Mus musculus OX=10090 GN=Fsd1 PE=1 SV=1	1	0	0	0	1	0	0	0	2.6	0	0	0	2260700	0	0	0
sp|Q7TSV6|AATC2_MOUSE	sp|Q7TSV6|AATC2_MOUSE Putative aspartate aminotransferase, cytoplasmic 2 OS=Mus musculus OX=10090 GN=Got1l1 PE=2 SV=1	8	0	7	0	8	0	7	0	28.7	0	26	0	207750000	0	241130000	0
sp|Q80TQ5|PKHM2_MOUSE	sp|Q80TQ5|PKHM2_MOUSE Pleckstrin homology domain-containing family M member 2 OS=Mus musculus OX=10090 GN=Plekhm2 PE=1 SV=2	3	0	0	0	3	0	0	0	4.4	0	0	0	5759200	0	0	0
sp|Q80W04|TMCC2_MOUSE	sp|Q80W04|TMCC2_MOUSE Transmembrane and coiled-coil domains protein 2 OS=Mus musculus OX=10090 GN=Tmcc2 PE=1 SV=1	1	0	0	0	1	0	0	0	1.7	0	0	0	49595000	0	0	0
sp|Q80W37|SPN1_MOUSE	sp|Q80W37|SPN1_MOUSE Snurportin-1 OS=Mus musculus OX=10090 GN=Snupn PE=2 SV=1	2	0	0	0	2	0	0	0	4.5	0	0	0	42281000	0	0	0
sp|Q80Y20|ALKB8_MOUSE	sp|Q80Y20|ALKB8_MOUSE Alkylated DNA repair protein alkB homolog 8 OS=Mus musculus OX=10090 GN=Alkbh8 PE=1 SV=1	1	0	0	0	1	0	0	0	3.8	0	0	0	3801900	0	0	0
sp|Q80Y73|CK088_MOUSE	sp|Q80Y73|CK088_MOUSE UPF0722 protein C11orf88 homolog OS=Mus musculus OX=10090 PE=2 SV=1	6	0	5	0	6	0	5	0	54.8	0	48.8	0	145490000	0	135320000	0
sp|Q80Y98|DDHD2_MOUSE	sp|Q80Y98|DDHD2_MOUSE Phospholipase DDHD2 OS=Mus musculus OX=10090 GN=Ddhd2 PE=1 SV=3	2	0	1	0	2	0	1	0	6.9	0	2.1	0	16179000	0	0	0
sp|Q810N6|ANR45_MOUSE	sp|Q810N6|ANR45_MOUSE Ankyrin repeat domain-containing protein 45 OS=Mus musculus OX=10090 GN=Ankrd45 PE=1 SV=1	10	0	11	0	10	0	11	0	55.6	0	69.8	0	278770000	0	257270000	0
sp|Q8BFR6|ZFAN1_MOUSE	sp|Q8BFR6|ZFAN1_MOUSE AN1-type zinc finger protein 1 OS=Mus musculus OX=10090 GN=Zfand1 PE=1 SV=1	1	0	0	0	1	0	0	0	5.6	0	0	0	11008000	0	0	0
sp|Q8BFS6|CPPED_MOUSE	sp|Q8BFS6|CPPED_MOUSE Serine/threonine-protein phosphatase CPPED1 OS=Mus musculus OX=10090 GN=Cpped1 PE=1 SV=1	2	0	0	0	2	0	0	0	7.1	0	0	0	6848400	0	0	0
sp|Q8BH66|ATLA1_MOUSE	sp|Q8BH66|ATLA1_MOUSE Atlastin-1 OS=Mus musculus OX=10090 GN=Atl1 PE=1 SV=1	2	0	0	0	2	0	0	0	4.5	0	0	0	12533000	0	0	0
sp|Q8BJF9|CHM2B_MOUSE	sp|Q8BJF9|CHM2B_MOUSE Charged multivesicular body protein 2b OS=Mus musculus OX=10090 GN=Chmp2b PE=1 SV=1	2	0	0	0	2	0	0	0	9.4	0	0	0	38873000	0	0	0
sp|Q8BK67|RCC2_MOUSE	sp|Q8BK67|RCC2_MOUSE Protein RCC2 OS=Mus musculus OX=10090 GN=Rcc2 PE=1 SV=1	1	0	0	0	1	0	0	0	1.9	0	0	0	2162800	0	0	0
sp|Q8BLA1|DLEC1_MOUSE	sp|Q8BLA1|DLEC1_MOUSE Deleted in lung and esophageal cancer protein 1 homolog OS=Mus musculus OX=10090 GN=Dlec1 PE=2 SV=1	11	0	12	0	11	0	12	0	25.8	0	24.4	0	195470000	0	322160000	0
sp|Q8BV13|CSN7B_MOUSE	sp|Q8BV13|CSN7B_MOUSE COP9 signalosome complex subunit 7b OS=Mus musculus OX=10090 GN=Cops7b PE=1 SV=1	2	0	0	0	2	0	0	0	10.2	0	0	0	15306000	0	0	0
sp|Q8BVQ5|PPME1_MOUSE	sp|Q8BVQ5|PPME1_MOUSE Protein phosphatase methylesterase 1 OS=Mus musculus OX=10090 GN=Ppme1 PE=1 SV=5	1	0	0	0	1	0	0	0	6	0	0	0	2436100	0	0	0
sp|Q8BW96|KCC1D_MOUSE	sp|Q8BW96|KCC1D_MOUSE Calcium/calmodulin-dependent protein kinase type 1D OS=Mus musculus OX=10090 GN=Camk1d PE=1 SV=2	5	2	1	2	3	0	0	0	17.9	7.3	4.7	7.3	26754000	0	0	0
sp|Q8BWU5|OSGEP_MOUSE	sp|Q8BWU5|OSGEP_MOUSE Probable tRNA N6-adenosine threonylcarbamoyltransferase OS=Mus musculus OX=10090 GN=Osgep PE=1 SV=2	6	0	2	0	6	0	2	0	33.1	0	9.6	0	23913000	0	16042000	0
sp|Q8BYI9|TENR_MOUSE	sp|Q8BYI9|TENR_MOUSE Tenascin-R OS=Mus musculus OX=10090 GN=Tnr PE=1 SV=2	3	0	1	0	3	0	1	0	3.6	0	1.3	0	7123100	0	0	0
sp|Q8BZM1|GLMN_MOUSE	sp|Q8BZM1|GLMN_MOUSE Glomulin OS=Mus musculus OX=10090 GN=Glmn PE=1 SV=1	2	0	0	0	2	0	0	0	4	0	0	0	14020000	0	0	0
sp|Q8C0J2|A16L1_MOUSE	sp|Q8C0J2|A16L1_MOUSE Autophagy-related protein 16-1 OS=Mus musculus OX=10090 GN=Atg16l1 PE=1 SV=1	1	0	0	0	1	0	0	0	4.3	0	0	0	3918000	0	0	0
sp|Q8C0W1|ANMY1_MOUSE	sp|Q8C0W1|ANMY1_MOUSE Ankyrin repeat and MYND domain-containing protein 1 OS=Mus musculus OX=10090 GN=Ankmy1 PE=1 SV=1	1	0	1	0	1	0	1	0	1.3	0	1.7	0	3067800	0	0	0
sp|Q8C4J0|CCD60_MOUSE	sp|Q8C4J0|CCD60_MOUSE Coiled-coil domain-containing protein 60 OS=Mus musculus OX=10090 GN=Ccdc60 PE=2 SV=1	2	0	2	0	2	0	2	0	3.9	0	3.9	0	9887300	0	15161000	0
sp|Q8C5V8|CC187_MOUSE	sp|Q8C5V8|CC187_MOUSE Coiled-coil domain-containing protein 187 OS=Mus musculus OX=10090 GN=Ccdc187 PE=2 SV=1	5	0	6	0	5	0	6	0	10.5	0	9.2	0	39788000	0	41892000	0
sp|Q8CDT7|CBCO1_MOUSE	sp|Q8CDT7|CBCO1_MOUSE Ciliary-associated calcium-binding coiled-coil protein 1 OS=Mus musculus OX=10090 GN=Cabcoco1 PE=1 SV=2	7	0	6	0	7	0	6	0	40.4	0	40.4	0	185000000	0	182890000	0
sp|Q8CFG0|SULF2_MOUSE	sp|Q8CFG0|SULF2_MOUSE Extracellular sulfatase Sulf-2 OS=Mus musculus OX=10090 GN=Sulf2 PE=2 SV=2	1	0	0	0	1	0	0	0	1.4	0	0	0	2974100	0	0	0
sp|Q8CFZ5|S22AC_MOUSE	sp|Q8CFZ5|S22AC_MOUSE Solute carrier family 22 member 12 OS=Mus musculus OX=10090 GN=Slc22a12 PE=1 SV=1	1	0	1	0	1	0	1	0	1.8	0	1.8	0	4160900	0	0	0
sp|Q8CGF6|WDR47_MOUSE	sp|Q8CGF6|WDR47_MOUSE WD repeat-containing protein 47 OS=Mus musculus OX=10090 GN=Wdr47 PE=1 SV=2	17	0	20	0	17	0	20	0	29.1	0	32.5	0	558560000	0	600320000	0
sp|Q8CHB8|TTLL5_MOUSE	sp|Q8CHB8|TTLL5_MOUSE Tubulin polyglutamylase TTLL5 OS=Mus musculus OX=10090 GN=Ttll5 PE=2 SV=3	2	0	7	0	2	0	7	0	2.3	0	8.7	0	12878000	0	47891000	0
sp|Q8CJ27|ASPM_MOUSE	sp|Q8CJ27|ASPM_MOUSE Abnormal spindle-like microcephaly-associated protein homolog OS=Mus musculus OX=10090 GN=Aspm PE=1 SV=2	3	0	1	0	3	0	1	0	1.5	0	0.6	0	65446000	0	0	0
sp|Q8JZL3|THTPA_MOUSE	sp|Q8JZL3|THTPA_MOUSE Thiamine-triphosphatase OS=Mus musculus OX=10090 GN=Thtpa PE=1 SV=3	1	0	1	0	1	0	1	0	8.5	0	4.9	0	3980600	0	0	0
sp|Q8JZV9|BDH2_MOUSE	sp|Q8JZV9|BDH2_MOUSE 3-hydroxybutyrate dehydrogenase type 2 OS=Mus musculus OX=10090 GN=Bdh2 PE=1 SV=1	1	0	0	0	1	0	0	0	5.3	0	0	0	5711800	0	0	0
sp|Q8K2C6|SIR5_MOUSE	sp|Q8K2C6|SIR5_MOUSE NAD-dependent protein deacylase sirtuin-5, mitochondrial OS=Mus musculus OX=10090 GN=Sirt5 PE=1 SV=1	1	0	0	0	1	0	0	0	5.5	0	0	0	2519600	0	0	0
sp|Q8K2X3|STN1_MOUSE	sp|Q8K2X3|STN1_MOUSE CST complex subunit STN1 OS=Mus musculus OX=10090 GN=Stn1 PE=1 SV=2	1	0	0	0	1	0	0	0	4.5	0	0	0	3553800	0	0	0
sp|Q8K330|SSH3_MOUSE	sp|Q8K330|SSH3_MOUSE Protein phosphatase Slingshot homolog 3 OS=Mus musculus OX=10090 GN=Ssh3 PE=1 SV=1	1	0	0	0	1	0	0	0	1.5	0	0	0	8210900	0	0	0
sp|Q8K337|I5P2_MOUSE	sp|Q8K337|I5P2_MOUSE Type II inositol 1,4,5-trisphosphate 5-phosphatase OS=Mus musculus OX=10090 GN=Inpp5b PE=1 SV=1	5	0	2	0	5	0	2	0	8.6	0	2.4	0	31744000	0	28898000	0
sp|Q8QZT2|CCSAP_MOUSE	sp|Q8QZT2|CCSAP_MOUSE Centriole, cilia and spindle-associated protein OS=Mus musculus OX=10090 GN=Ccsap PE=1 SV=1	3	0	3	0	3	0	3	0	13.9	0	15.5	0	30514000	0	0	0
sp|Q8R0L9|TADA3_MOUSE	sp|Q8R0L9|TADA3_MOUSE Transcriptional adapter 3 OS=Mus musculus OX=10090 GN=Tada3 PE=1 SV=1	3	0	2	0	3	0	2	0	10.2	0	6	0	9237500	0	11019000	0
sp|Q8R574|KPRB_MOUSE	sp|Q8R574|KPRB_MOUSE Phosphoribosyl pyrophosphate synthase-associated protein 2 OS=Mus musculus OX=10090 GN=Prpsap2 PE=1 SV=1	1	1	0	0	1	1	0	0	6	2.4	0	0	1708900	0	0	0
sp|Q8VC16|LRC14_MOUSE	sp|Q8VC16|LRC14_MOUSE Leucine-rich repeat-containing protein 14 OS=Mus musculus OX=10090 GN=Lrrc14 PE=1 SV=1	2	0	2	0	2	0	2	0	5.5	0	5.5	0	16433000	0	0	0
sp|Q8VCB2|MED25_MOUSE;sp|Q91VU8|PTOV1_MOUSE	sp|Q8VCB2|MED25_MOUSE Mediator of RNA polymerase II transcription subunit 25 OS=Mus musculus OX=10090 GN=Med25 PE=1 SV=1	3	0	0	0	3	0	0	0	8.3	0	0	0	17213000	0	0	0
sp|Q8VD24|ZCC18_MOUSE	sp|Q8VD24|ZCC18_MOUSE Zinc finger CCHC domain-containing protein 18 OS=Mus musculus OX=10090 GN=Zcchc18 PE=2 SV=1	1	0	0	0	1	0	0	0	4.6	0	0	0	6680200	0	0	0
sp|Q8VDI7|UBAC1_MOUSE	sp|Q8VDI7|UBAC1_MOUSE Ubiquitin-associated domain-containing protein 1 OS=Mus musculus OX=10090 GN=Ubac1 PE=1 SV=2	2	0	1	1	2	0	1	1	12.7	0	4.6	2.9	9074300	0	0	0
sp|Q8VE42|ANR49_MOUSE	sp|Q8VE42|ANR49_MOUSE Ankyrin repeat domain-containing protein 49 OS=Mus musculus OX=10090 GN=Ankrd49 PE=1 SV=1	1	0	0	0	1	0	0	0	5	0	0	0	5589700	0	0	0
sp|Q8VHL1|SETD7_MOUSE	sp|Q8VHL1|SETD7_MOUSE Histone-lysine N-methyltransferase SETD7 OS=Mus musculus OX=10090 GN=Setd7 PE=1 SV=2	1	0	0	0	1	0	0	0	4.9	0	0	0	6270000	0	0	0
sp|Q91VH6|MEMO1_MOUSE	sp|Q91VH6|MEMO1_MOUSE Protein MEMO1 OS=Mus musculus OX=10090 GN=Memo1 PE=1 SV=1	1	0	0	0	1	0	0	0	4.4	0	0	0	1515300	0	0	0
sp|Q91VU6|DCA11_MOUSE	sp|Q91VU6|DCA11_MOUSE DDB1- and CUL4-associated factor 11 OS=Mus musculus OX=10090 GN=Dcaf11 PE=1 SV=1	1	0	0	0	1	0	0	0	4.6	0	0	0	3589400	0	0	0
sp|Q91WB4|PKHF2_MOUSE	sp|Q91WB4|PKHF2_MOUSE Pleckstrin homology domain-containing family F member 2 OS=Mus musculus OX=10090 GN=Plekhf2 PE=1 SV=1	1	0	0	0	1	0	0	0	8.4	0	0	0	3324500	0	0	0
sp|Q922L6|NELFD_MOUSE	sp|Q922L6|NELFD_MOUSE Negative elongation factor D OS=Mus musculus OX=10090 GN=Nelfcd PE=1 SV=2	2	0	1	0	2	0	1	0	3.9	0	1.5	0	13308000	0	0	0
sp|Q99J31|OPHN1_MOUSE	sp|Q99J31|OPHN1_MOUSE Oligophrenin-1 OS=Mus musculus OX=10090 GN=Ophn1 PE=1 SV=1	1	0	0	0	1	0	0	0	2.7	0	0	0	4259500	0	0	0
sp|Q99JL1|SPEF1_MOUSE	sp|Q99JL1|SPEF1_MOUSE Sperm flagellar protein 1 OS=Mus musculus OX=10090 GN=Spef1 PE=1 SV=1	12	0	14	0	12	0	14	0	70.5	0	76.1	0	627340000	0	678520000	0
sp|Q99KX1|MLF2_MOUSE	sp|Q99KX1|MLF2_MOUSE Myeloid leukemia factor 2 OS=Mus musculus OX=10090 GN=Mlf2 PE=1 SV=1	4	0	5	0	4	0	5	0	22.3	0	30.4	0	183940000	0	258250000	0
sp|Q99LE1|RIPL2_MOUSE	sp|Q99LE1|RIPL2_MOUSE RILP-like protein 2 OS=Mus musculus OX=10090 GN=Rilpl2 PE=1 SV=1	1	0	0	1	1	0	0	0	10.7	0	0	3.6	5509500	0	0	0
sp|Q99PG2|OGFR_MOUSE	sp|Q99PG2|OGFR_MOUSE Opioid growth factor receptor OS=Mus musculus OX=10090 GN=Ogfr PE=1 SV=1	1	0	0	0	1	0	0	0	2.8	0	0	0	1566100	0	0	0
sp|Q9CQJ6|DENR_MOUSE	sp|Q9CQJ6|DENR_MOUSE Density-regulated protein OS=Mus musculus OX=10090 GN=Denr PE=1 SV=1	1	0	0	0	1	0	0	0	8.6	0	0	0	1510000	0	0	0
sp|Q9CR70|LAGE3_MOUSE	sp|Q9CR70|LAGE3_MOUSE EKC/KEOPS complex subunit Lage3 OS=Mus musculus OX=10090 GN=Lage3 PE=2 SV=1	2	0	2	0	2	0	2	0	33.1	0	33.1	0	37921000	0	21278000	0
sp|Q9CRD4|DBND2_MOUSE	sp|Q9CRD4|DBND2_MOUSE Dysbindin domain-containing protein 2 OS=Mus musculus OX=10090 GN=Dbndd2 PE=1 SV=1	1	0	0	0	1	0	0	0	7.6	0	0	0	8356200	0	0	0
sp|Q9CT10|RANB3_MOUSE	sp|Q9CT10|RANB3_MOUSE Ran-binding protein 3 OS=Mus musculus OX=10090 GN=Ranbp3 PE=1 SV=2	1	0	0	0	1	0	0	0	3.1	0	0	0	2103500	0	0	0
sp|Q9CUB6|OTUD1_MOUSE	sp|Q9CUB6|OTUD1_MOUSE OTU domain-containing protein 1 OS=Mus musculus OX=10090 GN=Otud1 PE=1 SV=2	2	0	0	0	2	0	0	0	10.1	0	0	0	4416900	0	0	0
sp|Q9CWR0|ARHGP_MOUSE	sp|Q9CWR0|ARHGP_MOUSE Rho guanine nucleotide exchange factor 25 OS=Mus musculus OX=10090 GN=Arhgef25 PE=1 SV=1	2	0	1	0	2	0	1	0	5.5	0	2.3	0	7066500	0	0	0
sp|Q9CZH8|CCD77_MOUSE	sp|Q9CZH8|CCD77_MOUSE Coiled-coil domain-containing protein 77 OS=Mus musculus OX=10090 GN=Ccdc77 PE=1 SV=1	6	0	4	0	6	0	4	0	18.8	0	12.1	0	39080000	0	33879000	0
sp|Q9D0M0|EXOS7_MOUSE	sp|Q9D0M0|EXOS7_MOUSE Exosome complex exonuclease RRP42 OS=Mus musculus OX=10090 GN=Exosc7 PE=1 SV=2	1	0	0	0	1	0	0	0	7.6	0	0	0	3899100	0	0	0
sp|Q9D0R8|LSM12_MOUSE	sp|Q9D0R8|LSM12_MOUSE Protein LSM12 homolog OS=Mus musculus OX=10090 GN=Lsm12 PE=1 SV=1	1	0	1	0	1	0	1	0	6.7	0	7.2	0	4242700	0	0	0
sp|Q9D2C6|RPC8_MOUSE	sp|Q9D2C6|RPC8_MOUSE DNA-directed RNA polymerase III subunit RPC8 OS=Mus musculus OX=10090 GN=Polr3h PE=1 SV=2	1	0	0	0	1	0	0	0	14.2	0	0	0	3732600	0	0	0
sp|Q9D358|PPAC_MOUSE	sp|Q9D358|PPAC_MOUSE Low molecular weight phosphotyrosine protein phosphatase OS=Mus musculus OX=10090 GN=Acp1 PE=1 SV=3	1	0	0	0	1	0	0	0	7.6	0	0	0	3616300	0	0	0
sp|Q9D552|SPT17_MOUSE	sp|Q9D552|SPT17_MOUSE Spermatogenesis-associated protein 17 OS=Mus musculus OX=10090 GN=Spata17 PE=2 SV=1	8	0	12	0	8	0	12	0	30.6	0	40.9	0	253180000	0	291930000	0
sp|Q9D5W4|CCD81_MOUSE	sp|Q9D5W4|CCD81_MOUSE Coiled-coil domain-containing protein 81 OS=Mus musculus OX=10090 GN=Ccdc81 PE=2 SV=1	23	0	25	0	23	0	25	0	43.6	0	46	0	521530000	0	672260000	0
sp|Q9D6F9|TBB4A_MOUSE	sp|Q9D6F9|TBB4A_MOUSE Tubulin beta-4A chain OS=Mus musculus OX=10090 GN=Tubb4a PE=1 SV=3	27	23	26	23	2	0	2	0	74.8	67.1	74.8	67.1	18989000	0	26872000	0
sp|Q9D8L5|CCD91_MOUSE	sp|Q9D8L5|CCD91_MOUSE Coiled-coil domain-containing protein 91 OS=Mus musculus OX=10090 GN=Ccdc91 PE=1 SV=2	1	0	0	0	1	0	0	0	2.9	0	0	0	7136000	0	0	0
sp|Q9D9T0|DYDC1_MOUSE	sp|Q9D9T0|DYDC1_MOUSE DPY30 domain-containing protein 1 OS=Mus musculus OX=10090 GN=Dydc1 PE=2 SV=2	7	0	6	0	7	0	6	0	50.3	0	45.7	0	135570000	0	93507000	0
sp|Q9DAA6|EXOS1_MOUSE	sp|Q9DAA6|EXOS1_MOUSE Exosome complex component CSL4 OS=Mus musculus OX=10090 GN=Exosc1 PE=1 SV=1	2	0	1	0	2	0	1	0	13.8	0	8.2	0	11128000	0	0	0
sp|Q9DAS2|CB070_MOUSE	sp|Q9DAS2|CB070_MOUSE UPF0573 protein C2orf70 homolog OS=Mus musculus OX=10090 PE=2 SV=1	5	0	4	0	5	0	4	0	28	0	34.5	0	210170000	0	173060000	0
sp|Q9DBC0|SELO_MOUSE	sp|Q9DBC0|SELO_MOUSE Selenoprotein O OS=Mus musculus OX=10090 GN=Selenoo PE=1 SV=4	2	0	1	0	2	0	1	0	6.1	0	1.9	0	14265000	0	0	0
sp|Q9DCF9|SSRG_MOUSE	sp|Q9DCF9|SSRG_MOUSE Translocon-associated protein subunit gamma OS=Mus musculus OX=10090 GN=Ssr3 PE=1 SV=1	1	0	0	0	1	0	0	0	7.6	0	0	0	3361200	0	0	0
sp|Q9DD02|HIKES_MOUSE	sp|Q9DD02|HIKES_MOUSE Protein Hikeshi OS=Mus musculus OX=10090 GN=Hikeshi PE=1 SV=1	2	0	1	0	2	0	1	0	12.7	0	4.6	0	27117000	0	0	0
sp|Q9EQX4|AIF1L_MOUSE	sp|Q9EQX4|AIF1L_MOUSE Allograft inflammatory factor 1-like OS=Mus musculus OX=10090 GN=Aif1l PE=1 SV=1	1	1	0	0	1	1	0	0	6.7	6.7	0	0	11215000	0	0	0
sp|Q9JII6|AK1A1_MOUSE	sp|Q9JII6|AK1A1_MOUSE Alcohol dehydrogenase [NADP(+)] OS=Mus musculus OX=10090 GN=Akr1a1 PE=1 SV=3	2	0	1	0	2	0	1	0	8.3	0	3.7	0	7565500	0	0	0
sp|Q9QXK7|CPSF3_MOUSE	sp|Q9QXK7|CPSF3_MOUSE Cleavage and polyadenylation specificity factor subunit 3 OS=Mus musculus OX=10090 GN=Cpsf3 PE=1 SV=2	3	0	1	0	3	0	1	0	8.6	0	2.5	0	26205000	0	0	0
sp|Q9R0A5|NEK3_MOUSE	sp|Q9R0A5|NEK3_MOUSE Serine/threonine-protein kinase Nek3 OS=Mus musculus OX=10090 GN=Nek3 PE=1 SV=2	1	0	1	0	1	0	1	0	2.3	0	4.5	0	10781000	0	0	0
sp|Q9R0N3|SYT11_MOUSE	sp|Q9R0N3|SYT11_MOUSE Synaptotagmin-11 OS=Mus musculus OX=10090 GN=Syt11 PE=1 SV=2	2	0	1	0	2	0	1	0	5.8	0	3	0	28058000	0	0	0
sp|Q9R1S3|PIGN_MOUSE	sp|Q9R1S3|PIGN_MOUSE GPI ethanolamine phosphate transferase 1 OS=Mus musculus OX=10090 GN=Pign PE=2 SV=2	1	0	0	0	1	0	0	0	1.7	0	0	0	90267000	0	0	0
sp|Q9WTU6|MK09_MOUSE	sp|Q9WTU6|MK09_MOUSE Mitogen-activated protein kinase 9 OS=Mus musculus OX=10090 GN=Mapk9 PE=1 SV=2	2	2	1	1	1	0	0	0	5.9	5.7	2.6	2.6	3062900	0	0	0
sp|Q9WUA6|AKT3_MOUSE	sp|Q9WUA6|AKT3_MOUSE RAC-gamma serine/threonine-protein kinase OS=Mus musculus OX=10090 GN=Akt3 PE=1 SV=1	2	1	3	1	1	0	0	0	6.7	4.4	10.2	4.4	5645700	0	0	0
sp|Q9WVS4|MOK_MOUSE	sp|Q9WVS4|MOK_MOUSE MAPK/MAK/MRK overlapping kinase OS=Mus musculus OX=10090 GN=Mok PE=1 SV=1	5	0	4	0	5	0	4	0	14.8	0	14	0	89004000	0	58013000	0
sp|Q9Z1K6|ARI2_MOUSE	sp|Q9Z1K6|ARI2_MOUSE E3 ubiquitin-protein ligase ARIH2 OS=Mus musculus OX=10090 GN=Arih2 PE=1 SV=1	1	0	0	0	1	0	0	0	3.5	0	0	0	14436000	0	0	0
sp|Q9Z2L7|CRLF3_MOUSE	sp|Q9Z2L7|CRLF3_MOUSE Cytokine receptor-like factor 3 OS=Mus musculus OX=10090 GN=Crlf3 PE=1 SV=1	2	0	1	0	2	0	1	0	8.1	0	2.5	0	17273000	0	0	0
sp|A2AHC3|CAMP1_MOUSE	sp|A2AHC3|CAMP1_MOUSE Calmodulin-regulated spectrin-associated protein 1 OS=Mus musculus OX=10090 GN=Camsap1 PE=1 SV=1	4	0	4	0	4	0	4	0	3.7	0	3.5	0	0	0	13236000	0
sp|O08908|P85B_MOUSE	sp|O08908|P85B_MOUSE Phosphatidylinositol 3-kinase regulatory subunit beta OS=Mus musculus OX=10090 GN=Pik3r2 PE=1 SV=2	3	1	3	0	3	0	3	0	6.5	1.5	6.4	0	0	0	20049000	0
sp|O35231|KIFC3_MOUSE	sp|O35231|KIFC3_MOUSE Kinesin-like protein KIFC3 OS=Mus musculus OX=10090 GN=Kifc3 PE=1 SV=4	2	1	2	1	1	0	1	0	2.4	1.3	2.4	1.3	0	0	26062000	0
sp|O88623|UBP2_MOUSE	sp|O88623|UBP2_MOUSE Ubiquitin carboxyl-terminal hydrolase 2 OS=Mus musculus OX=10090 GN=Usp2 PE=1 SV=2	1	0	1	0	1	0	1	0	2.3	0	2.1	0	0	0	2644200	0
sp|P00375|DYR_MOUSE	sp|P00375|DYR_MOUSE Dihydrofolate reductase OS=Mus musculus OX=10090 GN=Dhfr PE=1 SV=3	1	0	2	0	1	0	2	0	12.8	0	21.4	0	0	0	41758000	0
sp|P07091|S10A4_MOUSE	sp|P07091|S10A4_MOUSE Protein S100-A4 OS=Mus musculus OX=10090 GN=S100a4 PE=1 SV=1	1	0	1	0	1	0	1	0	16.8	0	16.8	0	0	0	95754000	0
sp|P21126|UBL4A_MOUSE	sp|P21126|UBL4A_MOUSE Ubiquitin-like protein 4A OS=Mus musculus OX=10090 GN=Ubl4a PE=1 SV=1	1	0	1	0	1	0	1	0	6.4	0	9.6	0	0	0	15673000	0
sp|P26618|PGFRA_MOUSE	sp|P26618|PGFRA_MOUSE Platelet-derived growth factor receptor alpha OS=Mus musculus OX=10090 GN=Pdgfra PE=1 SV=3	2	0	1	0	2	0	1	0	2.3	0	1.2	0	0	0	7122500	0
sp|P41230|KDM5C_MOUSE	sp|P41230|KDM5C_MOUSE Lysine-specific demethylase 5C OS=Mus musculus OX=10090 GN=Kdm5c PE=1 SV=4	1	0	1	0	1	0	1	0	0.8	0	1.7	0	0	0	3137500	0
sp|P56593|CP2AC_MOUSE	sp|P56593|CP2AC_MOUSE Cytochrome P450 2A12 OS=Mus musculus OX=10090 GN=Cyp2a12 PE=1 SV=2	1	0	1	0	1	0	1	0	2.6	0	2.6	0	0	0	31480000	0
sp|P97315|CSRP1_MOUSE	sp|P97315|CSRP1_MOUSE Cysteine and glycine-rich protein 1 OS=Mus musculus OX=10090 GN=Csrp1 PE=1 SV=3	1	1	1	0	1	1	1	0	11.4	8.8	11.4	0	0	0	4870200	0
sp|P97427|DPYL1_MOUSE	sp|P97427|DPYL1_MOUSE Dihydropyrimidinase-related protein 1 OS=Mus musculus OX=10090 GN=Crmp1 PE=1 SV=1	4	3	5	3	0	0	1	0	9.1	6.5	11.9	6.5	0	0	9119900	0
sp|Q08024|PEBB_MOUSE	sp|Q08024|PEBB_MOUSE Core-binding factor subunit beta OS=Mus musculus OX=10090 GN=Cbfb PE=1 SV=1	1	0	1	0	1	0	1	0	8.6	0	8.6	0	0	0	2404200	0
sp|Q3TGW2|EEPD1_MOUSE	sp|Q3TGW2|EEPD1_MOUSE Endonuclease/exonuclease/phosphatase family domain-containing protein 1 OS=Mus musculus OX=10090 GN=Eepd1 PE=1 SV=1	1	0	1	0	1	0	1	0	2.3	0	2.3	0	0	0	1210000	0
sp|Q3UVU3|ZNT10_MOUSE	sp|Q3UVU3|ZNT10_MOUSE Zinc transporter 10 OS=Mus musculus OX=10090 GN=Slc30a10 PE=1 SV=1	1	0	1	0	1	0	1	0	3.6	0	3.6	0	0	0	2793100	0
sp|Q3UXZ6|FA81A_MOUSE	sp|Q3UXZ6|FA81A_MOUSE Protein FAM81A OS=Mus musculus OX=10090 GN=Fam81a PE=1 SV=2	1	0	1	0	1	0	1	0	3.3	0	3.3	0	0	0	9816700	0
sp|Q5K6N0|TM232_MOUSE	sp|Q5K6N0|TM232_MOUSE Transmembrane protein 232 OS=Mus musculus OX=10090 GN=Tmem232 PE=2 SV=2	2	0	2	0	2	0	2	0	3.9	0	3.6	0	0	0	24988000	0
sp|Q5RJH6|SMG7_MOUSE	sp|Q5RJH6|SMG7_MOUSE Protein SMG7 OS=Mus musculus OX=10090 GN=Smg7 PE=2 SV=1	1	0	1	0	1	0	1	0	0.9	0	1	0	0	0	3596400	0
sp|Q61205|PA1B3_MOUSE	sp|Q61205|PA1B3_MOUSE Platelet-activating factor acetylhydrolase IB subunit gamma OS=Mus musculus OX=10090 GN=Pafah1b3 PE=1 SV=1	1	0	1	0	1	0	1	0	9.5	0	9.5	0	0	0	3864200	0
sp|Q69ZB3|TSYL5_MOUSE	sp|Q69ZB3|TSYL5_MOUSE Testis-specific Y-encoded-like protein 5 OS=Mus musculus OX=10090 GN=Tspyl5 PE=2 SV=2	1	0	1	0	1	0	1	0	7.6	0	3.9	0	0	0	3157400	0
sp|Q6NS45|CCD66_MOUSE	sp|Q6NS45|CCD66_MOUSE Coiled-coil domain-containing protein 66 OS=Mus musculus OX=10090 GN=Ccdc66 PE=1 SV=3	2	0	3	0	2	0	3	0	2.9	0	5.2	0	0	0	19311000	0
sp|Q7TR96|O1013_MOUSE	sp|Q7TR96|O1013_MOUSE Olfactory receptor 1013 OS=Mus musculus OX=10090 GN=Olfr1013 PE=3 SV=1	1	0	1	0	1	0	1	0	3.3	0	3.3	0	0	0	12786000	0
sp|Q8BGN3|ENPP6_MOUSE	sp|Q8BGN3|ENPP6_MOUSE Ectonucleotide pyrophosphatase/phosphodiesterase family member 6 OS=Mus musculus OX=10090 GN=Enpp6 PE=1 SV=1	1	0	1	0	1	0	1	0	4.5	0	4.5	0	0	0	15304000	0
sp|Q8C3R1|BRAT1_MOUSE	sp|Q8C3R1|BRAT1_MOUSE BRCA1-associated ATM activator 1 OS=Mus musculus OX=10090 GN=Brat1 PE=1 SV=1	1	0	1	0	1	0	1	0	2.7	0	2.7	0	0	0	3583100	0
sp|Q8CIG8|ANM5_MOUSE	sp|Q8CIG8|ANM5_MOUSE Protein arginine N-methyltransferase 5 OS=Mus musculus OX=10090 GN=Prmt5 PE=1 SV=3	1	0	1	0	1	0	1	0	1.6	0	1.6	0	0	0	6705600	0
sp|Q8R5A0|SMYD2_MOUSE	sp|Q8R5A0|SMYD2_MOUSE N-lysine methyltransferase SMYD2 OS=Mus musculus OX=10090 GN=Smyd2 PE=1 SV=1	1	0	2	0	1	0	2	0	3.5	0	5.8	0	0	0	4111200	0
sp|Q91VZ6|SMAP1_MOUSE	sp|Q91VZ6|SMAP1_MOUSE Stromal membrane-associated protein 1 OS=Mus musculus OX=10090 GN=Smap1 PE=1 SV=1	1	0	2	0	1	0	2	0	2.7	0	5.2	0	0	0	19581000	0
sp|Q91WN1|DNJC9_MOUSE	sp|Q91WN1|DNJC9_MOUSE DnaJ homolog subfamily C member 9 OS=Mus musculus OX=10090 GN=Dnajc9 PE=1 SV=2	1	0	1	0	1	0	1	0	10.4	0	10.4	0	0	0	4281400	0
sp|Q99J09|MEP50_MOUSE	sp|Q99J09|MEP50_MOUSE Methylosome protein 50 OS=Mus musculus OX=10090 GN=Wdr77 PE=1 SV=1	1	0	1	0	1	0	1	0	4.1	0	4.1	0	0	0	3737100	0
sp|Q99J10|CTU1_MOUSE	sp|Q99J10|CTU1_MOUSE Cytoplasmic tRNA 2-thiolation protein 1 OS=Mus musculus OX=10090 GN=Ctu1 PE=2 SV=1	1	0	1	0	1	0	1	0	3.3	0	3.3	0	0	0	4379700	0
sp|Q99LD8|DDAH2_MOUSE	sp|Q99LD8|DDAH2_MOUSE N(G),N(G)-dimethylarginine dimethylaminohydrolase 2 OS=Mus musculus OX=10090 GN=Ddah2 PE=1 SV=1	1	0	1	0	1	0	1	0	8.1	0	5.6	0	0	0	5693500	0
sp|Q99LG4|TTC5_MOUSE	sp|Q99LG4|TTC5_MOUSE Tetratricopeptide repeat protein 5 OS=Mus musculus OX=10090 GN=Ttc5 PE=1 SV=2	1	0	1	0	1	0	1	0	4.1	0	4.1	0	0	0	1934100	0
sp|Q99P30|NUDT7_MOUSE	sp|Q99P30|NUDT7_MOUSE Peroxisomal coenzyme A diphosphatase NUDT7 OS=Mus musculus OX=10090 GN=Nudt7 PE=1 SV=2	1	0	1	0	1	0	1	0	4.2	0	4.2	0	0	0	16896000	0
sp|Q9CPS8|SMAKA_MOUSE	sp|Q9CPS8|SMAKA_MOUSE Small membrane A-kinase anchor protein OS=Mus musculus OX=10090 PE=1 SV=1	1	0	2	1	1	0	2	1	13.2	0	31.1	13.2	0	0	18062000	0
sp|Q9CQ26|STABP_MOUSE	sp|Q9CQ26|STABP_MOUSE STAM-binding protein OS=Mus musculus OX=10090 GN=Stambp PE=1 SV=1	1	0	1	0	1	0	1	0	3.1	0	3.1	0	0	0	1344200	0
sp|Q9CRY7|GDPD1_MOUSE	sp|Q9CRY7|GDPD1_MOUSE Lysophospholipase D GDPD1 OS=Mus musculus OX=10090 GN=Gdpd1 PE=1 SV=1	1	0	1	0	1	0	1	0	3.8	0	3.8	0	0	0	8613800	0
sp|Q9D385|AR2BP_MOUSE	sp|Q9D385|AR2BP_MOUSE ADP-ribosylation factor-like protein 2-binding protein OS=Mus musculus OX=10090 GN=Arl2bp PE=1 SV=1	1	0	1	0	1	0	1	0	5.5	0	9.2	0	0	0	4892400	0
sp|Q9D6N5|NC2A_MOUSE	sp|Q9D6N5|NC2A_MOUSE Dr1-associated corepressor OS=Mus musculus OX=10090 GN=Drap1 PE=1 SV=3	1	0	2	0	1	0	2	0	4.9	0	10.7	0	0	0	17968000	0
sp|Q9JKD3|SCAM5_MOUSE	sp|Q9JKD3|SCAM5_MOUSE Secretory carrier-associated membrane protein 5 OS=Mus musculus OX=10090 GN=Scamp5 PE=1 SV=1	1	0	1	1	1	0	1	1	4.7	0	4.7	4.7	0	0	14350000	0
sp|Q9QZL6|UBP21_MOUSE	sp|Q9QZL6|UBP21_MOUSE Ubiquitin carboxyl-terminal hydrolase 21 OS=Mus musculus OX=10090 GN=Usp21 PE=1 SV=1	1	0	3	0	1	0	3	0	3.2	0	9.5	0	0	0	21856000	0
sp|Q9R1Z8|VINEX_MOUSE	sp|Q9R1Z8|VINEX_MOUSE Vinexin OS=Mus musculus OX=10090 GN=Sorbs3 PE=1 SV=1	2	0	2	0	2	0	2	0	5.5	0	4.5	0	0	0	13613000	0
sp|Q9Z2A9|GGT5_MOUSE	sp|Q9Z2A9|GGT5_MOUSE Glutathione hydrolase 5 proenzyme OS=Mus musculus OX=10090 GN=Ggt5 PE=1 SV=2	1	0	2	0	1	0	2	0	2.6	0	6.1	0	0	0	9436000	0
sp|Q922F4|TBB6_MOUSE	sp|Q922F4|TBB6_MOUSE Tubulin beta-6 chain OS=Mus musculus OX=10090 GN=Tubb6 PE=1 SV=1	21	14	20	14	7	2	5	2	57.3	37.1	58.8	35.8	5286200000	0	5728000000	0
sp|Q8K450|SPG16_MOUSE	sp|Q8K450|SPG16_MOUSE Sperm-associated antigen 16 protein OS=Mus musculus OX=10090 GN=Spag16 PE=1 SV=1	8	0	8	1	8	0	8	1	19.4	0	16	1.7	639110000	0	782700000	0
sp|Q99LS3|SERB_MOUSE	sp|Q99LS3|SERB_MOUSE Phosphoserine phosphatase OS=Mus musculus OX=10090 GN=Psph PE=1 SV=1	7	1	4	0	7	1	4	0	40	5.8	20	0	341610000	0	132180000	0
sp|Q8C170|MYO9A_MOUSE	sp|Q8C170|MYO9A_MOUSE Unconventional myosin-IXa OS=Mus musculus OX=10090 GN=Myo9a PE=1 SV=2	1	1	0	0	1	1	0	0	0.3	0.7	0	0	0	1497200	0	0
sp|Q5S003|SPG17_MOUSE	sp|Q5S003|SPG17_MOUSE Sperm-associated antigen 17 OS=Mus musculus OX=10090 GN=Spag17 PE=1 SV=2	55	0	56	3	55	0	56	3	36.4	0	34.6	2.7	1903700000	0	2536200000	13289000
sp|Q9D5S7|LRGUK_MOUSE	sp|Q9D5S7|LRGUK_MOUSE Leucine-rich repeat and guanylate kinase domain-containing protein OS=Mus musculus OX=10090 GN=Lrguk PE=1 SV=1	25	0	26	1	25	0	26	1	45.2	0	46	2.2	1221900000	0	1616700000	0
sp|Q8BZN6|DOC10_MOUSE	sp|Q8BZN6|DOC10_MOUSE Dedicator of cytokinesis protein 10 OS=Mus musculus OX=10090 GN=Dock10 PE=1 SV=3	1	0	1	1	1	0	1	1	0.9	0	0.9	0.7	0	0	0	6748900
sp|Q9DAQ4|CB081_MOUSE	sp|Q9DAQ4|CB081_MOUSE Uncharacterized protein C2orf81 homolog OS=Mus musculus OX=10090 PE=2 SV=3	14	1	15	0	14	1	15	0	43.5	6.4	48.3	0	607480000	0	801440000	0
sp|Q8BH53|CFA69_MOUSE	sp|Q8BH53|CFA69_MOUSE Cilia- and flagella-associated protein 69 OS=Mus musculus OX=10090 GN=Cfap69 PE=2 SV=1	24	1	28	1	24	1	28	1	40	0.7	40.8	1.5	1271300000	0	1497700000	0
sp|G3UYX5|RGS22_MOUSE	sp|G3UYX5|RGS22_MOUSE Regulator of G-protein signaling 22 OS=Mus musculus OX=10090 GN=Rgs22 PE=1 SV=1	36	3	40	3	36	3	40	3	41.2	4.5	41.6	4.1	1456000000	5013400	2088400000	3804400
sp|Q9JJR6|CK016_MOUSE	sp|Q9JJR6|CK016_MOUSE Uncharacterized protein C11orf16 homolog OS=Mus musculus OX=10090 GN=D7h11orf16 PE=2 SV=2	12	1	12	1	12	1	12	1	50.5	2.7	48.8	4.5	402440000	0	628290000	0
sp|P59240|NPHP4_MOUSE	sp|P59240|NPHP4_MOUSE Nephrocystin-4 OS=Mus musculus OX=10090 GN=Nphp4 PE=1 SV=2	27	0	31	1	27	0	31	1	27.7	0	32.2	0.7	520650000	0	798430000	0
sp|Q8VDG3|PARN_MOUSE	sp|Q8VDG3|PARN_MOUSE Poly(A)-specific ribonuclease PARN OS=Mus musculus OX=10090 GN=Parn PE=1 SV=1	3	3	2	2	3	3	2	2	5.6	5.6	4	3.5	165610000	284130000	198630000	176140000
sp|Q80W93|HYDIN_MOUSE	sp|Q80W93|HYDIN_MOUSE Hydrocephalus-inducing protein OS=Mus musculus OX=10090 GN=Hydin PE=1 SV=2	145	15	154	15	145	15	154	15	43.5	4.2	45.3	4.3	7201400000	104010000	10131000000	100930000
sp|A2AGB2|CA087_MOUSE	sp|A2AGB2|CA087_MOUSE Uncharacterized protein C1orf87 homolog OS=Mus musculus OX=10090 GN=Gm12695 PE=4 SV=1	10	1	5	0	10	1	5	0	31	4.4	16.9	0	116280000	0	146160000	0
sp|Q8BUG5|CAYP2_MOUSE	sp|Q8BUG5|CAYP2_MOUSE Calcyphosin-2 OS=Mus musculus OX=10090 GN=Caps2 PE=2 SV=2	4	0	3	1	4	0	3	1	10.7	0	8.4	3.5	39451000	0	45652000	0
sp|Q9Z0E6|GBP2_MOUSE;sp|Q01514|GBP1_MOUSE	sp|Q9Z0E6|GBP2_MOUSE Guanylate-binding protein 2 OS=Mus musculus OX=10090 GN=Gbp2 PE=1 SV=1	12	3	8	1	12	3	7	1	37.2	8.3	27.5	2.2	480270000	21880000	128900000	0
sp|Q80VC9|CAMP3_MOUSE	sp|Q80VC9|CAMP3_MOUSE Calmodulin-regulated spectrin-associated protein 3 OS=Mus musculus OX=10090 GN=Camsap3 PE=1 SV=1	13	0	10	1	13	0	10	1	20.7	0	15.7	1.4	108280000	0	160410000	0
sp|Q9D3W5|LRC71_MOUSE	sp|Q9D3W5|LRC71_MOUSE Leucine-rich repeat-containing protein 71 OS=Mus musculus OX=10090 GN=Lrrc71 PE=2 SV=1	16	3	16	1	16	3	16	1	46.4	13.1	47	3	752090000	21087000	1057700000	0
sp|Q3UJV1|CCD61_MOUSE	sp|Q3UJV1|CCD61_MOUSE Coiled-coil domain-containing protein 61 OS=Mus musculus OX=10090 GN=Ccdc61 PE=1 SV=1	9	1	3	1	9	1	3	1	22.9	1.6	10.2	3.7	144430000	0	45217000	0
sp|A2AU72|ARMC3_MOUSE	sp|A2AU72|ARMC3_MOUSE Armadillo repeat-containing protein 3 OS=Mus musculus OX=10090 GN=Armc3 PE=1 SV=1	41	7	44	8	41	7	44	8	59.1	12.1	72.9	13.3	4247500000	76257000	5621400000	78927000
sp|Q3V0B4|CFA65_MOUSE	sp|Q3V0B4|CFA65_MOUSE Cilia- and flagella-associated protein 65 OS=Mus musculus OX=10090 GN=Cfap65 PE=1 SV=1	56	3	53	7	56	3	53	7	46.9	2.2	44.9	5.1	2362400000	29303000	3229300000	51437000
sp|P18894|OXDA_MOUSE	sp|P18894|OXDA_MOUSE D-amino-acid oxidase OS=Mus musculus OX=10090 GN=Dao PE=1 SV=3	2	1	2	1	2	1	2	1	2.9	2.9	2.9	2.9	830950000	0	845190000	0
sp|Q149S1|TEKT4_MOUSE	sp|Q149S1|TEKT4_MOUSE Tektin-4 OS=Mus musculus OX=10090 GN=Tekt4 PE=1 SV=1	21	2	20	3	21	2	20	3	55.7	7.8	50.8	10.7	778900000	13841000	672810000	18945000
sp|E9Q793|JHY_MOUSE	sp|E9Q793|JHY_MOUSE Jhy protein OS=Mus musculus OX=10090 GN=Jhy PE=1 SV=1	20	2	21	3	20	2	21	3	36.5	3.6	36.9	5.2	1142900000	22823000	1623800000	26648000
sp|Q8CHP0|ZC3H3_MOUSE	sp|Q8CHP0|ZC3H3_MOUSE Zinc finger CCCH domain-containing protein 3 OS=Mus musculus OX=10090 GN=Zc3h3 PE=1 SV=1	18	1	14	1	18	1	14	1	24.7	2.1	18.1	2.1	465520000	0	512420000	0
sp|Q8C9J3|SPEF2_MOUSE	sp|Q8C9J3|SPEF2_MOUSE Sperm flagellar protein 2 OS=Mus musculus OX=10090 GN=Spef2 PE=2 SV=2	59	9	59	13	59	9	59	13	51	10.2	49.9	13.1	3625000000	88840000	4411800000	100700000
sp|Q9JLI7|SPAG6_MOUSE	sp|Q9JLI7|SPAG6_MOUSE Sperm-associated antigen 6 OS=Mus musculus OX=10090 GN=Spag6 PE=1 SV=1	29	11	30	14	29	11	30	14	82.4	40.8	84.6	47.9	12030000000	421850000	14120000000	507790000
sp|Q0VFX2|CF157_MOUSE	sp|Q0VFX2|CF157_MOUSE Cilia- and flagella-associated protein 157 OS=Mus musculus OX=10090 GN=Cfap157 PE=1 SV=1	11	1	9	1	11	1	9	1	30.4	2.9	24.9	2.9	111900000	0	135130000	0
sp|D3Z0R2|PPR36_MOUSE	sp|D3Z0R2|PPR36_MOUSE Protein phosphatase 1 regulatory subunit 36 OS=Mus musculus OX=10090 GN=Ppp1r36 PE=3 SV=1	7	1	7	1	7	1	7	1	21.4	2.9	22.9	2.9	115680000	0	134010000	0
sp|Q6PD03|2A5A_MOUSE	sp|Q6PD03|2A5A_MOUSE Serine/threonine-protein phosphatase 2A 56 kDa regulatory subunit alpha isoform OS=Mus musculus OX=10090 GN=Ppp2r5a PE=1 SV=1	18	3	20	2	17	3	19	2	47.1	7.6	57	5.6	781340000	22576000	863690000	19122000
sp|D3YV10|CCD13_MOUSE	sp|D3YV10|CCD13_MOUSE Coiled-coil domain-containing protein 13 OS=Mus musculus OX=10090 GN=Ccdc13 PE=1 SV=1	29	3	36	5	29	3	36	5	52.5	4.2	56	9.2	1914400000	27818000	2929100000	51203000
sp|Q8C042|ENO4_MOUSE	sp|Q8C042|ENO4_MOUSE Enolase 4 OS=Mus musculus OX=10090 GN=Eno4 PE=1 SV=2	16	2	14	2	16	2	14	2	43.1	6.5	39.9	4.7	730950000	13588000	963370000	8829200
sp|Q922G7|TEKT2_MOUSE	sp|Q922G7|TEKT2_MOUSE Tektin-2 OS=Mus musculus OX=10090 GN=Tekt2 PE=1 SV=1	13	3	13	2	13	3	13	2	41.9	8.8	38.6	5.3	504850000	18912000	691470000	11880000
sp|Q5SUV2|MYBPP_MOUSE	sp|Q5SUV2|MYBPP_MOUSE MYCBP-associated protein OS=Mus musculus OX=10090 GN=Mycbpap PE=1 SV=1	22	5	26	2	22	5	26	2	30.6	7.2	34.9	4.1	878650000	16599000	1427100000	11414000
sp|Q3URK1|CC190_MOUSE	sp|Q3URK1|CC190_MOUSE Coiled-coil domain-containing protein 190 OS=Mus musculus OX=10090 GN=Ccdc190 PE=2 SV=1	5	1	5	0	5	1	5	0	28.5	7.6	28.8	0	50965000	0	58820000	0
sp|P54923|ADPRH_MOUSE	sp|P54923|ADPRH_MOUSE [Protein ADP-ribosylarginine] hydrolase OS=Mus musculus OX=10090 GN=Adprh PE=1 SV=1	5	2	1	0	5	2	1	0	20.4	7.5	2.8	0	49136000	20850000	0	0
sp|Q8R1Z4|PPR42_MOUSE	sp|Q8R1Z4|PPR42_MOUSE Protein phosphatase 1 regulatory subunit 42 OS=Mus musculus OX=10090 GN=Ppp1r42 PE=1 SV=1	6	0	6	1	6	0	6	1	30.5	0	34.5	3.4	61869000	0	83059000	0
sp|O08759|UBE3A_MOUSE	sp|O08759|UBE3A_MOUSE Ubiquitin-protein ligase E3A OS=Mus musculus OX=10090 GN=Ube3a PE=1 SV=2	5	1	2	1	5	1	2	1	7.8	1.6	2.6	1.6	80889000	0	0	0
sp|Q9R062|GLYG_MOUSE	sp|Q9R062|GLYG_MOUSE Glycogenin-1 OS=Mus musculus OX=10090 GN=Gyg1 PE=1 SV=3	2	1	2	0	2	1	2	0	17.4	4.8	10.5	0	24554000	0	0	0
sp|Q8BTZ7|GMPPB_MOUSE	sp|Q8BTZ7|GMPPB_MOUSE Mannose-1-phosphate guanyltransferase beta OS=Mus musculus OX=10090 GN=Gmppb PE=1 SV=1	2	1	0	0	2	1	0	0	8.3	5	0	0	18552000	0	0	0
sp|Q8VDG5|PPCS_MOUSE	sp|Q8VDG5|PPCS_MOUSE Phosphopantothenate--cysteine ligase OS=Mus musculus OX=10090 GN=Ppcs PE=1 SV=1	3	1	0	0	3	1	0	0	13.2	3.5	0	0	55021000	0	0	0
sp|Q9D9W1|PIFO_MOUSE	sp|Q9D9W1|PIFO_MOUSE Protein pitchfork OS=Mus musculus OX=10090 GN=Pifo PE=1 SV=1	9	2	9	2	9	2	9	2	57.5	14	61.8	18.8	311690000	13634000	326470000	13869000
sp|Q8BHZ0|FA49A_MOUSE	sp|Q8BHZ0|FA49A_MOUSE Protein FAM49A OS=Mus musculus OX=10090 GN=Fam49a PE=1 SV=1	5	1	2	0	4	0	2	0	24.1	2.8	11.1	0	0	0	17875000	0
sp|Q6P8Y1|CAPSL_MOUSE	sp|Q6P8Y1|CAPSL_MOUSE Calcyphosin-like protein OS=Mus musculus OX=10090 GN=Capsl PE=2 SV=4	4	0	4	1	4	0	4	1	26.4	0	26.4	9.6	135200000	0	169960000	0
sp|Q8CC14|F216B_MOUSE	sp|Q8CC14|F216B_MOUSE Protein FAM216B OS=Mus musculus OX=10090 GN=Fam216b PE=2 SV=1	5	2	6	3	5	2	6	3	47.8	15.9	55.1	35.5	507730000	65921000	703710000	83918000
sp|P0C7Q1|CC153_MOUSE	sp|P0C7Q1|CC153_MOUSE Coiled-coil domain-containing protein 153 OS=Mus musculus OX=10090 GN=Ccdc153 PE=3 SV=1	5	1	6	1	5	1	6	1	32.2	7.4	32.2	7.4	267550000	0	247250000	0
sp|Q99P25|TXIP1_MOUSE	sp|Q99P25|TXIP1_MOUSE Translin-associated factor X-interacting protein 1 OS=Mus musculus OX=10090 GN=Tsnaxip1 PE=1 SV=2	14	1	15	4	14	1	15	4	26	1.7	29.5	8.2	230820000	0	312170000	18175000
sp|Q8BHD8|PCMD2_MOUSE	sp|Q8BHD8|PCMD2_MOUSE Protein-L-isoaspartate O-methyltransferase domain-containing protein 2 OS=Mus musculus OX=10090 GN=Pcmtd2 PE=2 SV=1	1	2	2	2	1	2	2	2	1.9	8.1	5.8	8.1	0	8094600	0	10800000
sp|Q8CD92|TTC27_MOUSE	sp|Q8CD92|TTC27_MOUSE Tetratricopeptide repeat protein 27 OS=Mus musculus OX=10090 GN=Ttc27 PE=1 SV=2	3	0	1	1	3	0	1	1	5.2	0	2.5	2.5	27505000	0	0	0
sp|A9Q751|PCDP1_MOUSE	sp|A9Q751|PCDP1_MOUSE Cilia- and flagella-associated protein 221 OS=Mus musculus OX=10090 GN=Cfap221 PE=1 SV=1	28	6	29	6	28	6	29	6	53.3	12.9	50.4	13.2	951290000	34413000	1308600000	55707000
sp|Q8C1A5|THOP1_MOUSE	sp|Q8C1A5|THOP1_MOUSE Thimet oligopeptidase OS=Mus musculus OX=10090 GN=Thop1 PE=1 SV=1	8	2	4	2	8	2	4	2	13.7	3.5	7.1	3.9	72605000	0	31752000	0
sp|O55091|IMPCT_MOUSE	sp|O55091|IMPCT_MOUSE Protein IMPACT OS=Mus musculus OX=10090 GN=Impact PE=1 SV=2	9	1	2	1	9	1	2	1	39	3.5	15.1	3.5	143820000	0	19562000	0
sp|Q3TLH4|PRC2C_MOUSE	sp|Q3TLH4|PRC2C_MOUSE Protein PRRC2C OS=Mus musculus OX=10090 GN=Prrc2c PE=1 SV=3	2	1	1	0	2	1	1	0	1.1	1.4	0.6	0	7743500	0	0	0
sp|Q9WV04|KIF9_MOUSE	sp|Q9WV04|KIF9_MOUSE Kinesin-like protein KIF9 OS=Mus musculus OX=10090 GN=Kif9 PE=1 SV=2	36	10	33	12	36	10	33	12	54.7	19.1	53.3	23.4	2740600000	203200000	3185100000	227970000
sp|P48410|ABCD1_MOUSE	sp|P48410|ABCD1_MOUSE ATP-binding cassette sub-family D member 1 OS=Mus musculus OX=10090 GN=Abcd1 PE=1 SV=1	1	2	0	0	1	2	0	0	1.5	3.7	0	0	0	3814000	0	0
sp|P81122|IRS2_MOUSE	sp|P81122|IRS2_MOUSE Insulin receptor substrate 2 OS=Mus musculus OX=10090 GN=Irs2 PE=1 SV=2	2	0	1	1	2	0	1	1	1.5	0	1.1	2.3	0	0	0	10468000
sp|P61087|UBE2K_MOUSE	sp|P61087|UBE2K_MOUSE Ubiquitin-conjugating enzyme E2 K OS=Mus musculus OX=10090 GN=Ube2k PE=1 SV=3	5	1	1	1	5	1	1	1	38	5.5	5	5.5	56485000	0	0	0
sp|Q5NC57|F183B_MOUSE	sp|Q5NC57|F183B_MOUSE Protein FAM183B OS=Mus musculus OX=10090 GN=Fam183b PE=2 SV=2	7	4	7	3	7	4	7	3	63	38.5	63	26.7	1301300000	138500000	1443500000	127580000
sp|Q99K90|TAB2_MOUSE;sp|Q571K4|TAB3_MOUSE	sp|Q99K90|TAB2_MOUSE TGF-beta-activated kinase 1 and MAP3K7-binding protein 2 OS=Mus musculus OX=10090 GN=Tab2 PE=1 SV=1	2	0	1	1	2	0	1	1	5.1	0	1.2	2.6	8481900	0	0	0
sp|B7ZNG0|KIF7_MOUSE	sp|B7ZNG0|KIF7_MOUSE Kinesin-like protein KIF7 OS=Mus musculus OX=10090 GN=Kif7 PE=1 SV=1	2	1	1	3	1	0	0	2	1.3	0.8	0.8	3.5	0	0	0	7624900
sp|Q8R016|BLMH_MOUSE	sp|Q8R016|BLMH_MOUSE Bleomycin hydrolase OS=Mus musculus OX=10090 GN=Blmh PE=1 SV=1	2	1	1	1	2	1	1	1	8.4	3.5	2.4	2.4	12821000	0	0	0
sp|Q80UP3|DGKZ_MOUSE	sp|Q80UP3|DGKZ_MOUSE Diacylglycerol kinase zeta OS=Mus musculus OX=10090 GN=Dgkz PE=1 SV=2	1	2	0	6	1	2	0	6	1.2	3.4	0	11	0	16885000	0	22224000
sp|P42232|STA5B_MOUSE;sp|P42230|STA5A_MOUSE	sp|P42232|STA5B_MOUSE Signal transducer and activator of transcription 5B OS=Mus musculus OX=10090 GN=Stat5b PE=1 SV=1;sp|P42230|STA5A_MOUSE Signal transducer and activator of transcription 5A OS=Mus musculus OX=10090 GN=Stat5a PE=1 SV=1	3	3	3	1	3	3	3	1	3.1	3.8	3.6	1.3	208640000	196190000	308370000	0
sp|Q62188|DPYL3_MOUSE	sp|Q62188|DPYL3_MOUSE Dihydropyrimidinase-related protein 3 OS=Mus musculus OX=10090 GN=Dpysl3 PE=1 SV=1	10	3	12	4	8	1	9	1	27.9	7	34.4	8.2	59024000	0	85027000	0
sp|Q8BR92|PALM2_MOUSE	sp|Q8BR92|PALM2_MOUSE Paralemmin-2 OS=Mus musculus OX=10090 GN=Palm2 PE=1 SV=1	1	3	0	3	1	3	0	3	2.1	12.5	0	11.7	0	9960900	0	9854000
sp|Q3UDE2|TTL12_MOUSE	sp|Q3UDE2|TTL12_MOUSE Tubulin--tyrosine ligase-like protein 12 OS=Mus musculus OX=10090 GN=Ttll12 PE=1 SV=1	15	4	5	2	15	4	5	2	31.1	8.9	10.2	4.5	199110000	15442000	43400000	13364000
sp|Q8CHC4|SYNJ1_MOUSE	sp|Q8CHC4|SYNJ1_MOUSE Synaptojanin-1 OS=Mus musculus OX=10090 GN=Synj1 PE=1 SV=3	4	4	1	1	4	4	1	1	3.4	3.2	0.6	0.8	102590000	0	0	0
sp|Q8C1B1|CAMP2_MOUSE	sp|Q8C1B1|CAMP2_MOUSE Calmodulin-regulated spectrin-associated protein 2 OS=Mus musculus OX=10090 GN=Camsap2 PE=1 SV=3	6	1	5	0	6	1	5	0	6.6	0.8	5.4	0	26334000	0	40222000	0
sp|Q08122|TLE3_MOUSE;sp|Q9WVB2|TLE2_MOUSE;sp|Q62440|TLE1_MOUSE;sp|Q62441|TLE4_MOUSE	sp|Q08122|TLE3_MOUSE Transducin-like enhancer protein 3 OS=Mus musculus OX=10090 GN=Tle3 PE=1 SV=3	1	2	0	2	1	2	0	2	1.2	2.7	0	2.7	0	4943200	0	6714000
sp|Q9DAK8|LRC51_MOUSE	sp|Q9DAK8|LRC51_MOUSE Leucine-rich repeat-containing protein 51 OS=Mus musculus OX=10090 GN=Lrrc51 PE=2 SV=1	6	3	6	1	6	3	6	1	37	17.7	34.9	5.7	315340000	82955000	390030000	0
sp|P30416|FKBP4_MOUSE	sp|P30416|FKBP4_MOUSE Peptidyl-prolyl cis-trans isomerase FKBP4 OS=Mus musculus OX=10090 GN=Fkbp4 PE=1 SV=5	2	1	3	2	2	1	3	2	7	5	11.8	7.2	0	0	22922000	0
sp|Q8C4B4|U119B_MOUSE	sp|Q8C4B4|U119B_MOUSE Protein unc-119 homolog B OS=Mus musculus OX=10090 GN=Unc119b PE=1 SV=1	5	1	2	0	5	1	2	0	31.1	7.2	15.1	0	50844000	0	32056000	0
sp|Q99JP7|GGT7_MOUSE	sp|Q99JP7|GGT7_MOUSE Glutathione hydrolase 7 OS=Mus musculus OX=10090 GN=Ggt7 PE=1 SV=2	2	0	0	1	2	0	0	1	3.8	0	0	2.6	12853000	0	0	0
sp|Q80VP2|SPAT7_MOUSE	sp|Q80VP2|SPAT7_MOUSE Spermatogenesis-associated protein 7 homolog OS=Mus musculus OX=10090 GN=Spata7 PE=1 SV=1	8	2	6	2	8	2	6	2	21.6	5.2	16.8	5.3	56773000	12984000	82822000	9349900
sp|Q8VHN8|TIRR_MOUSE	sp|Q8VHN8|TIRR_MOUSE Tudor-interacting repair regulator protein OS=Mus musculus OX=10090 GN=Nudt16l1 PE=1 SV=2	3	1	1	1	3	1	1	1	21.3	4.7	5.2	4.7	61875000	0	0	0
sp|Q5SS90|CG057_MOUSE	sp|Q5SS90|CG057_MOUSE Uncharacterized protein C7orf57 homolog OS=Mus musculus OX=10090 GN=Gm11992 PE=1 SV=1	17	6	14	9	17	6	14	9	72.5	26.1	62.9	37.8	2711300000	459440000	3091800000	562300000
sp|P97494|GSH1_MOUSE	sp|P97494|GSH1_MOUSE Glutamate--cysteine ligase catalytic subunit OS=Mus musculus OX=10090 GN=Gclc PE=1 SV=4	5	1	2	1	5	1	2	1	12.6	1.7	4.2	1.7	20777000	0	15083000	0
sp|Q3UY96|CFA74_MOUSE	sp|Q3UY96|CFA74_MOUSE Cilia- and flagella-associated protein 74 OS=Mus musculus OX=10090 GN=Cfap74 PE=2 SV=3	34	13	37	12	34	13	37	12	31.6	14.1	32.2	11.9	1173600000	257610000	1759900000	296420000
sp|Q8BGN8|SYNPR_MOUSE	sp|Q8BGN8|SYNPR_MOUSE Synaptoporin OS=Mus musculus OX=10090 GN=Synpr PE=1 SV=1	2	0	1	1	2	0	1	1	8.3	0	5.3	3.8	30852000	0	0	0
sp|P41731|CD63_MOUSE	sp|P41731|CD63_MOUSE CD63 antigen OS=Mus musculus OX=10090 GN=Cd63 PE=1 SV=2	3	2	2	1	3	2	2	1	15.1	12.2	7.6	4.6	631360000	841590000	663620000	0
sp|Q64191|ASPG_MOUSE	sp|Q64191|ASPG_MOUSE N(4)-(beta-N-acetylglucosaminyl)-L-asparaginase OS=Mus musculus OX=10090 GN=Aga PE=1 SV=1	1	1	2	1	1	1	2	1	4.9	3.5	8.4	3.5	0	0	57631000	0
sp|O08796|EF2K_MOUSE	sp|O08796|EF2K_MOUSE Eukaryotic elongation factor 2 kinase OS=Mus musculus OX=10090 GN=Eef2k PE=1 SV=1	4	1	1	0	4	1	1	0	6.8	1.7	1.4	0	17609000	0	0	0
sp|Q8R123|FAD1_MOUSE	sp|Q8R123|FAD1_MOUSE FAD synthase OS=Mus musculus OX=10090 GN=Flad1 PE=1 SV=1	5	1	1	0	5	1	1	0	13	3.5	3.3	0	44298000	0	0	0
sp|Q6PJN8|DALD3_MOUSE	sp|Q6PJN8|DALD3_MOUSE DALR anticodon-binding domain-containing protein 3 OS=Mus musculus OX=10090 GN=Dalrd3 PE=2 SV=1	2	0	1	1	2	0	1	1	8.4	0	2.8	5.6	12464000	0	0	0
sp|Q6WKZ8|UBR2_MOUSE	sp|Q6WKZ8|UBR2_MOUSE E3 ubiquitin-protein ligase UBR2 OS=Mus musculus OX=10090 GN=Ubr2 PE=1 SV=2	4	1	1	0	4	1	1	0	2.8	0.7	0.7	0	18298000	0	0	0
sp|Q8K010|OPLA_MOUSE	sp|Q8K010|OPLA_MOUSE 5-oxoprolinase OS=Mus musculus OX=10090 GN=Oplah PE=1 SV=1	8	3	5	2	8	3	5	2	9.8	3.8	6.6	3.1	50928000	9630000	23413000	10443000
sp|Q148A4|PPR32_MOUSE	sp|Q148A4|PPR32_MOUSE Protein phosphatase 1 regulatory subunit 32 OS=Mus musculus OX=10090 GN=Ppp1r32 PE=1 SV=1	27	19	27	16	27	19	27	16	71.9	65.6	71.2	56.9	3678700000	530940000	4993300000	478700000
sp|O55055|TRDMT_MOUSE	sp|O55055|TRDMT_MOUSE tRNA (cytosine(38)-C(5))-methyltransferase OS=Mus musculus OX=10090 GN=Trdmt1 PE=1 SV=2	1	1	0	0	1	1	0	0	2.4	3.1	0	0	7734900	0	0	0
sp|Q6P1E8|EFCB6_MOUSE	sp|Q6P1E8|EFCB6_MOUSE EF-hand calcium-binding domain-containing protein 6 OS=Mus musculus OX=10090 GN=Efcab6 PE=1 SV=2	60	15	55	15	60	15	55	15	50.7	14.7	47.4	13.9	2800700000	232320000	3428300000	315250000
sp|Q9EQU5|SET_MOUSE	sp|Q9EQU5|SET_MOUSE Protein SET OS=Mus musculus OX=10090 GN=Set PE=1 SV=1	4	2	3	1	4	2	3	1	23.9	8.3	12.8	4.8	40901000	0	30305000	0
sp|O35098|DPYL4_MOUSE	sp|O35098|DPYL4_MOUSE Dihydropyrimidinase-related protein 4 OS=Mus musculus OX=10090 GN=Dpysl4 PE=1 SV=1	3	1	4	0	2	1	3	0	7.5	2.8	12.2	0	8836100	0	13347000	0
sp|Q6NZM9|HDAC4_MOUSE	sp|Q6NZM9|HDAC4_MOUSE Histone deacetylase 4 OS=Mus musculus OX=10090 GN=Hdac4 PE=1 SV=1	2	1	0	0	2	1	0	0	3.3	2.2	0	0	13526000	0	0	0
sp|Q7TSJ2|MAP6_MOUSE	sp|Q7TSJ2|MAP6_MOUSE Microtubule-associated protein 6 OS=Mus musculus OX=10090 GN=Map6 PE=1 SV=2	4	1	5	1	4	1	5	1	9.1	1.3	9.9	1.3	29233000	0	37301000	0
sp|Q9CRT8|XPOT_MOUSE	sp|Q9CRT8|XPOT_MOUSE Exportin-T OS=Mus musculus OX=10090 GN=Xpot PE=1 SV=3	8	3	4	2	8	3	4	2	12.4	3.9	5.4	2.7	61955000	20586000	39282000	17320000
sp|P59325|IF5_MOUSE	sp|P59325|IF5_MOUSE Eukaryotic translation initiation factor 5 OS=Mus musculus OX=10090 GN=Eif5 PE=1 SV=1	2	2	1	0	2	2	1	0	6.3	6.3	4.4	0	563560000	248150000	0	0
sp|Q9D3G5|STX11_MOUSE	sp|Q9D3G5|STX11_MOUSE Syntaxin-11 OS=Mus musculus OX=10090 GN=Stx11 PE=1 SV=1	1	1	1	0	1	1	1	0	3.1	3.1	3.1	0	0	0	351650000	0
sp|Q80VM3|TTC29_MOUSE	sp|Q80VM3|TTC29_MOUSE Tetratricopeptide repeat protein 29 OS=Mus musculus OX=10090 GN=Ttc29 PE=2 SV=1	18	13	19	11	18	13	19	11	59.2	46.7	59.9	36.1	1764900000	371680000	1878600000	356310000
sp|G3UZ78|ADGB_MOUSE	sp|G3UZ78|ADGB_MOUSE Androglobin OS=Mus musculus OX=10090 GN=Adgb PE=1 SV=1	54	14	54	17	54	14	54	17	40.9	15.1	47.5	17.7	3033100000	335460000	4156500000	389850000
sp|Q8BW94|DYH3_MOUSE	sp|Q8BW94|DYH3_MOUSE Dynein heavy chain 3, axonemal OS=Mus musculus OX=10090 GN=Dnah3 PE=1 SV=2	142	44	136	39	141	43	135	38	49.2	15.3	45.9	14	5080100000	833970000	5350600000	677830000
sp|Q7TMY7|IPO8_MOUSE	sp|Q7TMY7|IPO8_MOUSE Importin-8 OS=Mus musculus OX=10090 GN=Ipo8 PE=1 SV=3	5	2	0	2	4	1	0	1	7.8	2.3	0	2.3	41885000	0	0	0
sp|O54946|DNJB6_MOUSE;sp|Q9QYI8|DNJB7_MOUSE;sp|O35723|DNJB3_MOUSE	sp|O54946|DNJB6_MOUSE DnaJ homolog subfamily B member 6 OS=Mus musculus OX=10090 GN=Dnajb6 PE=1 SV=4	6	2	7	3	5	2	6	3	15.1	6.6	16.7	8.8	254770000	44474000	447230000	45473000
sp|Q9DAR7|DCPS_MOUSE	sp|Q9DAR7|DCPS_MOUSE m7GpppX diphosphatase OS=Mus musculus OX=10090 GN=Dcps PE=1 SV=1	3	1	0	0	3	1	0	0	14.2	5.6	0	0	21737000	0	0	0
sp|P49452|CENPC_MOUSE	sp|P49452|CENPC_MOUSE Centromere protein C OS=Mus musculus OX=10090 GN=Cenpc PE=1 SV=2	2	1	5	0	2	1	5	0	3.1	2	7.5	0	41166000	0	46969000	0
sp|Q99J83|ATG5_MOUSE	sp|Q99J83|ATG5_MOUSE Autophagy protein 5 OS=Mus musculus OX=10090 GN=Atg5 PE=1 SV=1	4	1	0	1	4	1	0	1	18.9	5.5	0	5.5	40799000	0	0	0
sp|Q3U6K5|SPAT6_MOUSE	sp|Q3U6K5|SPAT6_MOUSE Spermatogenesis-associated protein 6 OS=Mus musculus OX=10090 GN=Spata6 PE=1 SV=2	6	1	6	2	6	1	6	2	14.5	2	13.9	5.1	78301000	0	93083000	16560000
sp|Q9CQ07|LRC18_MOUSE	sp|Q9CQ07|LRC18_MOUSE Leucine-rich repeat-containing protein 18 OS=Mus musculus OX=10090 GN=Lrrc18 PE=2 SV=1	15	9	14	7	15	9	14	7	51.1	39.7	55.7	35.1	914940000	170040000	1123800000	169100000
sp|Q91WJ7|SPS2L_MOUSE	sp|Q91WJ7|SPS2L_MOUSE SPATS2-like protein OS=Mus musculus OX=10090 GN=Spats2l PE=2 SV=2	8	2	6	3	8	2	6	3	19.7	4.7	13.8	6.6	198740000	37648000	210040000	37761000
sp|Q9CR30|JOS2_MOUSE	sp|Q9CR30|JOS2_MOUSE Josephin-2 OS=Mus musculus OX=10090 GN=Josd2 PE=1 SV=1	1	0	1	1	1	0	1	1	7.4	0	7.4	6.4	0	0	0	3162500
sp|Q9D4Q1|RIBC2_MOUSE	sp|Q9D4Q1|RIBC2_MOUSE RIB43A-like with coiled-coils protein 2 OS=Mus musculus OX=10090 GN=Ribc2 PE=2 SV=2	15	8	14	7	15	8	14	7	56.6	27.2	54	34.3	1605600000	412410000	2334200000	399900000
sp|P08414|KCC4_MOUSE	sp|P08414|KCC4_MOUSE Calcium/calmodulin-dependent protein kinase type IV OS=Mus musculus OX=10090 GN=Camk4 PE=1 SV=2	8	2	7	2	8	2	7	2	26	7.2	20.7	7.2	241230000	45851000	340210000	37298000
sp|Q99P31|HPBP1_MOUSE	sp|Q99P31|HPBP1_MOUSE Hsp70-binding protein 1 OS=Mus musculus OX=10090 GN=Hspbp1 PE=1 SV=1	7	2	1	3	7	2	1	3	37.3	7.8	4.5	12.3	57423000	16139000	0	22428000
sp|Q8CB59|F161B_MOUSE	sp|Q8CB59|F161B_MOUSE Protein FAM161B OS=Mus musculus OX=10090 GN=Fam161b PE=1 SV=1	10	3	8	3	10	3	8	3	25.1	8.1	20.2	8.1	87500000	34362000	135720000	31971000
sp|Q9QY53|NPHP1_MOUSE	sp|Q9QY53|NPHP1_MOUSE Nephrocystin-1 OS=Mus musculus OX=10090 GN=Nphp1 PE=1 SV=1	16	4	18	7	16	4	18	7	36.7	10	41.2	18.8	482260000	79499000	652110000	124620000
sp|P53810|PIPNA_MOUSE	sp|P53810|PIPNA_MOUSE Phosphatidylinositol transfer protein alpha isoform OS=Mus musculus OX=10090 GN=Pitpna PE=1 SV=2	10	2	9	3	9	1	7	2	47.2	6.6	47.2	15.1	273380000	30511000	142660000	47068000
sp|P48758|CBR1_MOUSE	sp|P48758|CBR1_MOUSE Carbonyl reductase [NADPH] 1 OS=Mus musculus OX=10090 GN=Cbr1 PE=1 SV=3	10	0	4	4	10	0	4	4	51.3	0	26	20.2	104730000	0	70809000	52255000
sp|Q9DBP5|KCY_MOUSE	sp|Q9DBP5|KCY_MOUSE UMP-CMP kinase OS=Mus musculus OX=10090 GN=Cmpk1 PE=1 SV=1	3	1	2	1	3	1	2	1	20.9	6.6	12.2	5.6	72654000	0	0	0
sp|Q60841|RELN_MOUSE	sp|Q60841|RELN_MOUSE Reelin OS=Mus musculus OX=10090 GN=Reln PE=1 SV=3	4	0	1	1	4	0	1	1	1.9	0	0.2	0.2	54610000	0	0	0
sp|Q9R0N0|GALK1_MOUSE	sp|Q9R0N0|GALK1_MOUSE Galactokinase OS=Mus musculus OX=10090 GN=Galk1 PE=1 SV=2	11	4	5	2	11	4	5	2	36.2	17.1	19.9	6.1	175420000	47961000	56198000	21622000
sp|Q6PGN3|DCLK2_MOUSE	sp|Q6PGN3|DCLK2_MOUSE Serine/threonine-protein kinase DCLK2 OS=Mus musculus OX=10090 GN=Dclk2 PE=1 SV=1	14	6	14	5	13	6	13	5	24.6	11.4	24.3	9.4	286420000	112340000	356280000	82580000
sp|Q8R2R3|AAGAB_MOUSE	sp|Q8R2R3|AAGAB_MOUSE Alpha- and gamma-adaptin-binding protein p34 OS=Mus musculus OX=10090 GN=Aagab PE=1 SV=2	2	1	0	0	2	1	0	0	13.3	6.3	0	0	12379000	0	0	0
sp|Q8BH86|GLUCM_MOUSE	sp|Q8BH86|GLUCM_MOUSE D-glutamate cyclase, mitochondrial OS=Mus musculus OX=10090 GN=Dglucy PE=1 SV=1	2	1	0	3	2	1	0	3	3.7	2.1	0	7.3	0	0	0	6806600
sp|Q9QZX7|SRR_MOUSE	sp|Q9QZX7|SRR_MOUSE Serine racemase OS=Mus musculus OX=10090 GN=Srr PE=1 SV=1	6	2	3	1	6	2	3	1	31.6	8.3	16.8	8	80425000	29483000	38386000	0
sp|Q9CR09|UFC1_MOUSE	sp|Q9CR09|UFC1_MOUSE Ubiquitin-fold modifier-conjugating enzyme 1 OS=Mus musculus OX=10090 GN=Ufc1 PE=1 SV=1	4	2	3	1	4	2	3	1	32.9	12.6	28.1	15	92162000	39196000	47059000	0
sp|Q9D131|CK001_MOUSE	sp|Q9D131|CK001_MOUSE UPF0686 protein C11orf1 homolog OS=Mus musculus OX=10090 PE=2 SV=1	8	3	8	3	8	3	8	3	77.1	30.1	77.1	30.1	480370000	71578000	585440000	93962000
sp|Q9DAJ2|TEKT1_MOUSE	sp|Q9DAJ2|TEKT1_MOUSE Tektin-1 OS=Mus musculus OX=10090 GN=Tekt1 PE=1 SV=1	28	18	25	14	28	18	25	14	70.3	46.7	64.8	38.3	8886600000	2156300000	12133000000	1615100000
sp|A6PWD2|FHAD1_MOUSE	sp|A6PWD2|FHAD1_MOUSE Forkhead-associated domain-containing protein 1 OS=Mus musculus OX=10090 GN=Fhad1 PE=2 SV=1	34	10	42	10	34	10	42	10	32.3	8.8	35.5	8.9	938340000	116920000	1590300000	164400000
sp|Q5M8M2|ODF3B_MOUSE	sp|Q5M8M2|ODF3B_MOUSE Outer dense fiber protein 3B OS=Mus musculus OX=10090 GN=Odf3b PE=2 SV=1	17	15	17	14	17	15	17	14	80.3	73.1	76.9	68.5	9273300000	1825100000	12113000000	1932800000
sp|P61759|PFD3_MOUSE	sp|P61759|PFD3_MOUSE Prefoldin subunit 3 OS=Mus musculus OX=10090 GN=Vbp1 PE=1 SV=2	5	2	2	1	5	2	2	1	31.6	11.2	11.2	5.1	38223000	0	39257000	0
sp|Q921Y0|MOB1A_MOUSE;sp|Q8BPB0|MOB1B_MOUSE	sp|Q921Y0|MOB1A_MOUSE MOB kinase activator 1A OS=Mus musculus OX=10090 GN=Mob1a PE=2 SV=3;sp|Q8BPB0|MOB1B_MOUSE MOB kinase activator 1B OS=Mus musculus OX=10090 GN=Mob1b PE=1 SV=3	3	1	2	1	3	1	2	1	16.2	5.1	10.6	5.1	66061000	0	64336000	0
sp|Q9D0B6|PBDC1_MOUSE	sp|Q9D0B6|PBDC1_MOUSE Protein PBDC1 OS=Mus musculus OX=10090 GN=Pbdc1 PE=1 SV=1	6	2	5	3	6	2	5	3	37.9	16.2	26.8	21.2	76253000	23572000	44018000	19634000
sp|Q8CFI2|UB2R1_MOUSE	sp|Q8CFI2|UB2R1_MOUSE Ubiquitin-conjugating enzyme E2 R1 OS=Mus musculus OX=10090 GN=Cdc34 PE=1 SV=1	2	0	0	1	2	0	0	1	9.4	0	0	4.7	6610900	0	0	0
sp|Q6PAM0|AAKB2_MOUSE	sp|Q6PAM0|AAKB2_MOUSE 5-AMP-activated protein kinase subunit beta-2 OS=Mus musculus OX=10090 GN=Prkab2 PE=1 SV=1	1	0	0	1	1	0	0	1	11.1	0	0	6.6	17846000	0	0	0
sp|Q6P5C5|SMUG1_MOUSE	sp|Q6P5C5|SMUG1_MOUSE Single-strand selective monofunctional uracil DNA glycosylase OS=Mus musculus OX=10090 GN=Smug1 PE=1 SV=1	4	1	2	1	4	1	2	1	28.3	4.7	12.9	6.1	36037000	0	0	0
sp|Q9D485|EFHC2_MOUSE	sp|Q9D485|EFHC2_MOUSE EF-hand domain-containing family member C2 OS=Mus musculus OX=10090 GN=Efhc2 PE=2 SV=2	41	19	42	17	41	19	42	17	60.1	35.6	62.9	31.7	4190600000	832600000	5985700000	730010000
sp|Q8CG73|FTM_MOUSE	sp|Q8CG73|FTM_MOUSE Protein fantom OS=Mus musculus OX=10090 GN=Rpgrip1l PE=1 SV=2	38	5	38	5	38	5	38	4	42.6	5.1	39.8	4.6	932890000	95565000	1131200000	130860000
sp|Q8BH58|TIPRL_MOUSE	sp|Q8BH58|TIPRL_MOUSE TIP41-like protein OS=Mus musculus OX=10090 GN=Tiprl PE=1 SV=1	5	1	2	1	5	1	2	1	24	4.1	8.5	4.1	70326000	0	46330000	0
sp|Q3ULW6|CCD33_MOUSE	sp|Q3ULW6|CCD33_MOUSE Coiled-coil domain-containing protein 33 OS=Mus musculus OX=10090 GN=Ccdc33 PE=2 SV=2	6	2	8	3	6	2	8	3	6	4	9.9	5.7	56738000	30851000	128020000	29492000
sp|Q8BYA0|TBCD_MOUSE	sp|Q8BYA0|TBCD_MOUSE Tubulin-specific chaperone D OS=Mus musculus OX=10090 GN=Tbcd PE=1 SV=1	11	3	4	3	11	3	4	3	13.8	4.3	5.1	3.3	69162000	21670000	21656000	11687000
sp|Q6ZQK5|ACAP2_MOUSE	sp|Q6ZQK5|ACAP2_MOUSE Arf-GAP with coiled-coil, ANK repeat and PH domain-containing protein 2 OS=Mus musculus OX=10090 GN=Acap2 PE=1 SV=2	11	2	7	6	11	2	7	6	19.9	3.9	14	11.8	78787000	13555000	58787000	27818000
sp|Q9ER39|TOR1A_MOUSE	sp|Q9ER39|TOR1A_MOUSE Torsin-1A OS=Mus musculus OX=10090 GN=Tor1a PE=1 SV=1	1	2	0	0	1	2	0	0	4.2	7.5	0	0	0	13933000	0	0
sp|Q05816|FABP5_MOUSE	sp|Q05816|FABP5_MOUSE Fatty acid-binding protein 5 OS=Mus musculus OX=10090 GN=Fabp5 PE=1 SV=3	5	1	2	2	5	1	2	2	50.4	10.4	24.4	18.5	33689000	0	0	0
sp|P07742|RIR1_MOUSE	sp|P07742|RIR1_MOUSE Ribonucleoside-diphosphate reductase large subunit OS=Mus musculus OX=10090 GN=Rrm1 PE=1 SV=2	4	4	3	2	4	4	3	2	8.7	7.7	4.8	3.5	44270000	32326000	40303000	29221000
sp|J3QPZ5|CFA73_MOUSE	sp|J3QPZ5|CFA73_MOUSE Cilia- and flagella-associated protein 73 OS=Mus musculus OX=10090 GN=Cfap73 PE=3 SV=1	16	6	18	7	16	6	18	7	54.2	25.5	61.1	26.8	939930000	173300000	1132500000	196870000
sp|Q9EQS3|MYCBP_MOUSE	sp|Q9EQS3|MYCBP_MOUSE c-Myc-binding protein OS=Mus musculus OX=10090 GN=Mycbp PE=1 SV=5	8	5	7	5	8	5	7	5	74.8	62.1	73.8	62.1	7459700000	1056400000	8056900000	912920000
sp|Q64105|SPRE_MOUSE	sp|Q64105|SPRE_MOUSE Sepiapterin reductase OS=Mus musculus OX=10090 GN=Spr PE=1 SV=1	2	0	1	1	2	0	1	1	11.5	0	5.7	5.7	11046000	0	0	0
sp|Q9D1E6|TBCB_MOUSE	sp|Q9D1E6|TBCB_MOUSE Tubulin-folding cofactor B OS=Mus musculus OX=10090 GN=Tbcb PE=1 SV=2	3	2	1	1	3	2	1	1	16	11.5	4.5	7.4	24828000	14804000	0	0
sp|Q99K46|UBP11_MOUSE	sp|Q99K46|UBP11_MOUSE Ubiquitin carboxyl-terminal hydrolase 11 OS=Mus musculus OX=10090 GN=Usp11 PE=1 SV=4	7	2	1	1	6	2	1	1	14	3.9	1.3	1.3	45110000	0	0	0
sp|Q8VE09|TT39C_MOUSE	sp|Q8VE09|TT39C_MOUSE Tetratricopeptide repeat protein 39C OS=Mus musculus OX=10090 GN=Ttc39c PE=1 SV=2	2	1	1	0	2	1	1	0	5.3	2.1	2.4	0	7868300	0	0	0
sp|Q99JP4|CDC26_MOUSE	sp|Q99JP4|CDC26_MOUSE Anaphase-promoting complex subunit CDC26 OS=Mus musculus OX=10090 GN=Cdc26 PE=1 SV=1	2	1	1	0	2	1	1	0	42.4	28.2	28.2	0	21509000	0	0	0
sp|Q9DAR0|CE049_MOUSE	sp|Q9DAR0|CE049_MOUSE Uncharacterized protein C5orf49 homolog OS=Mus musculus OX=10090 PE=1 SV=1	9	4	8	3	9	4	8	3	54.4	27.5	54.4	22	730230000	176650000	728650000	140370000
sp|Q61553|FSCN1_MOUSE	sp|Q61553|FSCN1_MOUSE Fascin OS=Mus musculus OX=10090 GN=Fscn1 PE=1 SV=4	7	0	5	3	7	0	5	3	17.2	0	12.4	8.3	60518000	0	101910000	29215000
sp|Q8VEH6|CBWD1_MOUSE	sp|Q8VEH6|CBWD1_MOUSE COBW domain-containing protein 1 OS=Mus musculus OX=10090 GN=Cbwd1 PE=1 SV=1	2	0	2	1	2	0	2	1	7.4	0	7.1	3.3	12027000	0	0	0
sp|Q8BQB6|SAXO2_MOUSE	sp|Q8BQB6|SAXO2_MOUSE Stabilizer of axonemal microtubules 2 OS=Mus musculus OX=10090 GN=Saxo2 PE=2 SV=2	26	19	27	17	26	19	27	17	74.4	63.2	73.4	59.4	6930500000	1305200000	8922400000	1406000000
sp|Q61464|ZN638_MOUSE	sp|Q61464|ZN638_MOUSE Zinc finger protein 638 OS=Mus musculus OX=10090 GN=Znf638 PE=1 SV=2	1	1	0	1	1	1	0	1	0.5	0.7	0	0.7	0	0	0	3568500
sp|Q0VBV7|CE126_MOUSE	sp|Q0VBV7|CE126_MOUSE Centrosomal protein of 126 kDa OS=Mus musculus OX=10090 GN=Cep126 PE=2 SV=1	22	6	19	12	22	6	19	12	31.3	8	29.9	17.9	430810000	74312000	490100000	132050000
sp|Q8CGA0|PPM1F_MOUSE	sp|Q8CGA0|PPM1F_MOUSE Protein phosphatase 1F OS=Mus musculus OX=10090 GN=Ppm1f PE=1 SV=1	5	2	2	1	5	2	2	1	16.6	10.4	10.4	4.4	75108000	33616000	47751000	0
sp|Q14BP6|LR74B_MOUSE	sp|Q14BP6|LR74B_MOUSE Leucine-rich repeat-containing protein 74B OS=Mus musculus OX=10090 GN=Lrrc74b PE=2 SV=1	21	9	24	9	21	9	24	9	81.3	35.5	86.4	40.7	924890000	207710000	1086200000	221730000
sp|Q9ERD6|RGPS2_MOUSE	sp|Q9ERD6|RGPS2_MOUSE Ras-specific guanine nucleotide-releasing factor RalGPS2 OS=Mus musculus OX=10090 GN=Ralgps2 PE=1 SV=2	2	0	1	1	2	0	1	1	5.9	0	3.6	2.2	9251200	0	0	0
sp|Q3V0Q1|DYH12_MOUSE	sp|Q3V0Q1|DYH12_MOUSE Dynein heavy chain 12, axonemal OS=Mus musculus OX=10090 GN=Dnah12 PE=1 SV=2	101	46	92	38	98	44	89	35	45.4	21.1	41.2	17.6	3126700000	971950000	3388000000	757100000
sp|Q62351|TFR1_MOUSE	sp|Q62351|TFR1_MOUSE Transferrin receptor protein 1 OS=Mus musculus OX=10090 GN=Tfrc PE=1 SV=1	4	1	2	2	4	1	2	2	8.3	1.8	4.7	4.8	31819000	0	0	14476000
sp|Q6P8X9|FLTOP_MOUSE	sp|Q6P8X9|FLTOP_MOUSE Protein Flattop OS=Mus musculus OX=10090 GN=Cfap126 PE=1 SV=1	10	6	9	6	10	6	9	6	55.6	50.3	50.3	50.3	3559300000	783350000	3780300000	745190000
sp|P35235|PTN11_MOUSE	sp|P35235|PTN11_MOUSE Tyrosine-protein phosphatase non-receptor type 11 OS=Mus musculus OX=10090 GN=Ptpn11 PE=1 SV=2	8	4	2	3	8	4	2	3	18.8	7.7	4.5	6.4	93031000	20702000	30140000	0
sp|P70451|FER_MOUSE;sp|P16879|FES_MOUSE	sp|P70451|FER_MOUSE Tyrosine-protein kinase Fer OS=Mus musculus OX=10090 GN=Fer PE=1 SV=2	11	2	12	2	11	2	12	2	23.2	3.9	22.7	5.1	75650000	26815000	232360000	23225000
sp|Q9JKV1|ADRM1_MOUSE	sp|Q9JKV1|ADRM1_MOUSE Proteasomal ubiquitin receptor ADRM1 OS=Mus musculus OX=10090 GN=Adrm1 PE=1 SV=2	6	3	6	2	6	3	6	2	17.7	10.6	17.7	8.6	176090000	112010000	142200000	86710000
sp|Q9JK23|PSMG1_MOUSE	sp|Q9JK23|PSMG1_MOUSE Proteasome assembly chaperone 1 OS=Mus musculus OX=10090 GN=Psmg1 PE=1 SV=1	1	0	0	1	1	0	0	1	4.8	0	0	4.8	0	0	0	3211100
sp|Q9D9D9|CA189_MOUSE	sp|Q9D9D9|CA189_MOUSE Uncharacterized protein C1orf189 homolog OS=Mus musculus OX=10090 PE=4 SV=2	6	3	6	3	6	3	6	3	54.5	29.7	46.5	29.7	789370000	175110000	902180000	163360000
sp|Q9D1P4|CHRD1_MOUSE	sp|Q9D1P4|CHRD1_MOUSE Cysteine and histidine-rich domain-containing protein 1 OS=Mus musculus OX=10090 GN=Chordc1 PE=1 SV=1	5	1	2	1	5	1	2	1	28.7	7.6	11.8	7.6	78968000	0	38027000	0
sp|A2A8Z1|OSBL9_MOUSE	sp|A2A8Z1|OSBL9_MOUSE Oxysterol-binding protein-related protein 9 OS=Mus musculus OX=10090 GN=Osbpl9 PE=1 SV=1	2	0	0	1	2	0	0	1	5.2	0	0	3	7090600	0	0	0
sp|Q8R0Y6|AL1L1_MOUSE;sp|Q8K009|AL1L2_MOUSE	sp|Q8R0Y6|AL1L1_MOUSE Cytosolic 10-formyltetrahydrofolate dehydrogenase OS=Mus musculus OX=10090 GN=Aldh1l1 PE=1 SV=1	4	1	4	1	4	1	4	1	6	1.4	6.2	1.3	18978000	0	29272000	0
sp|P18653|KS6A1_MOUSE;sp|Q7TPS0|KS6A6_MOUSE	sp|P18653|KS6A1_MOUSE Ribosomal protein S6 kinase alpha-1 OS=Mus musculus OX=10090 GN=Rps6ka1 PE=1 SV=1	9	4	9	2	4	2	3	1	15.3	7.7	17.4	4	20195000	0	22768000	0
sp|Q9D067|MDM1_MOUSE	sp|Q9D067|MDM1_MOUSE Nuclear protein MDM1 OS=Mus musculus OX=10090 GN=Mdm1 PE=1 SV=2	21	7	22	8	21	7	22	8	35.5	14	40.3	16.7	687860000	104240000	1181600000	146770000
sp|Q91W40|KLC3_MOUSE	sp|Q91W40|KLC3_MOUSE Kinesin light chain 3 OS=Mus musculus OX=10090 GN=Klc3 PE=1 SV=1	3	1	3	3	2	0	2	1	7.1	2.8	7.9	10	9984800	0	0	0
sp|O88844|IDHC_MOUSE	sp|O88844|IDHC_MOUSE Isocitrate dehydrogenase [NADP] cytoplasmic OS=Mus musculus OX=10090 GN=Idh1 PE=1 SV=2	11	6	9	4	11	6	9	4	32.6	17.6	25.6	10.4	287740000	80023000	164910000	63909000
sp|Q9D0B8|RIBC1_MOUSE	sp|Q9D0B8|RIBC1_MOUSE RIB43A-like with coiled-coils protein 1 OS=Mus musculus OX=10090 GN=Ribc1 PE=2 SV=1	16	8	16	11	16	8	16	10	48	25.9	49.6	37.5	1269600000	275400000	1605300000	302660000
sp|Q9CR92|CCD96_MOUSE	sp|Q9CR92|CCD96_MOUSE Coiled-coil domain-containing protein 96 OS=Mus musculus OX=10090 GN=Ccdc96 PE=2 SV=1	32	18	35	16	32	18	35	16	55.7	42.6	59.4	35.6	2226500000	689820000	2815600000	562220000
sp|O88428|PAPS2_MOUSE	sp|O88428|PAPS2_MOUSE Bifunctional 3-phosphoadenosine 5-phosphosulfate synthase 2 OS=Mus musculus OX=10090 GN=Papss2 PE=1 SV=2	8	4	2	2	7	3	2	2	20.9	9	7.9	4.7	94921000	34545000	20391000	16283000
sp|Q9D853|EFMT2_MOUSE	sp|Q9D853|EFMT2_MOUSE EEF1A lysine methyltransferase 2 OS=Mus musculus OX=10090 GN=Eef1akmt2 PE=1 SV=1	7	3	6	2	7	3	6	2	50.4	20.5	34.8	13.5	76288000	19525000	28095000	14531000
sp|Q3U3V8|XRRA1_MOUSE	sp|Q3U3V8|XRRA1_MOUSE X-ray radiation resistance-associated protein 1 OS=Mus musculus OX=10090 GN=Xrra1 PE=2 SV=1	16	3	16	6	16	3	16	6	26.3	4.5	28.8	12	293780000	26747000	392750000	87777000
sp|P43883|PLIN2_MOUSE	sp|P43883|PLIN2_MOUSE Perilipin-2 OS=Mus musculus OX=10090 GN=Plin2 PE=1 SV=2	8	3	3	3	8	3	3	3	32.5	10.4	10.8	10.4	42509000	21987000	39027000	22693000
sp|Q63810|CANB1_MOUSE	sp|Q63810|CANB1_MOUSE Calcineurin subunit B type 1 OS=Mus musculus OX=10090 GN=Ppp3r1 PE=1 SV=3	2	1	1	0	2	1	1	0	18.8	5.9	11.8	0	29894000	0	0	0
sp|Q99LT0|DPY30_MOUSE	sp|Q99LT0|DPY30_MOUSE Protein dpy-30 homolog OS=Mus musculus OX=10090 GN=Dpy30 PE=1 SV=1	4	2	4	2	4	2	4	2	56.6	25.3	56.6	25.3	774430000	174470000	922910000	130620000
sp|Q8VE96|S35F6_MOUSE	sp|Q8VE96|S35F6_MOUSE Solute carrier family 35 member F6 OS=Mus musculus OX=10090 GN=Slc35f6 PE=1 SV=1	2	0	0	1	2	0	0	1	8.3	0	0	5.1	15339000	0	0	0
sp|Q9CZ44|NSF1C_MOUSE	sp|Q9CZ44|NSF1C_MOUSE NSFL1 cofactor p47 OS=Mus musculus OX=10090 GN=Nsfl1c PE=1 SV=1	13	9	12	6	13	9	12	6	48.1	36.8	48.4	25.4	448050000	155560000	354580000	145890000
sp|Q9WTX6|CUL1_MOUSE	sp|Q9WTX6|CUL1_MOUSE Cullin-1 OS=Mus musculus OX=10090 GN=Cul1 PE=1 SV=1	7	1	3	2	7	1	3	2	13.4	3	5.2	4.6	44272000	0	22987000	0
sp|Q9D2J7|ANKE1_MOUSE	sp|Q9D2J7|ANKE1_MOUSE Ankyrin repeat and EF-hand domain-containing protein 1 OS=Mus musculus OX=10090 GN=Ankef1 PE=2 SV=1	11	2	11	2	11	2	11	2	21.3	4.5	20.6	4.5	152260000	23589000	197620000	22682000
sp|Q8JZQ2|AFG32_MOUSE	sp|Q8JZQ2|AFG32_MOUSE AFG3-like protein 2 OS=Mus musculus OX=10090 GN=Afg3l2 PE=1 SV=1	2	4	0	3	2	3	0	3	2	4.6	0	5.9	0	21980000	0	24355000
sp|Q8R4X3|RBM12_MOUSE	sp|Q8R4X3|RBM12_MOUSE RNA-binding protein 12 OS=Mus musculus OX=10090 GN=Rbm12 PE=1 SV=3	4	1	1	1	4	1	1	1	6	1.4	1.8	1.4	98263000	0	0	0
sp|B9EKE5|CATIP_MOUSE	sp|B9EKE5|CATIP_MOUSE Ciliogenesis-associated TTC17-interacting protein OS=Mus musculus OX=10090 GN=Catip PE=2 SV=1	18	12	18	9	18	12	18	9	44	35.2	41.9	25.8	1283700000	347280000	1289800000	294960000
sp|Q810M1|CD022_MOUSE	sp|Q810M1|CD022_MOUSE Uncharacterized protein C4orf22 homolog OS=Mus musculus OX=10090 PE=2 SV=1	7	3	7	3	7	3	7	3	46.8	14.6	46.4	26.2	643060000	149880000	570990000	199450000
sp|Q5F201|CFA52_MOUSE	sp|Q5F201|CFA52_MOUSE Cilia- and flagella-associated protein 52 OS=Mus musculus OX=10090 GN=Cfap52 PE=1 SV=1	44	36	40	29	44	36	40	29	83.4	71.8	83.1	71.5	12737000000	3321000000	13850000000	2645600000
sp|Q9QUM9|PSA6_MOUSE	sp|Q9QUM9|PSA6_MOUSE Proteasome subunit alpha type-6 OS=Mus musculus OX=10090 GN=Psma6 PE=1 SV=1	11	5	9	8	11	5	9	8	52.8	25.2	43.1	38.6	327910000	125760000	307700000	139400000
sp|Q9JKB1|UCHL3_MOUSE;sp|P58321|UCHL4_MOUSE	sp|Q9JKB1|UCHL3_MOUSE Ubiquitin carboxyl-terminal hydrolase isozyme L3 OS=Mus musculus OX=10090 GN=Uchl3 PE=1 SV=2;sp|P58321|UCHL4_MOUSE Ubiquitin carboxyl-terminal hydrolase isozyme L4 OS=Mus musculus OX=10090 GN=Uchl4 PE=2 SV=1	6	2	2	3	6	2	2	3	36.1	11.7	11.7	18.7	33683000	10985000	11873000	10690000
sp|Q8CHR9|PIHD2_MOUSE	sp|Q8CHR9|PIHD2_MOUSE PIH1 domain-containing protein 2 OS=Mus musculus OX=10090 GN=Pih1d2 PE=1 SV=1	3	1	3	1	3	1	3	1	15.6	4.8	15.6	4.8	21055000	0	25965000	0
sp|Q9Z1T6|FYV1_MOUSE	sp|Q9Z1T6|FYV1_MOUSE 1-phosphatidylinositol 3-phosphate 5-kinase OS=Mus musculus OX=10090 GN=Pikfyve PE=1 SV=3	2	1	0	2	2	1	0	2	1.4	1	0	1.6	0	0	0	7348200
sp|Q60854|SPB6_MOUSE	sp|Q60854|SPB6_MOUSE Serpin B6 OS=Mus musculus OX=10090 GN=Serpinb6 PE=1 SV=1	4	0	1	2	4	0	1	2	11.6	0	4	6.6	27529000	0	0	25055000
sp|A2AIP0|F166B_MOUSE	sp|A2AIP0|F166B_MOUSE Protein FAM166B OS=Mus musculus OX=10090 GN=Fam166b PE=2 SV=1	16	10	19	12	16	10	19	12	87.9	63.7	90.5	74.7	2769700000	597990000	3523500000	580550000
sp|Q9CQC3|CI135_MOUSE	sp|Q9CQC3|CI135_MOUSE Protein C9orf135 homolog OS=Mus musculus OX=10090 PE=2 SV=1	17	13	14	10	17	13	14	10	75.9	70.2	68.9	61.4	2485900000	728940000	2757700000	658890000
sp|Q3TTI8|TEX52_MOUSE	sp|Q3TTI8|TEX52_MOUSE Testis-expressed protein 52 OS=Mus musculus OX=10090 GN=Tex52 PE=2 SV=1	1	0	4	1	1	0	4	1	3.9	0	18.2	3.9	0	0	201060000	0
sp|Q9ERD7|TBB3_MOUSE	sp|Q9ERD7|TBB3_MOUSE Tubulin beta-3 chain OS=Mus musculus OX=10090 GN=Tubb3 PE=1 SV=1	21	15	20	16	6	2	4	3	58	34.2	52.9	38	62594000	52881000	94737000	51936000
sp|P35123|UBP4_MOUSE	sp|P35123|UBP4_MOUSE Ubiquitin carboxyl-terminal hydrolase 4 OS=Mus musculus OX=10090 GN=Usp4 PE=1 SV=3	10	2	6	2	9	2	6	2	15.8	3.1	8.6	3.6	73676000	14895000	27040000	20705000
sp|Q8CIN4|PAK2_MOUSE;sp|Q61036|PAK3_MOUSE	sp|Q8CIN4|PAK2_MOUSE Serine/threonine-protein kinase PAK 2 OS=Mus musculus OX=10090 GN=Pak2 PE=1 SV=1	12	5	9	6	9	2	6	3	37.8	16.6	29.2	18.5	150280000	80411000	87009000	73056000
sp|Q9Z2X2|PSD10_MOUSE	sp|Q9Z2X2|PSD10_MOUSE 26S proteasome non-ATPase regulatory subunit 10 OS=Mus musculus OX=10090 GN=Psmd10 PE=1 SV=3	5	1	2	1	5	1	2	1	32.5	11.7	11.7	11.7	52580000	0	44396000	0
sp|O35864|CSN5_MOUSE	sp|O35864|CSN5_MOUSE COP9 signalosome complex subunit 5 OS=Mus musculus OX=10090 GN=Cops5 PE=1 SV=3	13	5	7	4	13	5	7	4	49.7	18.6	29.6	18.9	406820000	178480000	244730000	123220000
sp|Q91YR5|MET13_MOUSE	sp|Q91YR5|MET13_MOUSE Methyltransferase-like protein 13 OS=Mus musculus OX=10090 GN=Mettl13 PE=1 SV=1	3	1	1	0	3	1	1	0	9	3.4	2.7	0	6728300	0	0	0
sp|Q9D906|ATG7_MOUSE	sp|Q9D906|ATG7_MOUSE Ubiquitin-like modifier-activating enzyme ATG7 OS=Mus musculus OX=10090 GN=Atg7 PE=1 SV=1	6	3	2	1	6	3	2	1	15	5.9	4.2	2.4	53440000	0	24144000	0
sp|Q8BFQ8|GALD1_MOUSE	sp|Q8BFQ8|GALD1_MOUSE Glutamine amidotransferase-like class 1 domain-containing protein 1 OS=Mus musculus OX=10090 GN=Gatd1 PE=1 SV=1	2	2	1	0	2	2	1	0	20.5	15	9.1	0	15909000	0	0	0
sp|Q8BYN5|FSD1L_MOUSE	sp|Q8BYN5|FSD1L_MOUSE FSD1-like protein OS=Mus musculus OX=10090 GN=Fsd1l PE=1 SV=2	9	2	4	3	9	2	4	3	27.4	5.7	11.6	8.5	89833000	35667000	61024000	34140000
sp|Q3V096|ANR42_MOUSE	sp|Q3V096|ANR42_MOUSE Ankyrin repeat domain-containing protein 42 OS=Mus musculus OX=10090 GN=Ankrd42 PE=1 SV=1	16	8	19	10	16	8	19	10	44	25.6	51	29.8	514210000	171450000	614140000	153140000
sp|Q6A078|CE290_MOUSE	sp|Q6A078|CE290_MOUSE Centrosomal protein of 290 kDa OS=Mus musculus OX=10090 GN=Cep290 PE=1 SV=2	37	3	38	2	37	3	38	2	19	1.3	20.8	1	548570000	59738000	731550000	3765900
sp|E9Q8T7|DYH1_MOUSE	sp|E9Q8T7|DYH1_MOUSE Dynein heavy chain 1, axonemal OS=Mus musculus OX=10090 GN=Dnah1 PE=1 SV=1	178	100	174	96	175	98	171	93	52.8	33.3	53.3	31.8	11703000000	3332000000	14106000000	3032900000
sp|Q8K2Q7|BROX_MOUSE	sp|Q8K2Q7|BROX_MOUSE BRO1 domain-containing protein BROX OS=Mus musculus OX=10090 GN=Brox PE=1 SV=1	3	0	2	1	3	0	2	1	12.9	0	7.3	7.8	28285000	0	0	0
sp|Q9Z2A0|PDPK1_MOUSE	sp|Q9Z2A0|PDPK1_MOUSE 3-phosphoinositide-dependent protein kinase 1 OS=Mus musculus OX=10090 GN=Pdpk1 PE=1 SV=2	2	1	1	2	2	1	1	2	5.9	2.5	3	5.5	0	0	0	5727000
sp|Q80YS5|LRC27_MOUSE	sp|Q80YS5|LRC27_MOUSE Leucine-rich repeat-containing protein 27 OS=Mus musculus OX=10090 GN=Lrrc27 PE=2 SV=1	5	2	7	2	5	2	7	2	14.9	8.4	22.4	5.7	69756000	19636000	165610000	18270000
sp|Q9WTL7|LYPA2_MOUSE	sp|Q9WTL7|LYPA2_MOUSE Acyl-protein thioesterase 2 OS=Mus musculus OX=10090 GN=Lypla2 PE=1 SV=1	2	2	2	1	2	2	2	1	19	15.6	15.6	7.8	0	21808000	15589000	0
sp|Q99LB7|SARDH_MOUSE	sp|Q99LB7|SARDH_MOUSE Sarcosine dehydrogenase, mitochondrial OS=Mus musculus OX=10090 GN=Sardh PE=1 SV=1	1	1	0	1	1	1	0	1	1.5	1.2	0	1.2	0	0	0	3251600
sp|Q9CXW3|CYBP_MOUSE	sp|Q9CXW3|CYBP_MOUSE Calcyclin-binding protein OS=Mus musculus OX=10090 GN=Cacybp PE=1 SV=1	10	5	4	3	10	5	4	3	65.5	35.4	25.3	26.6	432880000	129930000	156440000	93476000
sp|Q3V0Q6|SPAG8_MOUSE	sp|Q3V0Q6|SPAG8_MOUSE Sperm-associated antigen 8 OS=Mus musculus OX=10090 GN=Spag8 PE=1 SV=1	19	16	24	14	19	16	24	14	65.5	58.1	73.6	56.4	3708900000	935010000	4067800000	784030000
sp|P0C6F1|DYH2_MOUSE	sp|P0C6F1|DYH2_MOUSE Dynein heavy chain 2, axonemal OS=Mus musculus OX=10090 GN=Dnah2 PE=1 SV=1	180	92	192	85	178	90	190	83	51.5	28.6	54.5	25.6	9818900000	2924800000	11128000000	2771900000
sp|Q80VN0|CP100_MOUSE	sp|Q80VN0|CP100_MOUSE Cilia- and flagella-associated protein 100 OS=Mus musculus OX=10090 GN=Cfap100 PE=2 SV=2	15	6	14	9	15	6	14	9	29.9	12.1	28.9	17	842550000	216710000	1133800000	230650000
sp|Q3V3Q7|PACS2_MOUSE	sp|Q3V3Q7|PACS2_MOUSE Phosphofurin acidic cluster sorting protein 2 OS=Mus musculus OX=10090 GN=Pacs2 PE=1 SV=2	4	0	2	1	4	0	2	1	6.1	0	2.8	1.9	25433000	0	23098000	0
sp|Q8CGF7|TCRG1_MOUSE	sp|Q8CGF7|TCRG1_MOUSE Transcription elongation regulator 1 OS=Mus musculus OX=10090 GN=Tcerg1 PE=1 SV=2	1	2	2	1	1	2	2	1	0.6	3.1	2.7	1	0	8753200	0	0
sp|O09061|PSB1_MOUSE	sp|O09061|PSB1_MOUSE Proteasome subunit beta type-1 OS=Mus musculus OX=10090 GN=Psmb1 PE=1 SV=1	9	4	7	6	9	4	7	6	53.8	25.4	45.8	36.7	341150000	132870000	278380000	133860000
sp|Q3UCV8|OTUL_MOUSE	sp|Q3UCV8|OTUL_MOUSE Ubiquitin thioesterase otulin OS=Mus musculus OX=10090 GN=Otulin PE=1 SV=1	1	1	1	0	1	1	1	0	3.1	3.4	3.1	0	0	0	14315000	0
sp|P97490|ADCY8_MOUSE	sp|P97490|ADCY8_MOUSE Adenylate cyclase type 8 OS=Mus musculus OX=10090 GN=Adcy8 PE=1 SV=2	2	1	1	0	2	1	1	0	3	1	1.3	0	6434300	0	0	0
sp|P46938|YAP1_MOUSE	sp|P46938|YAP1_MOUSE Transcriptional coactivator YAP1 OS=Mus musculus OX=10090 GN=Yap1 PE=1 SV=2	4	1	2	1	4	1	2	1	17	2.3	5.5	3.3	32533000	0	32280000	0
sp|Q9EQW7|KI13A_MOUSE	sp|Q9EQW7|KI13A_MOUSE Kinesin-like protein KIF13A OS=Mus musculus OX=10090 GN=Kif13a PE=1 SV=1	4	4	2	1	4	4	1	0	2.7	2.9	1.3	0.5	62736000	0	0	0
sp|Q8VBV7|CSN8_MOUSE	sp|Q8VBV7|CSN8_MOUSE COP9 signalosome complex subunit 8 OS=Mus musculus OX=10090 GN=Cops8 PE=1 SV=1	8	2	6	1	8	2	6	1	67.9	17.2	61.2	10	285840000	102440000	131660000	60577000
sp|Q60692|PSB6_MOUSE	sp|Q60692|PSB6_MOUSE Proteasome subunit beta type-6 OS=Mus musculus OX=10090 GN=Psmb6 PE=1 SV=3	6	4	5	2	6	4	5	2	39.9	30.3	34.5	8.8	275290000	99892000	311860000	89251000
sp|Q9CZD3|GARS_MOUSE	sp|Q9CZD3|GARS_MOUSE Glycine--tRNA ligase OS=Mus musculus OX=10090 GN=Gars PE=1 SV=1	2	1	3	1	2	1	3	1	3.3	1.5	4.8	1.5	0	0	26811000	0
sp|Q64520|KGUA_MOUSE	sp|Q64520|KGUA_MOUSE Guanylate kinase OS=Mus musculus OX=10090 GN=Guk1 PE=1 SV=2	2	0	2	1	2	0	2	1	14.1	0	14.1	6.1	0	0	10144000	0
sp|P28474|ADHX_MOUSE	sp|P28474|ADHX_MOUSE Alcohol dehydrogenase class-3 OS=Mus musculus OX=10090 GN=Adh5 PE=1 SV=3	2	1	3	1	2	1	3	1	11.2	4	14.4	4	15537000	0	0	0
sp|Q8C5T8|CC113_MOUSE	sp|Q8C5T8|CC113_MOUSE Coiled-coil domain-containing protein 113 OS=Mus musculus OX=10090 GN=Ccdc113 PE=2 SV=1	15	9	17	9	15	9	17	9	43.8	30	48.3	30.2	1176500000	382790000	1447700000	353280000
sp|Q80UW5|MRCKG_MOUSE	sp|Q80UW5|MRCKG_MOUSE Serine/threonine-protein kinase MRCK gamma OS=Mus musculus OX=10090 GN=Cdc42bpg PE=1 SV=2	1	3	0	3	1	2	0	2	0.9	2.5	0	2.7	0	0	0	3225100
sp|Q62193|RFA2_MOUSE	sp|Q62193|RFA2_MOUSE Replication protein A 32 kDa subunit OS=Mus musculus OX=10090 GN=Rpa2 PE=1 SV=1	5	3	3	3	5	3	3	3	25.6	17.8	18.1	18.1	114260000	97784000	64124000	97543000
sp|P62878|RBX1_MOUSE	sp|P62878|RBX1_MOUSE E3 ubiquitin-protein ligase RBX1 OS=Mus musculus OX=10090 GN=Rbx1 PE=1 SV=1	3	2	2	2	3	2	2	2	25	17.6	17.6	17.6	30739000	26531000	24104000	20186000
sp|Q9CZ30|OLA1_MOUSE	sp|Q9CZ30|OLA1_MOUSE Obg-like ATPase 1 OS=Mus musculus OX=10090 GN=Ola1 PE=1 SV=1	5	1	3	1	5	1	3	1	17.2	3.8	10.4	3.8	71457000	0	49719000	0
sp|Q3ULJ0|GPD1L_MOUSE	sp|Q3ULJ0|GPD1L_MOUSE Glycerol-3-phosphate dehydrogenase 1-like protein OS=Mus musculus OX=10090 GN=Gpd1l PE=1 SV=2	6	3	3	2	6	3	3	2	21.9	13.1	10	8.3	48454000	21790000	23108000	30812000
sp|Q8CEL2|CFA61_MOUSE	sp|Q8CEL2|CFA61_MOUSE Cilia- and flagella-associated protein 61 OS=Mus musculus OX=10090 GN=Cfap61 PE=1 SV=2	38	26	37	18	38	26	37	18	41.8	28.1	42.3	19.4	1819700000	605980000	2291400000	511230000
sp|Q9WVS7|MP2K5_MOUSE	sp|Q9WVS7|MP2K5_MOUSE Dual specificity mitogen-activated protein kinase kinase 5 OS=Mus musculus OX=10090 GN=Map2k5 PE=1 SV=1	2	0	1	1	2	0	1	1	6.5	0	3.6	3.6	6815300	0	0	0
sp|P70460|VASP_MOUSE	sp|P70460|VASP_MOUSE Vasodilator-stimulated phosphoprotein OS=Mus musculus OX=10090 GN=Vasp PE=1 SV=4	3	2	2	1	3	2	2	1	12.5	10.1	10.1	6.7	41944000	21553000	22076000	0
sp|Q9D9T8|EFHC1_MOUSE	sp|Q9D9T8|EFHC1_MOUSE EF-hand domain-containing protein 1 OS=Mus musculus OX=10090 GN=Efhc1 PE=1 SV=1	50	36	49	38	50	36	49	38	79.6	63.3	80.1	67.9	21364000000	5070500000	22905000000	4366300000
sp|Q8BP00|IQCB1_MOUSE	sp|Q8BP00|IQCB1_MOUSE IQ calmodulin-binding motif-containing protein 1 OS=Mus musculus OX=10090 GN=Iqcb1 PE=1 SV=2	4	1	5	1	4	1	5	1	6.9	1.5	9.2	1.7	46238000	0	49652000	0
sp|B2RX12|MRP3_MOUSE	sp|B2RX12|MRP3_MOUSE Canalicular multispecific organic anion transporter 2 OS=Mus musculus OX=10090 GN=Abcc3 PE=1 SV=1	2	2	1	1	2	2	1	1	1.3	1.6	0.5	1.1	0	6768000	0	0
sp|Q99J45|NRBP_MOUSE	sp|Q99J45|NRBP_MOUSE Nuclear receptor-binding protein OS=Mus musculus OX=10090 GN=Nrbp1 PE=1 SV=1	2	0	1	1	2	0	1	1	8.2	0	2.2	2.2	12163000	0	0	0
sp|Q9QXM1|JMY_MOUSE	sp|Q9QXM1|JMY_MOUSE Junction-mediating and -regulatory protein OS=Mus musculus OX=10090 GN=Jmy PE=1 SV=1	3	2	0	2	3	2	0	2	4.5	3.8	0	2.6	65241000	0	0	0
sp|P19157|GSTP1_MOUSE;sp|P46425|GSTP2_MOUSE	sp|P19157|GSTP1_MOUSE Glutathione S-transferase P 1 OS=Mus musculus OX=10090 GN=Gstp1 PE=1 SV=2;sp|P46425|GSTP2_MOUSE Glutathione S-transferase P 2 OS=Mus musculus OX=10090 GN=Gstp2 PE=1 SV=2	5	1	4	2	5	1	4	2	41.9	7.6	32.4	12.9	34546000	0	30054000	0
sp|Q7TNG5|EMAL2_MOUSE	sp|Q7TNG5|EMAL2_MOUSE Echinoderm microtubule-associated protein-like 2 OS=Mus musculus OX=10090 GN=Eml2 PE=1 SV=1	23	16	20	13	23	16	20	13	44.4	35.7	41	30.2	1185100000	485290000	1244700000	465080000
sp|Q9WV03|FA50A_MOUSE	sp|Q9WV03|FA50A_MOUSE Protein FAM50A OS=Mus musculus OX=10090 GN=Fam50a PE=1 SV=1	2	1	0	0	2	1	0	0	8	4.7	0	0	19088000	0	0	0
sp|Q80W32|DRC9_MOUSE	sp|Q80W32|DRC9_MOUSE Dynein regulatory complex protein 9 OS=Mus musculus OX=10090 GN=Iqcg PE=1 SV=1	15	9	15	8	15	9	15	8	38.9	26	38.9	21	1226300000	438430000	1260800000	491450000
sp|Q62348|TSN_MOUSE	sp|Q62348|TSN_MOUSE Translin OS=Mus musculus OX=10090 GN=Tsn PE=1 SV=1	10	7	8	6	10	7	8	6	46.1	32.9	42.5	33.8	639920000	259020000	289910000	156090000
sp|Q9D3N2|EFCB1_MOUSE	sp|Q9D3N2|EFCB1_MOUSE EF-hand calcium-binding domain-containing protein 1 OS=Mus musculus OX=10090 GN=Efcab1 PE=2 SV=1	13	8	11	4	13	8	11	4	77.8	58	74.1	22.6	1951000000	429790000	1578700000	307940000
sp|Q66PY1|SCUB3_MOUSE	sp|Q66PY1|SCUB3_MOUSE Signal peptide, CUB and EGF-like domain-containing protein 3 OS=Mus musculus OX=10090 GN=Scube3 PE=1 SV=1	3	3	3	1	3	3	3	1	3.5	3.6	3.6	1.2	189100000	223550000	247960000	0
sp|Q9CPV4|GLOD4_MOUSE	sp|Q9CPV4|GLOD4_MOUSE Glyoxalase domain-containing protein 4 OS=Mus musculus OX=10090 GN=Glod4 PE=1 SV=1	11	5	3	5	11	5	3	5	49.7	22.1	15.4	26.5	238720000	68328000	49778000	71243000
sp|P61202|CSN2_MOUSE	sp|P61202|CSN2_MOUSE COP9 signalosome complex subunit 2 OS=Mus musculus OX=10090 GN=Cops2 PE=1 SV=1	15	7	9	6	15	7	9	6	47.6	22.8	27.8	18.7	357940000	161250000	225600000	123860000
sp|Q9D572|UBX11_MOUSE	sp|Q9D572|UBX11_MOUSE UBX domain-containing protein 11 OS=Mus musculus OX=10090 GN=Ubxn11 PE=1 SV=1	26	12	23	10	26	12	23	10	68.8	35.7	66.9	30.6	1290400000	282870000	1398500000	278580000
sp|Q9CQ46|DRC8_MOUSE	sp|Q9CQ46|DRC8_MOUSE Dynein regulatory complex protein 8 OS=Mus musculus OX=10090 GN=Efcab2 PE=1 SV=1	11	4	10	5	11	4	10	5	73.2	41.5	76.8	40.9	828370000	254240000	885850000	223600000
sp|Q6TDU8|CASC1_MOUSE	sp|Q6TDU8|CASC1_MOUSE Protein CASC1 OS=Mus musculus OX=10090 GN=Casc1 PE=1 SV=1	30	16	28	16	30	16	28	16	62.9	29.5	58.4	30.5	1704600000	564320000	1830000000	499940000
sp|Q8C6S9|CFA54_MOUSE	sp|Q8C6S9|CFA54_MOUSE Cilia- and flagella-associated protein 54 OS=Mus musculus OX=10090 GN=Cfap54 PE=2 SV=4	78	33	86	28	78	33	86	28	33.6	16.8	37.7	13.1	2113000000	698440000	3101000000	658040000
sp|Q62172|RBP1_MOUSE	sp|Q62172|RBP1_MOUSE RalA-binding protein 1 OS=Mus musculus OX=10090 GN=Ralbp1 PE=1 SV=4	1	1	2	1	1	1	2	1	1.1	3.7	4.8	3.7	0	0	32992000	0
sp|Q8R3B1|PLCD1_MOUSE	sp|Q8R3B1|PLCD1_MOUSE 1-phosphatidylinositol 4,5-bisphosphate phosphodiesterase delta-1 OS=Mus musculus OX=10090 GN=Plcd1 PE=1 SV=2	1	1	1	0	1	1	1	0	1.7	1.6	1.7	0	0	0	3389000	0
sp|P70349|HINT1_MOUSE	sp|P70349|HINT1_MOUSE Histidine triad nucleotide-binding protein 1 OS=Mus musculus OX=10090 GN=Hint1 PE=1 SV=3	2	1	1	1	2	1	1	1	16.7	5.6	11.1	11.1	32251000	0	0	0
sp|Q5BN45|CI116_MOUSE	sp|Q5BN45|CI116_MOUSE UPF0691 protein C9orf116 homolog OS=Mus musculus OX=10090 PE=2 SV=1	9	8	9	5	9	8	9	5	79.6	65.9	74.9	53.9	3744900000	1322600000	4055600000	1156900000
sp|Q9ESE1|LRBA_MOUSE;sp|Q9EPN1|NBEA_MOUSE	sp|Q9ESE1|LRBA_MOUSE Lipopolysaccharide-responsive and beige-like anchor protein OS=Mus musculus OX=10090 GN=Lrba PE=1 SV=1	13	8	3	7	13	8	3	7	7.2	4.4	1.4	4	167980000	34961000	28132000	45586000
sp|Q8BP47|SYNC_MOUSE	sp|Q8BP47|SYNC_MOUSE Asparagine--tRNA ligase, cytoplasmic OS=Mus musculus OX=10090 GN=Nars PE=1 SV=2	9	3	4	4	9	3	4	4	24	6.1	9.5	8.6	81607000	28831000	32856000	28061000
sp|Q8BVN8|IDLC_MOUSE	sp|Q8BVN8|IDLC_MOUSE Axonemal dynein light intermediate polypeptide 1 OS=Mus musculus OX=10090 GN=Dnali1 PE=1 SV=1	19	14	21	12	19	14	21	12	70.2	51.9	73.3	51.2	6594000000	1803700000	6813800000	1897700000
sp|Q8C7D2|CRBN_MOUSE	sp|Q8C7D2|CRBN_MOUSE Protein cereblon OS=Mus musculus OX=10090 GN=Crbn PE=1 SV=1	2	1	1	0	2	1	1	0	8.8	4.7	4.7	0	9309600	0	0	0
sp|Q5SPX1|CC157_MOUSE	sp|Q5SPX1|CC157_MOUSE Coiled-coil domain-containing protein 157 OS=Mus musculus OX=10090 GN=Ccdc157 PE=1 SV=1	17	6	20	9	17	6	20	9	36.8	15.3	40.8	21	333140000	104490000	534810000	144210000
sp|Q9CZ04|CSN7A_MOUSE	sp|Q9CZ04|CSN7A_MOUSE COP9 signalosome complex subunit 7a OS=Mus musculus OX=10090 GN=Cops7a PE=1 SV=2	9	4	8	4	9	4	8	4	48.7	24.7	37.1	25.1	161760000	71824000	99487000	64388000
sp|Q8BGR2|LRC8D_MOUSE	sp|Q8BGR2|LRC8D_MOUSE Volume-regulated anion channel subunit LRRC8D OS=Mus musculus OX=10090 GN=Lrrc8d PE=1 SV=1	6	3	2	2	6	3	2	2	10	5.1	3.3	3.6	47736000	18990000	27262000	0
sp|Q61107|GBP4_MOUSE	sp|Q61107|GBP4_MOUSE Guanylate-binding protein 4 OS=Mus musculus OX=10090 GN=Gbp4 PE=1 SV=1	5	3	4	1	5	3	4	1	12.7	6	11.3	2.4	41346000	0	34924000	0
sp|A0JLY1|CC173_MOUSE	sp|A0JLY1|CC173_MOUSE Coiled-coil domain-containing protein 173 OS=Mus musculus OX=10090 GN=Ccdc173 PE=2 SV=1	27	20	34	17	27	20	34	17	41	38.8	49.2	36.9	3924900000	1353200000	4984500000	1346200000
sp|A2ADY9|DDI2_MOUSE	sp|A2ADY9|DDI2_MOUSE Protein DDI1 homolog 2 OS=Mus musculus OX=10090 GN=Ddi2 PE=1 SV=1	3	1	0	2	3	1	0	2	14	4.3	0	10.5	17971000	0	0	10583000
sp|Q9WTZ1|RBX2_MOUSE	sp|Q9WTZ1|RBX2_MOUSE RING-box protein 2 OS=Mus musculus OX=10090 GN=Rnf7 PE=3 SV=1	1	0	1	1	1	0	1	1	10.6	0	10.6	10.6	0	0	0	2773400
sp|Q8BGT8|PHIPL_MOUSE;sp|Q8K0S0|PHYIP_MOUSE	sp|Q8BGT8|PHIPL_MOUSE Phytanoyl-CoA hydroxylase-interacting protein-like OS=Mus musculus OX=10090 GN=Phyhipl PE=1 SV=1	3	3	3	2	3	3	3	2	8	10.9	10.1	5.9	54490000	23638000	33584000	22101000
sp|Q01705|NOTC1_MOUSE	sp|Q01705|NOTC1_MOUSE Neurogenic locus notch homolog protein 1 OS=Mus musculus OX=10090 GN=Notch1 PE=1 SV=3	2	0	0	1	2	0	0	1	0.9	0	0	0.4	6230000	0	0	0
sp|P05132|KAPCA_MOUSE	sp|P05132|KAPCA_MOUSE cAMP-dependent protein kinase catalytic subunit alpha OS=Mus musculus OX=10090 GN=Prkaca PE=1 SV=3	12	10	9	9	7	5	5	4	42.7	33.3	30.8	29.9	949500000	334980000	1242800000	295540000
sp|Q80YA7|DPP8_MOUSE	sp|Q80YA7|DPP8_MOUSE Dipeptidyl peptidase 8 OS=Mus musculus OX=10090 GN=Dpp8 PE=1 SV=1	7	5	3	2	7	5	3	2	14.7	9	6.8	2.1	59194000	30972000	44757000	23175000
sp|Q9D6G5|TM138_MOUSE	sp|Q9D6G5|TM138_MOUSE Transmembrane protein 138 OS=Mus musculus OX=10090 GN=Tmem138 PE=2 SV=1	1	1	1	1	1	1	1	1	5.6	5.6	5.6	5.6	0	0	0	19673000
sp|P49070|CAMLG_MOUSE	sp|P49070|CAMLG_MOUSE Calcium signal-modulating cyclophilin ligand OS=Mus musculus OX=10090 GN=Camlg PE=1 SV=2	3	1	2	1	3	1	2	1	20.1	7.5	14.3	7.5	16418000	0	0	0
sp|Q8C7R4|UBA6_MOUSE	sp|Q8C7R4|UBA6_MOUSE Ubiquitin-like modifier-activating enzyme 6 OS=Mus musculus OX=10090 GN=Uba6 PE=1 SV=1	26	13	11	14	26	13	11	14	35.9	19.6	15.1	18.4	290460000	168130000	217670000	129950000
sp|Q3KNY5|RIAD1_MOUSE	sp|Q3KNY5|RIAD1_MOUSE RIIa domain-containing protein 1 OS=Mus musculus OX=10090 GN=Riiad1 PE=2 SV=2	3	2	4	1	3	2	4	1	41.2	31.9	47.1	17.6	271180000	105600000	367220000	0
sp|Q9D2R0|AACS_MOUSE	sp|Q9D2R0|AACS_MOUSE Acetoacetyl-CoA synthetase OS=Mus musculus OX=10090 GN=Aacs PE=1 SV=1	4	1	2	1	4	1	2	1	8.9	1.5	2.8	1.5	23235000	0	0	0
sp|Q9QXY6|EHD3_MOUSE	sp|Q9QXY6|EHD3_MOUSE EH domain-containing protein 3 OS=Mus musculus OX=10090 GN=Ehd3 PE=1 SV=2	13	12	13	9	4	4	2	1	34.6	30.5	32.9	20.9	38931000	23307000	27511000	0
sp|Q9D8Z1|ASCC1_MOUSE	sp|Q9D8Z1|ASCC1_MOUSE Activating signal cointegrator 1 complex subunit 1 OS=Mus musculus OX=10090 GN=Ascc1 PE=1 SV=1	1	1	1	1	1	1	1	1	3.1	3.1	3.1	3.1	0	6077000	0	0
sp|O35125|LRC23_MOUSE	sp|O35125|LRC23_MOUSE Leucine-rich repeat-containing protein 23 OS=Mus musculus OX=10090 GN=Lrrc23 PE=1 SV=1	18	14	19	16	18	14	19	16	68.5	57.6	70.9	64.4	3880000000	1080900000	4156700000	1120400000
sp|Q9WTX5|SKP1_MOUSE	sp|Q9WTX5|SKP1_MOUSE S-phase kinase-associated protein 1 OS=Mus musculus OX=10090 GN=Skp1 PE=1 SV=3	12	7	9	6	12	7	9	6	84.7	60.1	79.8	46.6	628840000	350740000	593750000	241080000
sp|Q8BG94|COMD7_MOUSE	sp|Q8BG94|COMD7_MOUSE COMM domain-containing protein 7 OS=Mus musculus OX=10090 GN=Commd7 PE=1 SV=1	3	3	1	4	3	3	1	4	16.5	18	6	22	94387000	67335000	0	52638000
sp|O70475|UGDH_MOUSE	sp|O70475|UGDH_MOUSE UDP-glucose 6-dehydrogenase OS=Mus musculus OX=10090 GN=Ugdh PE=1 SV=1	6	1	5	2	6	1	5	2	21.5	4.1	17	7.5	156850000	0	245760000	111820000
sp|B2RXR6|ANR44_MOUSE	sp|B2RXR6|ANR44_MOUSE Serine/threonine-protein phosphatase 6 regulatory ankyrin repeat subunit B OS=Mus musculus OX=10090 GN=Ankrd44 PE=1 SV=1	7	3	7	3	7	3	7	3	10.4	4.6	11.3	4.5	38916000	21383000	34803000	17697000
sp|Q01853|TERA_MOUSE	sp|Q01853|TERA_MOUSE Transitional endoplasmic reticulum ATPase OS=Mus musculus OX=10090 GN=Vcp PE=1 SV=4	50	38	48	36	50	38	48	36	73.9	61.5	70.6	58.8	12308000000	3503700000	11805000000	3193500000
sp|Q9CWJ9|PUR9_MOUSE	sp|Q9CWJ9|PUR9_MOUSE Bifunctional purine biosynthesis protein PURH OS=Mus musculus OX=10090 GN=Atic PE=1 SV=2	17	9	12	5	17	9	12	5	44.3	24.2	28.9	12.5	239530000	116310000	136490000	77329000
sp|Q9CZY3|UB2V1_MOUSE;sp|Q9D2M8|UB2V2_MOUSE	sp|Q9CZY3|UB2V1_MOUSE Ubiquitin-conjugating enzyme E2 variant 1 OS=Mus musculus OX=10090 GN=Ube2v1 PE=1 SV=1;sp|Q9D2M8|UB2V2_MOUSE Ubiquitin-conjugating enzyme E2 variant 2 OS=Mus musculus OX=10090 GN=Ube2v2 PE=1 SV=4	3	0	1	2	3	0	1	2	22.4	0	4.8	11.6	61768000	0	0	27789000
sp|Q5F204|MDH1B_MOUSE	sp|Q5F204|MDH1B_MOUSE Putative malate dehydrogenase 1B OS=Mus musculus OX=10090 GN=Mdh1b PE=2 SV=1	16	10	14	9	16	10	14	9	47.8	26.2	42.4	24.4	1258200000	347960000	1472500000	336430000
sp|Q9DAI9|MORN5_MOUSE	sp|Q9DAI9|MORN5_MOUSE MORN repeat-containing protein 5 OS=Mus musculus OX=10090 GN=Morn5 PE=2 SV=1	10	6	7	6	10	6	7	6	72.9	43.5	57.6	43.5	377240000	109270000	447920000	109330000
sp|Q9R1P4|PSA1_MOUSE	sp|Q9R1P4|PSA1_MOUSE Proteasome subunit alpha type-1 OS=Mus musculus OX=10090 GN=Psma1 PE=1 SV=1	6	4	5	4	6	4	5	4	31.6	20.5	24.7	22.4	168860000	50086000	123480000	55983000
sp|Q8BI72|CARF_MOUSE	sp|Q8BI72|CARF_MOUSE CDKN2A-interacting protein OS=Mus musculus OX=10090 GN=Cdkn2aip PE=1 SV=1	3	0	1	1	3	0	1	1	7.8	0	2	2	24387000	0	0	0
sp|Q8BL95|CF298_MOUSE	sp|Q8BL95|CF298_MOUSE Cilia- and flagella-associated protein 298 OS=Mus musculus OX=10090 GN=Cfap298 PE=1 SV=1	4	2	2	2	4	2	2	2	17.6	7.9	7.9	7.9	57337000	35897000	35859000	34123000
sp|Q7TN29|SMAP2_MOUSE	sp|Q7TN29|SMAP2_MOUSE Stromal membrane-associated protein 2 OS=Mus musculus OX=10090 GN=Smap2 PE=1 SV=1	3	1	1	1	3	1	1	1	9.3	3	3	3	26185000	0	0	0
sp|Q8N9S3|AHSA2_MOUSE	sp|Q8N9S3|AHSA2_MOUSE Activator of 90 kDa heat shock protein ATPase homolog 2 OS=Mus musculus OX=10090 GN=Ahsa2 PE=1 SV=2	3	1	0	1	3	1	0	1	9.7	3.3	0	3.3	15560000	0	0	0
sp|Q8K4R4|PITC1_MOUSE	sp|Q8K4R4|PITC1_MOUSE Cytoplasmic phosphatidylinositol transfer protein 1 OS=Mus musculus OX=10090 GN=Pitpnc1 PE=1 SV=1	4	0	1	2	4	0	1	2	18.1	0	5.1	9.6	27165000	0	0	0
sp|Q8CDU5|EFHB_MOUSE	sp|Q8CDU5|EFHB_MOUSE EF-hand domain-containing family member B OS=Mus musculus OX=10090 GN=Efhb PE=1 SV=2	47	33	43	31	47	33	43	31	69.2	58.3	68.5	52.3	5335900000	1646800000	6510000000	1628200000
sp|Q9R0P9|UCHL1_MOUSE	sp|Q9R0P9|UCHL1_MOUSE Ubiquitin carboxyl-terminal hydrolase isozyme L1 OS=Mus musculus OX=10090 GN=Uchl1 PE=1 SV=1	8	5	5	3	8	5	5	3	73.5	39	44.4	28.3	401810000	146090000	178860000	120480000
sp|P23506|PIMT_MOUSE	sp|P23506|PIMT_MOUSE Protein-L-isoaspartate(D-aspartate) O-methyltransferase OS=Mus musculus OX=10090 GN=Pcmt1 PE=1 SV=3	9	5	6	3	9	5	6	3	55.5	41.4	44.9	26.9	497650000	273010000	263750000	134520000
sp|P25233|NECD_MOUSE	sp|P25233|NECD_MOUSE Necdin OS=Mus musculus OX=10090 GN=Ndn PE=1 SV=1	1	1	0	0	1	1	0	0	4	4	0	0	0	2171200	0	0
sp|Q7TMY8|HUWE1_MOUSE	sp|Q7TMY8|HUWE1_MOUSE E3 ubiquitin-protein ligase HUWE1 OS=Mus musculus OX=10090 GN=Huwe1 PE=1 SV=5	45	16	26	17	45	16	26	17	17.1	5.8	10.2	6.4	314630000	183230000	263360000	180210000
sp|Q6V3W6|DRC7_MOUSE	sp|Q6V3W6|DRC7_MOUSE Dynein regulatory complex subunit 7 OS=Mus musculus OX=10090 GN=Drc7 PE=1 SV=4	34	22	35	26	34	22	35	26	47.4	34.4	48.9	39.4	3040300000	1180100000	3447500000	1199400000
sp|E9PYY5|WDR78_MOUSE	sp|E9PYY5|WDR78_MOUSE WD repeat-containing protein 78 OS=Mus musculus OX=10090 GN=Wdr78 PE=1 SV=1	37	27	36	23	37	27	36	23	59.4	44.7	55.8	39.9	1960800000	735700000	2039400000	595680000
sp|Q9JLV5|CUL3_MOUSE	sp|Q9JLV5|CUL3_MOUSE Cullin-3 OS=Mus musculus OX=10090 GN=Cul3 PE=1 SV=1	17	7	10	8	17	7	10	8	28.4	10.9	18.4	13.7	209700000	130480000	167370000	119300000
sp|Q9EQQ9|OGA_MOUSE	sp|Q9EQQ9|OGA_MOUSE Protein O-GlcNAcase OS=Mus musculus OX=10090 GN=Mgea5 PE=1 SV=2	16	4	8	4	16	4	8	4	26.7	5.1	12.7	6	284350000	81420000	162460000	94986000
sp|Q80XS6|SMAG2_MOUSE	sp|Q80XS6|SMAG2_MOUSE Protein Smaug homolog 2 OS=Mus musculus OX=10090 GN=Samd4b PE=1 SV=1	1	1	2	0	1	1	2	0	3.5	2.9	5.4	0	0	0	26622000	0
sp|P60904|DNJC5_MOUSE	sp|P60904|DNJC5_MOUSE DnaJ homolog subfamily C member 5 OS=Mus musculus OX=10090 GN=Dnajc5 PE=1 SV=1	1	1	1	2	1	1	1	2	8.6	17.2	7.6	25.8	96478000	0	0	0
sp|P27612|PLAP_MOUSE	sp|P27612|PLAP_MOUSE Phospholipase A-2-activating protein OS=Mus musculus OX=10090 GN=Plaa PE=1 SV=4	19	11	13	11	19	11	13	11	35.4	21.7	26.7	23.4	289360000	179570000	178800000	116390000
sp|Q9DAK2|PACRG_MOUSE	sp|Q9DAK2|PACRG_MOUSE Parkin coregulated gene protein homolog OS=Mus musculus OX=10090 GN=Pacrg PE=1 SV=1	18	16	16	14	18	16	16	14	83.4	83	74.3	75.1	11460000000	3489300000	13996000000	3378300000
sp|Q922Q1|MARC2_MOUSE	sp|Q922Q1|MARC2_MOUSE Mitochondrial amidoxime reducing component 2 OS=Mus musculus OX=10090 GN=Marc2 PE=1 SV=1	3	4	3	3	3	4	3	3	11.8	11.8	13.9	11.8	67079000	95265000	53626000	89163000
sp|Q402B2|WDR93_MOUSE	sp|Q402B2|WDR93_MOUSE WD repeat-containing protein 93 OS=Mus musculus OX=10090 GN=Wdr93 PE=2 SV=1	15	3	12	2	15	3	12	2	34.4	6.3	22.7	4.9	420240000	74351000	490290000	107850000
sp|Q9EQF6|DPYL5_MOUSE	sp|Q9EQF6|DPYL5_MOUSE Dihydropyrimidinase-related protein 5 OS=Mus musculus OX=10090 GN=Dpysl5 PE=1 SV=1	7	3	7	2	7	3	7	2	19.3	10.1	23.4	8.2	79855000	30447000	98872000	57108000
sp|Q9QWV4|MLF1_MOUSE	sp|Q9QWV4|MLF1_MOUSE Myeloid leukemia factor 1 OS=Mus musculus OX=10090 GN=Mlf1 PE=1 SV=1	9	7	13	7	9	7	13	7	49.8	44.2	61.8	40.1	1876300000	384630000	2246200000	421630000
sp|P28738|KIF5C_MOUSE	sp|P28738|KIF5C_MOUSE Kinesin heavy chain isoform 5C OS=Mus musculus OX=10090 GN=Kif5c PE=1 SV=3	15	14	15	13	4	4	6	3	18.8	18.8	19.6	17.9	19218000	18431000	23584000	18115000
sp|Q05A62|DNAL1_MOUSE	sp|Q05A62|DNAL1_MOUSE Dynein light chain 1, axonemal OS=Mus musculus OX=10090 GN=Dnal1 PE=1 SV=2	8	9	8	9	8	9	8	9	43.7	47.4	43.7	47.4	1878000000	502280000	2390500000	526110000
sp|P31324|KAP3_MOUSE	sp|P31324|KAP3_MOUSE cAMP-dependent protein kinase type II-beta regulatory subunit OS=Mus musculus OX=10090 GN=Prkar2b PE=1 SV=3	17	13	17	12	14	10	14	9	55	43	55.8	39.9	1642900000	539480000	1622600000	510290000
sp|Q6P8Y0|CF161_MOUSE	sp|Q6P8Y0|CF161_MOUSE Cilia- and flagella-associated protein 161 OS=Mus musculus OX=10090 GN=Cfap161 PE=1 SV=1	17	15	16	14	17	15	16	14	69.3	67.3	69	60.4	4228400000	992260000	4827500000	898830000
sp|Q9DCS2|MTL26_MOUSE	sp|Q9DCS2|MTL26_MOUSE Methyltransferase-like 26 OS=Mus musculus OX=10090 GN=Mettl26 PE=1 SV=1	2	2	0	0	2	2	0	0	20.6	20.6	0	0	0	30931000	0	0
sp|Q9CQ66|TC1D2_MOUSE	sp|Q9CQ66|TC1D2_MOUSE Tctex1 domain-containing protein 2 OS=Mus musculus OX=10090 GN=Tctex1d2 PE=1 SV=1	6	5	6	5	6	5	6	5	55.6	49.3	55.6	49.3	382290000	143200000	327100000	118220000
sp|Q9DAD0|CA194_MOUSE	sp|Q9DAD0|CA194_MOUSE Uncharacterized protein C1orf194 homolog OS=Mus musculus OX=10090 PE=2 SV=1	15	12	15	10	15	12	15	10	82.1	80.4	85.7	74.4	3676200000	816070000	4018400000	805550000
sp|Q3TC93|H1BP3_MOUSE	sp|Q3TC93|H1BP3_MOUSE HCLS1-binding protein 3 OS=Mus musculus OX=10090 GN=Hs1bp3 PE=1 SV=2	10	5	6	5	10	5	6	5	40.3	23	28.1	21.5	161630000	78500000	119170000	85853000
sp|O35685|NUDC_MOUSE	sp|O35685|NUDC_MOUSE Nuclear migration protein nudC OS=Mus musculus OX=10090 GN=Nudc PE=1 SV=1	16	11	16	12	16	11	16	12	50.3	39.8	57.8	43.7	1199400000	487090000	604470000	460790000
sp|Q8CHE4|PHLP1_MOUSE	sp|Q8CHE4|PHLP1_MOUSE PH domain leucine-rich repeat-containing protein phosphatase 1 OS=Mus musculus OX=10090 GN=Phlpp1 PE=1 SV=2	1	1	0	0	1	1	0	0	1.6	0.7	0	0	4060900	0	0	0
sp|Q3URV1|BROMI_MOUSE	sp|Q3URV1|BROMI_MOUSE Protein broad-minded OS=Mus musculus OX=10090 GN=Tbc1d32 PE=1 SV=2	13	8	11	2	13	8	11	2	16	9.6	13.5	2.1	97205000	48027000	150840000	28965000
sp|P62715|PP2AB_MOUSE	sp|P62715|PP2AB_MOUSE Serine/threonine-protein phosphatase 2A catalytic subunit beta isoform OS=Mus musculus OX=10090 GN=Ppp2cb PE=1 SV=1	14	11	12	11	2	1	1	1	70.6	56.3	65.4	56.3	978250000	389690000	1021200000	349230000
sp|O88735|MAP7_MOUSE	sp|O88735|MAP7_MOUSE Ensconsin OS=Mus musculus OX=10090 GN=Map7 PE=1 SV=1	2	1	1	2	2	1	1	2	3.8	1.8	1.8	4.5	0	0	0	17507000
sp|Q9D2H2|KAD7_MOUSE	sp|Q9D2H2|KAD7_MOUSE Adenylate kinase 7 OS=Mus musculus OX=10090 GN=Ak7 PE=1 SV=1	30	21	32	24	30	21	32	24	59.1	45.4	61.6	48.7	8478300000	2373100000	9286200000	2307900000
sp|Q99JI4|PSMD6_MOUSE	sp|Q99JI4|PSMD6_MOUSE 26S proteasome non-ATPase regulatory subunit 6 OS=Mus musculus OX=10090 GN=Psmd6 PE=1 SV=1	27	17	20	15	27	17	20	15	60.9	46.8	53.2	43.4	897060000	485180000	713590000	379820000
sp|Q9D3W1|RSP14_MOUSE	sp|Q9D3W1|RSP14_MOUSE Radial spoke head 14 homolog OS=Mus musculus OX=10090 GN=Rsph14 PE=2 SV=1	19	18	19	15	19	18	19	15	69.2	75.7	72.4	68.9	3592300000	1261000000	4415600000	1164400000
sp|Q3U1D9|CD047_MOUSE	sp|Q3U1D9|CD047_MOUSE UPF0602 protein C4orf47 homolog OS=Mus musculus OX=10090 PE=2 SV=1	15	13	15	12	15	13	15	12	57	54.4	59.8	49.7	2405800000	669240000	3232000000	713180000
sp|P62774|MTPN_MOUSE	sp|P62774|MTPN_MOUSE Myotrophin OS=Mus musculus OX=10090 GN=Mtpn PE=1 SV=2	2	1	2	1	2	1	2	1	32.2	14.4	32.2	14.4	16475000	0	15067000	0
sp|Q8C008|DZAN1_MOUSE	sp|Q8C008|DZAN1_MOUSE Double zinc ribbon and ankyrin repeat-containing protein 1 OS=Mus musculus OX=10090 GN=Dzank1 PE=1 SV=2	21	10	25	9	21	10	25	9	40.6	19.7	46.3	18.5	383460000	173010000	618790000	199230000
sp|Q9CQM9|GLRX3_MOUSE	sp|Q9CQM9|GLRX3_MOUSE Glutaredoxin-3 OS=Mus musculus OX=10090 GN=Glrx3 PE=1 SV=1	10	6	8	3	10	6	8	3	43.6	28.2	26.7	16.3	319760000	174040000	249360000	125300000
sp|Q4LDD4|ARAP1_MOUSE	sp|Q4LDD4|ARAP1_MOUSE Arf-GAP with Rho-GAP domain, ANK repeat and PH domain-containing protein 1 OS=Mus musculus OX=10090 GN=Arap1 PE=1 SV=2	3	2	1	2	3	2	1	2	2.8	1.2	0.7	1.2	75229000	29183000	0	23338000
sp|Q9DAM9|FANK1_MOUSE	sp|Q9DAM9|FANK1_MOUSE Fibronectin type 3 and ankyrin repeat domains 1 protein OS=Mus musculus OX=10090 GN=Fank1 PE=1 SV=1	5	2	4	2	5	2	4	2	24.4	9.3	18.9	9.3	38546000	20556000	47271000	22012000
sp|Q91W97|HKDC1_MOUSE	sp|Q91W97|HKDC1_MOUSE Putative hexokinase HKDC1 OS=Mus musculus OX=10090 GN=Hkdc1 PE=2 SV=1	6	4	3	5	3	1	1	2	7.4	4.2	3.3	5.4	21978000	0	0	0
sp|P70362|UFD1_MOUSE	sp|P70362|UFD1_MOUSE Ubiquitin recognition factor in ER-associated degradation protein 1 OS=Mus musculus OX=10090 GN=Ufd1 PE=1 SV=2	4	3	4	3	4	3	4	3	17.3	13	17.3	13	534930000	242490000	523550000	213720000
sp|Q8BHW2|OSCP1_MOUSE	sp|Q8BHW2|OSCP1_MOUSE Protein OSCP1 OS=Mus musculus OX=10090 GN=Oscp1 PE=1 SV=1	10	4	7	4	10	4	7	4	38.3	13.2	28.5	13.2	239230000	95983000	149590000	99442000
sp|P61082|UBC12_MOUSE	sp|P61082|UBC12_MOUSE NEDD8-conjugating enzyme Ubc12 OS=Mus musculus OX=10090 GN=Ube2m PE=1 SV=1	5	2	4	3	5	2	4	3	31.1	14.8	25.1	20.8	180950000	88264000	144580000	91741000
sp|O55234|PSB5_MOUSE	sp|O55234|PSB5_MOUSE Proteasome subunit beta type-5 OS=Mus musculus OX=10090 GN=Psmb5 PE=1 SV=3	9	5	8	5	9	5	8	5	43.9	21.2	30.7	22	216720000	103350000	213750000	99399000
sp|O08539|BIN1_MOUSE	sp|O08539|BIN1_MOUSE Myc box-dependent-interacting protein 1 OS=Mus musculus OX=10090 GN=Bin1 PE=1 SV=1	5	2	5	2	5	2	5	2	14.6	5.6	14.3	6.1	30054000	28730000	22210000	30130000
sp|P14152|MDHC_MOUSE	sp|P14152|MDHC_MOUSE Malate dehydrogenase, cytoplasmic OS=Mus musculus OX=10090 GN=Mdh1 PE=1 SV=3	9	7	10	7	9	7	10	7	40.1	29.3	51.5	29.3	932430000	421800000	877090000	378720000
sp|Q9D180|CFA57_MOUSE	sp|Q9D180|CFA57_MOUSE Cilia- and flagella-associated protein 57 OS=Mus musculus OX=10090 GN=Cfap57 PE=1 SV=3	62	48	64	50	62	48	64	50	60.3	48.1	63.3	47.4	9270400000	3016200000	10399000000	2607400000
sp|P97470|PP4C_MOUSE	sp|P97470|PP4C_MOUSE Serine/threonine-protein phosphatase 4 catalytic subunit OS=Mus musculus OX=10090 GN=Ppp4c PE=1 SV=2	6	4	3	3	4	2	1	1	25.1	14.7	8.5	11.1	42687000	0	0	0
sp|P43006|EAA2_MOUSE	sp|P43006|EAA2_MOUSE Excitatory amino acid transporter 2 OS=Mus musculus OX=10090 GN=Slc1a2 PE=1 SV=1	3	1	2	3	3	1	2	3	7	1.9	4.7	6.8	26391000	0	25188000	0
sp|Q9D6D8|PPIL6_MOUSE	sp|Q9D6D8|PPIL6_MOUSE Problable inactive peptidyl-prolyl cis-trans isomerase-like 6 OS=Mus musculus OX=10090 GN=Ppil6 PE=1 SV=1	12	8	14	8	12	8	14	8	59	38.1	62.9	36.7	2356400000	767350000	2910900000	746010000
sp|P12367|KAP2_MOUSE	sp|P12367|KAP2_MOUSE cAMP-dependent protein kinase type II-alpha regulatory subunit OS=Mus musculus OX=10090 GN=Prkar2a PE=1 SV=2	17	11	15	12	14	8	12	9	49.9	35.4	47.6	41.6	1102600000	408780000	1272400000	414960000
sp|B2RW38|CFA58_MOUSE	sp|B2RW38|CFA58_MOUSE Cilia- and flagella-associated protein 58 OS=Mus musculus OX=10090 GN=Cfap58 PE=2 SV=1	52	38	50	37	52	38	50	37	54.6	47.9	49.4	43.8	4461200000	1766700000	5210500000	1886800000
sp|Q9CXX0|HYLS1_MOUSE	sp|Q9CXX0|HYLS1_MOUSE Hydrolethalus syndrome protein 1 homolog OS=Mus musculus OX=10090 GN=Hyls1 PE=2 SV=2	3	0	3	2	3	0	3	2	13.7	0	17.3	7.2	0	0	48418000	0
sp|Q9CX56|PSMD8_MOUSE	sp|Q9CX56|PSMD8_MOUSE 26S proteasome non-ATPase regulatory subunit 8 OS=Mus musculus OX=10090 GN=Psmd8 PE=1 SV=2	11	6	9	5	11	6	9	5	38.8	22.7	36.3	20.7	415420000	244650000	401570000	192330000
sp|Q6SP97|ENKUR_MOUSE	sp|Q6SP97|ENKUR_MOUSE Enkurin OS=Mus musculus OX=10090 GN=Enkur PE=1 SV=1	23	19	21	17	23	19	21	17	68.2	62	65.1	58.8	5988000000	2318800000	7689100000	2255300000
sp|Q8CC12|CDAN1_MOUSE	sp|Q8CC12|CDAN1_MOUSE Codanin-1 OS=Mus musculus OX=10090 GN=Cdan1 PE=1 SV=2	2	0	1	2	2	0	1	2	2.6	0	1.8	3.5	24682000	0	0	0
sp|E9Q9D5|RBL2A_MOUSE	sp|E9Q9D5|RBL2A_MOUSE Rab-like protein 2A OS=Mus musculus OX=10090 GN=Rabl2 PE=1 SV=1	12	7	9	8	12	7	9	8	69.1	42.2	50.7	52	510090000	213410000	425120000	212100000
sp|Q505F5|LRC47_MOUSE	sp|Q505F5|LRC47_MOUSE Leucine-rich repeat-containing protein 47 OS=Mus musculus OX=10090 GN=Lrrc47 PE=1 SV=1	11	11	6	7	11	11	6	7	33.4	32	22.5	21.9	228400000	246180000	175400000	181500000
sp|Q9Z1F9|SAE2_MOUSE	sp|Q9Z1F9|SAE2_MOUSE SUMO-activating enzyme subunit 2 OS=Mus musculus OX=10090 GN=Uba2 PE=1 SV=1	14	8	10	9	14	8	10	9	33.7	24.5	33.2	23.5	288300000	209180000	211540000	152090000
sp|Q8BR90|CE051_MOUSE	sp|Q8BR90|CE051_MOUSE UPF0600 protein C5orf51 homolog OS=Mus musculus OX=10090 PE=1 SV=1	5	2	4	2	5	2	4	2	35.4	11.6	26.9	11.6	53090000	37613000	45395000	34785000
sp|Q91Z31|PTBP2_MOUSE	sp|Q91Z31|PTBP2_MOUSE Polypyrimidine tract-binding protein 2 OS=Mus musculus OX=10090 GN=Ptbp2 PE=1 SV=2	2	1	0	0	2	1	0	0	10.2	5.6	0	0	12069000	0	0	0
sp|Q8VI63|MOB2_MOUSE	sp|Q8VI63|MOB2_MOUSE MOB kinase activator 2 OS=Mus musculus OX=10090 GN=Mob2 PE=1 SV=1	2	0	0	1	2	0	0	1	7.7	0	0	4.7	23014000	0	0	0
sp|P60670|NPL4_MOUSE	sp|P60670|NPL4_MOUSE Nuclear protein localization protein 4 homolog OS=Mus musculus OX=10090 GN=Nploc4 PE=1 SV=3	12	3	3	3	12	3	3	3	33.6	8.7	6.9	6.9	169500000	58826000	79626000	57461000
sp|Q810A3|TTC9C_MOUSE	sp|Q810A3|TTC9C_MOUSE Tetratricopeptide repeat protein 9C OS=Mus musculus OX=10090 GN=Ttc9c PE=1 SV=1	1	1	1	1	1	1	1	1	8.2	8.2	8.2	8.2	36403000	0	0	0
sp|Q8BK63|KC1A_MOUSE	sp|Q8BK63|KC1A_MOUSE Casein kinase I isoform alpha OS=Mus musculus OX=10090 GN=Csnk1a1 PE=1 SV=2	11	5	14	5	11	5	14	5	40.7	15.4	46	16.3	325610000	89093000	454060000	98567000
sp|Q9CUL5|DRC11_MOUSE	sp|Q9CUL5|DRC11_MOUSE Dynein regulatory complex protein 11 OS=Mus musculus OX=10090 GN=Iqca1 PE=2 SV=2	31	22	37	19	30	22	36	19	45.6	37.7	53.8	34	1659000000	604890000	2311300000	633560000
sp|P61961|UFM1_MOUSE	sp|P61961|UFM1_MOUSE Ubiquitin-fold modifier 1 OS=Mus musculus OX=10090 GN=Ufm1 PE=1 SV=1	4	2	1	1	4	2	1	1	68.2	58.8	17.6	17.6	112770000	80274000	0	0
sp|O88485|DC1I1_MOUSE	sp|O88485|DC1I1_MOUSE Cytoplasmic dynein 1 intermediate chain 1 OS=Mus musculus OX=10090 GN=Dync1i1 PE=1 SV=2	2	1	1	0	1	1	0	0	7.3	5.4	1.9	0	0	10555000	0	0
sp|P97872|FMO5_MOUSE	sp|P97872|FMO5_MOUSE Dimethylaniline monooxygenase [N-oxide-forming] 5 OS=Mus musculus OX=10090 GN=Fmo5 PE=1 SV=4	2	2	3	3	2	2	3	3	6.9	5.1	8.3	9.8	935680000	909190000	1184300000	776040000
sp|Q64213|SF01_MOUSE	sp|Q64213|SF01_MOUSE Splicing factor 1 OS=Mus musculus OX=10090 GN=Sf1 PE=1 SV=6	2	1	0	1	2	1	0	1	4	3.2	0	3.2	20640000	0	0	0
sp|P70297|STAM1_MOUSE	sp|P70297|STAM1_MOUSE Signal transducing adapter molecule 1 OS=Mus musculus OX=10090 GN=Stam PE=1 SV=3	10	2	4	3	8	2	3	3	30.5	8.2	12.6	10.8	75800000	57140000	47168000	55097000
sp|Q3THK7|GUAA_MOUSE	sp|Q3THK7|GUAA_MOUSE GMP synthase [glutamine-hydrolyzing] OS=Mus musculus OX=10090 GN=Gmps PE=1 SV=2	10	3	2	4	10	3	2	4	21.9	5.1	3.2	6.6	48640000	14767000	29436000	16118000
sp|Q922R1|CP070_MOUSE	sp|Q922R1|CP070_MOUSE UPF0183 protein C16orf70 homolog OS=Mus musculus OX=10090 PE=1 SV=2	5	2	3	2	5	2	3	2	21.8	8.3	11.8	9.5	30679000	18347000	15697000	0
sp|Q9D820|PRXD1_MOUSE	sp|Q9D820|PRXD1_MOUSE Prolyl-tRNA synthetase associated domain-containing protein 1 OS=Mus musculus OX=10090 GN=Prorsd1 PE=1 SV=1	2	0	1	1	2	0	1	1	17.2	0	11.2	6.5	0	0	2594200	0
sp|Q80UG2|PLXA4_MOUSE	sp|Q80UG2|PLXA4_MOUSE Plexin-A4 OS=Mus musculus OX=10090 GN=Plxna4 PE=1 SV=3	4	1	4	3	4	1	4	3	2.9	0.6	3.4	2.7	17151000	0	13564000	12349000
sp|Q91W67|UBL7_MOUSE	sp|Q91W67|UBL7_MOUSE Ubiquitin-like protein 7 OS=Mus musculus OX=10090 GN=Ubl7 PE=1 SV=2	1	1	0	1	1	1	0	1	2.6	3.2	0	3.2	0	0	0	4059900
sp|Q9QZM9|FBX16_MOUSE	sp|Q9QZM9|FBX16_MOUSE F-box only protein 16 OS=Mus musculus OX=10090 GN=Fbxo16 PE=2 SV=1	6	2	7	2	6	2	7	2	29.3	9.9	33.2	9.9	53779000	24267000	79443000	22917000
sp|O70480|VAMP4_MOUSE	sp|O70480|VAMP4_MOUSE Vesicle-associated membrane protein 4 OS=Mus musculus OX=10090 GN=Vamp4 PE=1 SV=1	1	1	0	0	1	1	0	0	13.5	13.5	0	0	0	3837700	0	0
sp|Q9CQL0|MT21A_MOUSE	sp|Q9CQL0|MT21A_MOUSE Protein N-lysine methyltransferase METTL21A OS=Mus musculus OX=10090 GN=Mettl21A PE=2 SV=1	1	0	1	1	1	0	1	1	6.9	0	6.9	6.9	0	0	0	3398400
sp|Q68FF0|K1841_MOUSE	sp|Q68FF0|K1841_MOUSE Uncharacterized protein KIAA1841 OS=Mus musculus OX=10090 GN=Kiaa1841 PE=1 SV=2	1	0	1	1	1	0	1	1	1.7	0	1.7	1.7	0	0	0	2030400
sp|A2AC93|DNAI2_MOUSE	sp|A2AC93|DNAI2_MOUSE Dynein intermediate chain 2, axonemal OS=Mus musculus OX=10090 GN=Dnai2 PE=1 SV=2	43	31	40	32	43	31	40	32	80.9	64.2	80.6	73.2	8542000000	3489900000	10049000000	2837800000
sp|Q5DU00|DCDC2_MOUSE	sp|Q5DU00|DCDC2_MOUSE Doublecortin domain-containing protein 2 OS=Mus musculus OX=10090 GN=Dcdc2 PE=1 SV=2	21	9	22	10	21	9	22	10	60.8	22.9	56.6	25.7	698290000	357310000	857790000	411050000
sp|Q8C5T4|MORN3_MOUSE	sp|Q8C5T4|MORN3_MOUSE MORN repeat-containing protein 3 OS=Mus musculus OX=10090 GN=Morn3 PE=2 SV=2	11	9	15	8	11	9	15	8	61	47.7	67.6	44.8	779800000	330030000	883420000	277140000
sp|Q3KNL4|CJ053_MOUSE	sp|Q3KNL4|CJ053_MOUSE UPF0728 protein C10orf53 homolog OS=Mus musculus OX=10090 PE=3 SV=1	3	5	3	2	3	5	3	2	35.5	52.7	35.5	24.7	219070000	51708000	232730000	47423000
sp|Q9CQ60|6PGL_MOUSE	sp|Q9CQ60|6PGL_MOUSE 6-phosphogluconolactonase OS=Mus musculus OX=10090 GN=Pgls PE=1 SV=1	8	4	7	5	8	4	7	5	56.8	26.5	51	40.9	245600000	106910000	153500000	77506000
sp|Q3UI43|BABA1_MOUSE	sp|Q3UI43|BABA1_MOUSE BRISC and BRCA1-A complex member 1 OS=Mus musculus OX=10090 GN=Babam1 PE=1 SV=1	5	2	6	1	5	2	6	1	34.5	17.7	44.7	11.1	113110000	0	81272000	0
sp|O54988|SLK_MOUSE	sp|O54988|SLK_MOUSE STE20-like serine/threonine-protein kinase OS=Mus musculus OX=10090 GN=Slk PE=1 SV=2	9	4	5	4	9	4	5	4	11	5.2	5.1	5.3	98938000	23436000	35357000	34080000
sp|O70591|PFD2_MOUSE	sp|O70591|PFD2_MOUSE Prefoldin subunit 2 OS=Mus musculus OX=10090 GN=Pfdn2 PE=1 SV=2	2	0	0	1	2	0	0	1	16.9	0	0	7.8	8784400	0	0	0
sp|P23927|CRYAB_MOUSE	sp|P23927|CRYAB_MOUSE Alpha-crystallin B chain OS=Mus musculus OX=10090 GN=Cryab PE=1 SV=2	2	1	1	0	2	1	1	0	13.7	7.4	7.4	0	0	0	5106200	0
sp|Q91ZW3|SMCA5_MOUSE	sp|Q91ZW3|SMCA5_MOUSE SWI/SNF-related matrix-associated actin-dependent regulator of chromatin subfamily A member 5 OS=Mus musculus OX=10090 GN=Smarca5 PE=1 SV=1	1	2	0	2	1	2	0	2	0.8	2.4	0	2.1	0	0	0	13524000
sp|Q9R1T2|SAE1_MOUSE	sp|Q9R1T2|SAE1_MOUSE SUMO-activating enzyme subunit 1 OS=Mus musculus OX=10090 GN=Sae1 PE=1 SV=1	10	5	6	6	10	5	6	6	42.9	22	23.7	25.1	221910000	136570000	130920000	85092000
sp|Q9CY97|SSU72_MOUSE	sp|Q9CY97|SSU72_MOUSE RNA polymerase II subunit A C-terminal domain phosphatase SSU72 OS=Mus musculus OX=10090 GN=Ssu72 PE=1 SV=1	5	2	2	3	5	2	2	3	35.1	10.8	14.9	17	61853000	51919000	0	36001000
sp|Q9DCD0|6PGD_MOUSE	sp|Q9DCD0|6PGD_MOUSE 6-phosphogluconate dehydrogenase, decarboxylating OS=Mus musculus OX=10090 GN=Pgd PE=1 SV=3	2	0	2	1	2	0	2	1	6.6	0	6.6	2.3	0	0	10135000	0
sp|Q9D5V5|CUL5_MOUSE	sp|Q9D5V5|CUL5_MOUSE Cullin-5 OS=Mus musculus OX=10090 GN=Cul5 PE=1 SV=3	28	15	14	15	28	15	14	15	42.6	24.5	24.1	24.6	440080000	319760000	353080000	255210000
sp|Q3TVW5|TCHP_MOUSE	sp|Q3TVW5|TCHP_MOUSE Trichoplein keratin filament-binding protein OS=Mus musculus OX=10090 GN=Tchp PE=1 SV=2	23	19	23	20	23	19	23	20	40	37.6	43.1	38	3298800000	1444200000	4022600000	1562200000
sp|Q99LD4|CSN1_MOUSE	sp|Q99LD4|CSN1_MOUSE COP9 signalosome complex subunit 1 OS=Mus musculus OX=10090 GN=Gps1 PE=1 SV=1	12	8	8	5	12	8	8	5	36.3	22.1	24.6	17	310190000	176210000	243610000	177050000
sp|Q0VG85|CC162_MOUSE	sp|Q0VG85|CC162_MOUSE Coiled-coil domain-containing protein 162 OS=Mus musculus OX=10090 GN=Ccdc162p PE=1 SV=4	23	16	29	13	23	16	29	13	37.8	28.1	47.8	25.8	910160000	424710000	1450800000	389960000
sp|O55013|TPPC3_MOUSE	sp|O55013|TPPC3_MOUSE Trafficking protein particle complex subunit 3 OS=Mus musculus OX=10090 GN=Trappc3 PE=1 SV=1	3	2	0	1	3	2	0	1	21.1	10.6	0	8.3	49419000	0	0	0
sp|Q9D2F5|STPG1_MOUSE	sp|Q9D2F5|STPG1_MOUSE O(6)-methylguanine-induced apoptosis 2 OS=Mus musculus OX=10090 GN=Stpg1 PE=2 SV=1	8	1	7	1	8	1	7	1	42.8	5.6	37.8	5.6	159140000	0	230010000	0
sp|Q61884|MNS1_MOUSE	sp|Q61884|MNS1_MOUSE Meiosis-specific nuclear structural protein 1 OS=Mus musculus OX=10090 GN=Mns1 PE=1 SV=1	33	27	33	25	33	27	33	25	49.9	42.6	48.9	44.4	7564300000	3320000000	8638900000	2557200000
sp|Q03173|ENAH_MOUSE;sp|P70429|EVL_MOUSE	sp|Q03173|ENAH_MOUSE Protein enabled homolog OS=Mus musculus OX=10090 GN=Enah PE=1 SV=2	11	4	6	5	11	4	6	5	18.8	9.6	12.2	10.7	162930000	111560000	125100000	89113000
sp|P97930|KTHY_MOUSE	sp|P97930|KTHY_MOUSE Thymidylate kinase OS=Mus musculus OX=10090 GN=Dtymk PE=1 SV=2	6	2	4	3	6	2	4	3	32.1	9.4	21.2	15.6	78874000	45038000	49921000	52605000
sp|Q99LB6|MAT2B_MOUSE	sp|Q99LB6|MAT2B_MOUSE Methionine adenosyltransferase 2 subunit beta OS=Mus musculus OX=10090 GN=Mat2b PE=1 SV=1	5	2	2	2	5	2	2	2	31.4	17.4	7.5	11.4	34298000	26783000	27857000	27653000
sp|Q9QYE9|PKHB1_MOUSE	sp|Q9QYE9|PKHB1_MOUSE Pleckstrin homology domain-containing family B member 1 OS=Mus musculus OX=10090 GN=Plekhb1 PE=1 SV=1	3	2	1	1	3	2	1	1	16.5	16.9	7.4	7.4	54963000	0	0	0
sp|Q8CDA1|SAC2_MOUSE	sp|Q8CDA1|SAC2_MOUSE Phosphatidylinositide phosphatase SAC2 OS=Mus musculus OX=10090 GN=Inpp5f PE=1 SV=1	3	0	1	2	3	0	1	2	5.7	0	1.1	4.2	10182000	0	0	0
sp|Q9CQA9|NTPCR_MOUSE	sp|Q9CQA9|NTPCR_MOUSE Cancer-related nucleoside-triphosphatase homolog OS=Mus musculus OX=10090 GN=Ntpcr PE=1 SV=1	6	3	5	4	6	3	5	4	47.9	30.5	42.6	34.2	80146000	42401000	63138000	50753000
sp|Q9D439|CFA53_MOUSE	sp|Q9D439|CFA53_MOUSE Cilia- and flagella-associated protein 53 OS=Mus musculus OX=10090 GN=Cfap53 PE=2 SV=3	26	19	23	20	26	19	23	20	46.5	39.1	44.7	42.4	3760800000	1411600000	4641300000	1430900000
sp|Q5DU41|LRC8B_MOUSE	sp|Q5DU41|LRC8B_MOUSE Volume-regulated anion channel subunit LRRC8B OS=Mus musculus OX=10090 GN=Lrrc8b PE=1 SV=3	2	1	1	0	2	1	1	0	4.6	3.2	3.2	0	8851900	0	0	0
sp|P63005|LIS1_MOUSE	sp|P63005|LIS1_MOUSE Platelet-activating factor acetylhydrolase IB subunit alpha OS=Mus musculus OX=10090 GN=Pafah1b1 PE=1 SV=2	12	10	10	9	12	10	10	9	36.1	31	30.7	29.8	251860000	121640000	204370000	95447000
sp|O88545|CSN6_MOUSE	sp|O88545|CSN6_MOUSE COP9 signalosome complex subunit 6 OS=Mus musculus OX=10090 GN=Cops6 PE=1 SV=1	10	8	7	6	10	8	7	6	42	37.3	36.1	31.5	350480000	157880000	234990000	104210000
sp|P28028|BRAF_MOUSE	sp|P28028|BRAF_MOUSE Serine/threonine-protein kinase B-raf OS=Mus musculus OX=10090 GN=Braf PE=1 SV=3	6	3	2	3	3	1	1	2	13.7	7.7	3.4	8.6	24111000	0	15252000	12454000
sp|Q91ZR4|NEK8_MOUSE	sp|Q91ZR4|NEK8_MOUSE Serine/threonine-protein kinase Nek8 OS=Mus musculus OX=10090 GN=Nek8 PE=1 SV=1	4	2	1	1	4	2	1	1	10.3	5	3.4	2.3	17050000	15054000	0	0
sp|F6SEU4|SYGP1_MOUSE	sp|F6SEU4|SYGP1_MOUSE Ras/Rap GTPase-activating protein SynGAP OS=Mus musculus OX=10090 GN=Syngap1 PE=1 SV=2	3	1	1	0	3	1	1	0	3.5	1.3	1.1	0	11594000	0	0	0
sp|Q8VC30|TKFC_MOUSE	sp|Q8VC30|TKFC_MOUSE Triokinase/FMN cyclase OS=Mus musculus OX=10090 GN=Tkfc PE=1 SV=1	3	2	1	2	3	2	1	2	10.2	6.6	2.9	5.4	79014000	0	0	0
sp|Q9CYG7|TOM34_MOUSE	sp|Q9CYG7|TOM34_MOUSE Mitochondrial import receptor subunit TOM34 OS=Mus musculus OX=10090 GN=Tomm34 PE=1 SV=1	10	8	8	6	10	8	8	6	43.4	29.8	33.3	25.6	178100000	104570000	139690000	85411000
sp|Q8R3D1|TBC13_MOUSE	sp|Q8R3D1|TBC13_MOUSE TBC1 domain family member 13 OS=Mus musculus OX=10090 GN=Tbc1d13 PE=1 SV=1	1	1	0	0	1	1	0	0	3	3	0	0	0	2059500	0	0
sp|Q9DAM1|LRC34_MOUSE	sp|Q9DAM1|LRC34_MOUSE Leucine-rich repeat-containing protein 34 OS=Mus musculus OX=10090 GN=Lrrc34 PE=1 SV=1	23	15	22	17	23	15	22	17	80.7	58.1	75.7	60.2	1499900000	635150000	1866100000	578550000
sp|P30285|CDK4_MOUSE	sp|P30285|CDK4_MOUSE Cyclin-dependent kinase 4 OS=Mus musculus OX=10090 GN=Cdk4 PE=1 SV=1	4	2	2	2	3	1	1	1	16.5	6.6	6.6	5.6	35909000	0	0	0
sp|Q9D7X3|DUS3_MOUSE	sp|Q9D7X3|DUS3_MOUSE Dual specificity protein phosphatase 3 OS=Mus musculus OX=10090 GN=Dusp3 PE=1 SV=1	6	2	4	4	6	2	4	4	47	17.3	34.1	34.1	90592000	47858000	43865000	48845000
sp|Q9WUL7|ARL3_MOUSE	sp|Q9WUL7|ARL3_MOUSE ADP-ribosylation factor-like protein 3 OS=Mus musculus OX=10090 GN=Arl3 PE=1 SV=1	8	6	5	8	8	6	5	8	60.4	53.8	54.9	54.4	420490000	202690000	294880000	163960000
sp|Q91VJ4|STK38_MOUSE	sp|Q91VJ4|STK38_MOUSE Serine/threonine-protein kinase 38 OS=Mus musculus OX=10090 GN=Stk38 PE=1 SV=1	6	3	3	3	6	3	2	2	22.4	12.5	8.8	12.7	56157000	29207000	26534000	29955000
sp|Q9QZE7|TSNAX_MOUSE	sp|Q9QZE7|TSNAX_MOUSE Translin-associated protein X OS=Mus musculus OX=10090 GN=Tsnax PE=1 SV=1	9	5	6	5	9	5	6	5	36.6	23.8	27.6	23.8	271870000	112960000	106000000	85662000
sp|Q9CRB6|TPPP3_MOUSE	sp|Q9CRB6|TPPP3_MOUSE Tubulin polymerization-promoting protein family member 3 OS=Mus musculus OX=10090 GN=Tppp3 PE=1 SV=1	5	4	5	3	5	4	5	3	34.7	23.9	32.4	21	175110000	101830000	189900000	79981000
sp|Q9DB50|AP1S2_MOUSE	sp|Q9DB50|AP1S2_MOUSE AP-1 complex subunit sigma-2 OS=Mus musculus OX=10090 GN=Ap1s2 PE=1 SV=1	2	1	0	0	2	1	0	0	11.2	5.6	0	0	10850000	0	0	0
sp|Q91V36|NRBP2_MOUSE	sp|Q91V36|NRBP2_MOUSE Nuclear receptor-binding protein 2 OS=Mus musculus OX=10090 GN=Nrbp2 PE=1 SV=2	16	10	13	11	16	10	13	11	37.7	26.5	33.3	26.5	346080000	252890000	300340000	204700000
sp|Q9R1P1|PSB3_MOUSE	sp|Q9R1P1|PSB3_MOUSE Proteasome subunit beta type-3 OS=Mus musculus OX=10090 GN=Psmb3 PE=1 SV=1	4	2	3	2	4	2	3	2	28.3	16.6	23.4	16.6	104490000	60589000	97130000	49343000
sp|Q80V91|DTX3_MOUSE	sp|Q80V91|DTX3_MOUSE Probable E3 ubiquitin-protein ligase DTX3 OS=Mus musculus OX=10090 GN=Dtx3 PE=1 SV=2	4	1	4	2	4	1	4	2	19.9	6.6	19.3	9.8	30610000	0	23500000	0
sp|Q9QYG0|NDRG2_MOUSE	sp|Q9QYG0|NDRG2_MOUSE Protein NDRG2 OS=Mus musculus OX=10090 GN=Ndrg2 PE=1 SV=1	10	8	9	7	10	8	9	7	45.8	35	43.4	33.4	415880000	181990000	240620000	172070000
sp|Q922H9|ZN330_MOUSE	sp|Q922H9|ZN330_MOUSE Zinc finger protein 330 OS=Mus musculus OX=10090 GN=Znf330 PE=1 SV=1	3	1	3	1	3	1	3	1	15.5	3.5	15.5	3.5	13313000	0	12197000	0
sp|Q6PE87|CF206_MOUSE	sp|Q6PE87|CF206_MOUSE Cilia- and flagella-associated protein 206 OS=Mus musculus OX=10090 GN=Cfap206 PE=2 SV=2	24	17	26	14	24	17	26	14	50.8	34.7	53.2	30.9	1642900000	695520000	2345600000	725320000
sp|Q9D0R2|SYTC_MOUSE	sp|Q9D0R2|SYTC_MOUSE Threonine--tRNA ligase, cytoplasmic OS=Mus musculus OX=10090 GN=Tars PE=1 SV=2	1	1	2	1	1	1	2	1	1.4	1.8	3.3	1.9	0	0	8069000	0
sp|Q69Z23|DYH17_MOUSE	sp|Q69Z23|DYH17_MOUSE Dynein heavy chain 17, axonemal OS=Mus musculus OX=10090 GN=Dnah17 PE=1 SV=2	18	13	18	12	14	9	14	9	4.1	3.1	4.1	2.7	3030700000	934340000	3137300000	982230000
sp|Q8CII2|CD123_MOUSE	sp|Q8CII2|CD123_MOUSE Cell division cycle protein 123 homolog OS=Mus musculus OX=10090 GN=Cdc123 PE=1 SV=2	3	1	2	1	3	1	2	1	12.2	5.1	8.3	5.1	11271000	0	8359400	0
sp|Q8C7M3|TRIM9_MOUSE	sp|Q8C7M3|TRIM9_MOUSE E3 ubiquitin-protein ligase TRIM9 OS=Mus musculus OX=10090 GN=Trim9 PE=1 SV=2	1	1	1	0	1	1	1	0	1.8	1.8	1.8	0	0	0	1645400	0
sp|P70704|AT8A1_MOUSE	sp|P70704|AT8A1_MOUSE Phospholipid-transporting ATPase IA OS=Mus musculus OX=10090 GN=Atp8a1 PE=1 SV=2	1	1	2	2	1	1	2	2	1.3	1.3	2.6	2.6	0	0	0	8362700
sp|Q8VHE6|DYH5_MOUSE	sp|Q8VHE6|DYH5_MOUSE Dynein heavy chain 5, axonemal OS=Mus musculus OX=10090 GN=Dnah5 PE=1 SV=2	270	222	275	217	254	209	258	205	69	59.7	70.6	60	57868000000	21057000000	68923000000	19219000000
sp|P39429|TRAF2_MOUSE	sp|P39429|TRAF2_MOUSE TNF receptor-associated factor 2 OS=Mus musculus OX=10090 GN=Traf2 PE=1 SV=1	1	2	0	0	1	2	0	0	2	6.2	0	0	0	14414000	0	0
sp|P58391|KCNN3_MOUSE;sp|P58390|KCNN2_MOUSE	sp|P58391|KCNN3_MOUSE Small conductance calcium-activated potassium channel protein 3 OS=Mus musculus OX=10090 GN=Kcnn3 PE=1 SV=2	1	3	3	2	1	3	3	2	1	5.5	4.9	3.7	0	402920000	287260000	0
sp|Q9JI11|STK4_MOUSE	sp|Q9JI11|STK4_MOUSE Serine/threonine-protein kinase 4 OS=Mus musculus OX=10090 GN=Stk4 PE=1 SV=1	6	6	3	2	3	4	2	1	16.4	14.6	8.2	4.9	49110000	38514000	41722000	30817000
sp|Q9R0P3|ESTD_MOUSE	sp|Q9R0P3|ESTD_MOUSE S-formylglutathione hydrolase OS=Mus musculus OX=10090 GN=Esd PE=1 SV=1	4	2	3	1	4	2	3	1	20.2	11	18.4	4.6	27219000	0	29159000	0
sp|Q9D581|EFC10_MOUSE	sp|Q9D581|EFC10_MOUSE EF-hand calcium-binding domain-containing protein 10 OS=Mus musculus OX=10090 GN=Efcab10 PE=1 SV=1	9	7	8	7	9	7	8	7	81.1	79.5	81.1	79.5	1490300000	579410000	1597600000	545380000
sp|A3KGV1|ODFP2_MOUSE	sp|A3KGV1|ODFP2_MOUSE Outer dense fiber protein 2 OS=Mus musculus OX=10090 GN=Odf2 PE=1 SV=1	1	0	1	1	1	0	1	1	1.7	0	1.7	1.7	0	0	0	1562100
sp|Q8VIM9|IRGQ_MOUSE	sp|Q8VIM9|IRGQ_MOUSE Immunity-related GTPase family Q protein OS=Mus musculus OX=10090 GN=Irgq PE=1 SV=1	4	2	3	2	4	2	3	2	16	4.3	9.8	4.3	23840000	18534000	20251000	20444000
sp|Q8BJD1|ITIH5_MOUSE	sp|Q8BJD1|ITIH5_MOUSE Inter-alpha-trypsin inhibitor heavy chain H5 OS=Mus musculus OX=10090 GN=Itih5 PE=1 SV=1	2	0	1	1	2	0	1	1	2.9	0	1.5	1.5	5294600	0	0	0
sp|Q8K0T2|DC2L1_MOUSE	sp|Q8K0T2|DC2L1_MOUSE Cytoplasmic dynein 2 light intermediate chain 1 OS=Mus musculus OX=10090 GN=Dync2li1 PE=1 SV=1	15	12	15	11	15	12	15	11	53	41	55.8	41	1527700000	967060000	1580800000	972410000
sp|P70663|SPRL1_MOUSE	sp|P70663|SPRL1_MOUSE SPARC-like protein 1 OS=Mus musculus OX=10090 GN=Sparcl1 PE=1 SV=3	2	0	1	1	2	0	1	1	3.5	0	1.8	2	11911000	0	0	0
sp|P41241|CSK_MOUSE	sp|P41241|CSK_MOUSE Tyrosine-protein kinase CSK OS=Mus musculus OX=10090 GN=Csk PE=1 SV=2	6	3	4	2	6	3	4	2	19.3	9.3	13.1	6.4	50460000	30484000	30813000	21996000
sp|Q922D8|C1TC_MOUSE	sp|Q922D8|C1TC_MOUSE C-1-tetrahydrofolate synthase, cytoplasmic OS=Mus musculus OX=10090 GN=Mthfd1 PE=1 SV=4	32	22	26	15	32	22	26	15	49.2	35.5	39.3	24.2	877910000	467690000	560330000	412760000
sp|O35381|AN32A_MOUSE;sp|Q64G17|AN32C_MOUSE	sp|O35381|AN32A_MOUSE Acidic leucine-rich nuclear phosphoprotein 32 family member A OS=Mus musculus OX=10090 GN=Anp32a PE=1 SV=1	4	3	3	1	3	2	3	1	20.6	15	22.7	6.5	98934000	0	54230000	0
sp|Q3UX10|TBAL3_MOUSE	sp|Q3UX10|TBAL3_MOUSE Tubulin alpha chain-like 3 OS=Mus musculus OX=10090 GN=Tubal3 PE=2 SV=2	4	4	4	4	1	1	1	1	8.3	8.3	8.3	8.3	0	0	0	66462000
sp|Q9D1G2|PMVK_MOUSE	sp|Q9D1G2|PMVK_MOUSE Phosphomevalonate kinase OS=Mus musculus OX=10090 GN=Pmvk PE=1 SV=3	2	1	0	1	2	1	0	1	13.5	8.3	0	8.3	0	0	0	2693900
sp|Q9CQZ0|ORML2_MOUSE;sp|Q921I0|ORML1_MOUSE	sp|Q9CQZ0|ORML2_MOUSE ORM1-like protein 2 OS=Mus musculus OX=10090 GN=Ormdl2 PE=1 SV=1;sp|Q921I0|ORML1_MOUSE ORM1-like protein 1 OS=Mus musculus OX=10090 GN=Ormdl1 PE=2 SV=1	2	1	1	2	1	1	1	1	17	9.8	9.8	17	0	0	5773300	0
sp|Q9WVA3|BUB3_MOUSE	sp|Q9WVA3|BUB3_MOUSE Mitotic checkpoint protein BUB3 OS=Mus musculus OX=10090 GN=Bub3 PE=1 SV=2	2	1	1	1	2	1	1	1	8.3	4.3	4.3	6.1	10123000	0	0	0
sp|Q8R050|ERF3A_MOUSE;sp|Q149F3|ERF3B_MOUSE	sp|Q8R050|ERF3A_MOUSE Eukaryotic peptide chain release factor GTP-binding subunit ERF3A OS=Mus musculus OX=10090 GN=Gspt1 PE=1 SV=2	6	2	3	2	6	2	3	2	18.1	5.7	7.2	3.3	64705000	0	39639000	41609000
sp|P27546|MAP4_MOUSE	sp|P27546|MAP4_MOUSE Microtubule-associated protein 4 OS=Mus musculus OX=10090 GN=Map4 PE=1 SV=3	17	11	11	11	17	11	11	11	25.1	15	17.7	16.7	190950000	89160000	196650000	79376000
sp|O08665|SEM3A_MOUSE	sp|O08665|SEM3A_MOUSE Semaphorin-3A OS=Mus musculus OX=10090 GN=Sema3a PE=1 SV=2	1	1	1	1	1	1	1	1	1.6	1.6	1.6	1.6	0	0	0	101590000
sp|P35831|PTN12_MOUSE	sp|P35831|PTN12_MOUSE Tyrosine-protein phosphatase non-receptor type 12 OS=Mus musculus OX=10090 GN=Ptpn12 PE=1 SV=3	1	0	0	2	1	0	0	2	1.4	0	0	3.9	0	0	0	14616000
sp|O09117|SYPL1_MOUSE	sp|O09117|SYPL1_MOUSE Synaptophysin-like protein 1 OS=Mus musculus OX=10090 GN=Sypl1 PE=1 SV=2	3	2	3	2	3	2	3	2	13.8	13	13.8	4.2	147390000	81640000	129650000	0
sp|Q9DAP0|LRC46_MOUSE	sp|Q9DAP0|LRC46_MOUSE Leucine-rich repeat-containing protein 46 OS=Mus musculus OX=10090 GN=Lrrc46 PE=1 SV=2	9	4	5	8	9	4	5	8	36.2	16.1	21.4	33.1	176640000	112270000	166520000	125900000
sp|O08553|DPYL2_MOUSE	sp|O08553|DPYL2_MOUSE Dihydropyrimidinase-related protein 2 OS=Mus musculus OX=10090 GN=Dpysl2 PE=1 SV=2	24	18	25	22	22	15	21	18	61	51	67	57.5	1602500000	530130000	1704900000	573570000
sp|Q9R1P3|PSB2_MOUSE	sp|Q9R1P3|PSB2_MOUSE Proteasome subunit beta type-2 OS=Mus musculus OX=10090 GN=Psmb2 PE=1 SV=1	5	3	6	3	5	3	6	3	38.3	16.9	47.8	14.4	234710000	0	311430000	117690000
sp|P54729|NUB1_MOUSE	sp|P54729|NUB1_MOUSE NEDD8 ultimate buster 1 OS=Mus musculus OX=10090 GN=Nub1 PE=1 SV=2	13	7	7	9	13	7	7	9	31.3	16.3	15.6	23.8	210420000	138340000	169350000	138640000
sp|O88487|DC1I2_MOUSE	sp|O88487|DC1I2_MOUSE Cytoplasmic dynein 1 intermediate chain 2 OS=Mus musculus OX=10090 GN=Dync1i2 PE=1 SV=1	14	12	14	10	13	12	13	10	36.3	38.9	40.8	32.4	792620000	489250000	779980000	372010000
sp|Q9D0M5|DYL2_MOUSE	sp|Q9D0M5|DYL2_MOUSE Dynein light chain 2, cytoplasmic OS=Mus musculus OX=10090 GN=Dynll2 PE=1 SV=1	6	5	8	5	2	2	2	2	76.4	58.4	78.7	58.4	1099800000	304190000	855770000	296430000
sp|O35593|PSDE_MOUSE	sp|O35593|PSDE_MOUSE 26S proteasome non-ATPase regulatory subunit 14 OS=Mus musculus OX=10090 GN=Psmd14 PE=1 SV=2	10	8	10	7	10	8	10	7	58.4	50.6	58.4	42.3	542960000	202800000	404060000	190440000
sp|Q8C0M8|DNAI1_MOUSE	sp|Q8C0M8|DNAI1_MOUSE Dynein intermediate chain 1, axonemal OS=Mus musculus OX=10090 GN=Dnai1 PE=1 SV=1	46	39	49	41	46	39	49	41	73.2	67.3	74.6	68.9	10776000000	4011800000	11392000000	3363700000
sp|Q9CWF2|TBB2B_MOUSE	sp|Q9CWF2|TBB2B_MOUSE Tubulin beta-2B chain OS=Mus musculus OX=10090 GN=Tubb2b PE=1 SV=1	31	28	29	27	2	1	1	1	79.6	77.8	78.7	77.8	1503800000	0	1451200000	0
sp|Q9QZN4|FBX6_MOUSE	sp|Q9QZN4|FBX6_MOUSE F-box only protein 6 OS=Mus musculus OX=10090 GN=Fbxo6 PE=1 SV=1	8	3	4	4	8	3	4	4	37.3	14.9	20	21	48607000	38738000	42573000	39466000
sp|Q9JJC6|RIPL1_MOUSE	sp|Q9JJC6|RIPL1_MOUSE RILP-like protein 1 OS=Mus musculus OX=10090 GN=Rilpl1 PE=1 SV=1	4	1	1	1	4	1	1	0	14.5	2.7	5.7	1.7	31406000	0	0	0
sp|Q9R0P5|DEST_MOUSE	sp|Q9R0P5|DEST_MOUSE Destrin OS=Mus musculus OX=10090 GN=Dstn PE=1 SV=3	6	4	5	5	5	4	5	4	43.6	31.5	39.4	36.4	200270000	108750000	147050000	150090000
sp|Q8C569|F118B_MOUSE	sp|Q8C569|F118B_MOUSE Protein FAM118B OS=Mus musculus OX=10090 GN=Fam118b PE=1 SV=1	2	0	1	1	2	0	1	1	8.3	0	4.6	3.7	0	0	2490600	0
sp|P19096|FAS_MOUSE	sp|P19096|FAS_MOUSE Fatty acid synthase OS=Mus musculus OX=10090 GN=Fasn PE=1 SV=2	74	58	54	40	74	58	54	40	47.4	39.2	35.9	26.3	2587600000	1329300000	1798400000	955860000
sp|Q80ZX8|SPAG1_MOUSE	sp|Q80ZX8|SPAG1_MOUSE Sperm-associated antigen 1 OS=Mus musculus OX=10090 GN=Spag1 PE=1 SV=1	12	11	13	7	12	11	13	7	19.1	17	21.8	11	107460000	79792000	135450000	69279000
sp|Q9D3V1|DRC10_MOUSE;REV__sp|Q9Z329|ITPR2_MOUSE	sp|Q9D3V1|DRC10_MOUSE Dynein regulatory complex protein 10 OS=Mus musculus OX=10090 GN=Iqcd PE=2 SV=1	28	18	25	19	28	18	25	19	60.5	46.9	56.8	52.6	2133200000	832670000	2625000000	910650000
sp|Q9EPK7|XPO7_MOUSE	sp|Q9EPK7|XPO7_MOUSE Exportin-7 OS=Mus musculus OX=10090 GN=Xpo7 PE=1 SV=3	17	8	11	9	17	8	11	9	22.3	11.2	14.7	14	173100000	115880000	135080000	111330000
sp|Q9D4B2|TTC25_MOUSE	sp|Q9D4B2|TTC25_MOUSE Tetratricopeptide repeat protein 25 OS=Mus musculus OX=10090 GN=Ttc25 PE=1 SV=3	31	27	31	27	31	27	31	27	51.3	47.9	51.1	47.3	6932000000	2714100000	8261600000	2486700000
sp|Q8C5K5|CX038_MOUSE	sp|Q8C5K5|CX038_MOUSE Uncharacterized protein CXorf38 homolog OS=Mus musculus OX=10090 PE=1 SV=1	1	0	1	1	1	0	1	1	4.1	0	4.1	4.1	0	0	0	2120700
sp|P51642|CNTF_MOUSE	sp|P51642|CNTF_MOUSE Ciliary neurotrophic factor OS=Mus musculus OX=10090 GN=Cntf PE=2 SV=1	5	2	3	2	5	2	3	2	30.8	14.6	20.7	14.6	35234000	29767000	33584000	28816000
sp|Q920Q8|NS1BP_MOUSE	sp|Q920Q8|NS1BP_MOUSE Influenza virus NS1A-binding protein homolog OS=Mus musculus OX=10090 GN=Ivns1abp PE=1 SV=2	2	2	3	0	2	2	3	0	3.3	4.5	4.7	0	25616000	0	17051000	0
sp|Q9D5E4|DRC3_MOUSE	sp|Q9D5E4|DRC3_MOUSE Dynein regulatory complex subunit 3 OS=Mus musculus OX=10090 GN=Drc3 PE=1 SV=1	27	21	28	21	27	21	28	21	55.6	45.9	60.6	47.4	1977300000	851630000	2302800000	730780000
sp|P61290|PSME3_MOUSE	sp|P61290|PSME3_MOUSE Proteasome activator complex subunit 3 OS=Mus musculus OX=10090 GN=Psme3 PE=1 SV=1	4	2	4	3	4	2	4	3	19.7	10.2	15.4	9.4	30852000	20169000	24964000	16638000
sp|Q61072|ADAM9_MOUSE	sp|Q61072|ADAM9_MOUSE Disintegrin and metalloproteinase domain-containing protein 9 OS=Mus musculus OX=10090 GN=Adam9 PE=1 SV=2	5	3	2	1	5	3	2	1	9	6	3.4	1.8	27085000	25360000	0	0
sp|Q9D8U8|SNX5_MOUSE	sp|Q9D8U8|SNX5_MOUSE Sorting nexin-5 OS=Mus musculus OX=10090 GN=Snx5 PE=1 SV=1	15	12	11	8	14	12	11	8	40.6	34.2	32.7	21.5	433340000	258080000	315830000	234690000
sp|Q76LS9|MINY1_MOUSE	sp|Q76LS9|MINY1_MOUSE Ubiquitin carboxyl-terminal hydrolase MINDY-1 OS=Mus musculus OX=10090 GN=Mindy1 PE=1 SV=1	2	1	2	2	2	1	2	2	9	2.6	6.4	6.4	0	0	15843000	12977000
sp|Q01338|ADA2A_MOUSE	sp|Q01338|ADA2A_MOUSE Alpha-2A adrenergic receptor OS=Mus musculus OX=10090 GN=Adra2a PE=1 SV=1	2	0	1	1	2	0	1	1	11.6	0	6.4	6.4	9807500	0	0	0
sp|Q8VBW1|SC6A8_MOUSE	sp|Q8VBW1|SC6A8_MOUSE Sodium- and chloride-dependent creatine transporter 1 OS=Mus musculus OX=10090 GN=Slc6a8 PE=1 SV=1	2	0	1	1	2	0	1	1	6.4	0	2	4.4	6908100	0	0	0
sp|E9Q414|APOB_MOUSE	sp|E9Q414|APOB_MOUSE Apolipoprotein B-100 OS=Mus musculus OX=10090 GN=Apob PE=1 SV=1	2	1	2	2	2	1	2	2	0.5	0.2	0.5	0.5	1392300000	0	1627000000	855070000
sp|Q8K0P3|TLDC1_MOUSE	sp|Q8K0P3|TLDC1_MOUSE TLD domain-containing protein 1 OS=Mus musculus OX=10090 GN=Tldc1 PE=2 SV=1	3	1	1	1	3	1	1	1	9.9	2.6	2.6	2.6	31265000	0	0	0
sp|A2AAY5|SPD2B_MOUSE	sp|A2AAY5|SPD2B_MOUSE SH3 and PX domain-containing protein 2B OS=Mus musculus OX=10090 GN=Sh3pxd2b PE=1 SV=1	5	3	3	3	5	3	3	3	11.6	4.5	6.1	5.8	46938000	29821000	0	26840000
sp|A6H639|DRC5_MOUSE	sp|A6H639|DRC5_MOUSE Dynein regulatory complex subunit 5 OS=Mus musculus OX=10090 GN=Tcte1 PE=1 SV=1	22	19	24	18	22	19	24	18	70.7	68.7	73.1	67.9	3159100000	1330000000	4163200000	1299400000
sp|Q80V31|CE104_MOUSE	sp|Q80V31|CE104_MOUSE Centrosomal protein of 104 kDa OS=Mus musculus OX=10090 GN=Cep104 PE=1 SV=1	7	4	6	3	7	4	6	3	11.7	6.3	10.8	5.5	70583000	53501000	92853000	40514000
sp|O88543|CSN3_MOUSE	sp|O88543|CSN3_MOUSE COP9 signalosome complex subunit 3 OS=Mus musculus OX=10090 GN=Cops3 PE=1 SV=3	12	8	10	6	12	8	10	6	44	30.7	37.1	23.2	638930000	372550000	336660000	287510000
sp|Q99JF8|PSIP1_MOUSE;sp|Q9JMG7|HDGR3_MOUSE;sp|P51859|HDGF_MOUSE	sp|Q99JF8|PSIP1_MOUSE PC4 and SFRS1-interacting protein OS=Mus musculus OX=10090 GN=Psip1 PE=1 SV=1	2	2	0	2	2	2	0	1	2.8	6.1	0	4.4	0	31107000	0	0
sp|Q3TIR1|TPC13_MOUSE	sp|Q3TIR1|TPC13_MOUSE Trafficking protein particle complex subunit 13 OS=Mus musculus OX=10090 GN=Trappc13 PE=2 SV=1	2	1	1	1	2	1	1	1	7.2	6.5	6.5	6.5	0	0	0	5852600
sp|Q8K4M5|COMD1_MOUSE	sp|Q8K4M5|COMD1_MOUSE COMM domain-containing protein 1 OS=Mus musculus OX=10090 GN=Commd1 PE=1 SV=2	2	2	0	0	2	2	0	0	16.5	14.9	0	0	27578000	0	0	0
sp|Q62384|ZPR1_MOUSE	sp|Q62384|ZPR1_MOUSE Zinc finger protein ZPR1 OS=Mus musculus OX=10090 GN=Zpr1 PE=1 SV=1	1	1	1	0	1	1	1	0	3.1	2.6	2.6	0	2495300	0	0	0
sp|Q63829|COMD3_MOUSE	sp|Q63829|COMD3_MOUSE COMM domain-containing protein 3 OS=Mus musculus OX=10090 GN=Commd3 PE=1 SV=1	5	5	5	7	5	5	5	7	31.3	30.8	33.3	41	114190000	130450000	141220000	125550000
sp|Q58A65|JIP4_MOUSE	sp|Q58A65|JIP4_MOUSE C-Jun-amino-terminal kinase-interacting protein 4 OS=Mus musculus OX=10090 GN=Spag9 PE=1 SV=2	11	5	2	3	9	4	2	2	11.4	6.4	2.6	3.9	118630000	64594000	20941000	35123000
sp|Q8CJ40|CROCC_MOUSE	sp|Q8CJ40|CROCC_MOUSE Rootletin OS=Mus musculus OX=10090 GN=Crocc PE=1 SV=2	5	3	7	6	5	3	7	6	3.3	1.8	3.5	4.6	615910000	603660000	593800000	645850000
sp|Q8VE33|GD1L1_MOUSE	sp|Q8VE33|GD1L1_MOUSE Ganglioside-induced differentiation-associated protein 1-like 1 OS=Mus musculus OX=10090 GN=Gdap1l1 PE=1 SV=1	9	5	3	4	9	5	3	4	47.8	20.8	10.8	17.8	131260000	57832000	115640000	68341000
sp|P97823|LYPA1_MOUSE	sp|P97823|LYPA1_MOUSE Acyl-protein thioesterase 1 OS=Mus musculus OX=10090 GN=Lypla1 PE=1 SV=1	2	1	2	1	2	1	2	1	17	5.7	17	5.7	27007000	0	16392000	0
sp|P61089|UBE2N_MOUSE	sp|P61089|UBE2N_MOUSE Ubiquitin-conjugating enzyme E2 N OS=Mus musculus OX=10090 GN=Ube2n PE=1 SV=1	7	7	5	5	7	7	5	5	61.8	61.8	43.4	43.4	812210000	382800000	497030000	294320000
sp|Q9CQ71|RFA3_MOUSE	sp|Q9CQ71|RFA3_MOUSE Replication protein A 14 kDa subunit OS=Mus musculus OX=10090 GN=Rpa3 PE=1 SV=1	3	3	3	2	3	3	3	2	43	38.8	37.2	25.6	47635000	36840000	38126000	34399000
sp|P63028|TCTP_MOUSE	sp|P63028|TCTP_MOUSE Translationally-controlled tumor protein OS=Mus musculus OX=10090 GN=Tpt1 PE=1 SV=1	1	1	2	0	1	1	2	0	8.1	8.1	15.7	0	31005000	21657000	30773000	0
sp|Q8K3E5|AHI1_MOUSE	sp|Q8K3E5|AHI1_MOUSE Jouberin OS=Mus musculus OX=10090 GN=Ahi1 PE=1 SV=2	16	9	18	10	16	9	18	10	21.1	11.4	23.2	12.5	218840000	116640000	232280000	118430000
sp|P63085|MK01_MOUSE;sp|Q6P5G0|MK04_MOUSE;sp|Q61532|MK06_MOUSE	sp|P63085|MK01_MOUSE Mitogen-activated protein kinase 1 OS=Mus musculus OX=10090 GN=Mapk1 PE=1 SV=3	16	14	15	12	12	10	11	9	61.5	53.6	58.4	56.7	1006100000	413010000	514850000	298310000
sp|Q91Z38|TTC1_MOUSE	sp|Q91Z38|TTC1_MOUSE Tetratricopeptide repeat protein 1 OS=Mus musculus OX=10090 GN=Ttc1 PE=1 SV=1	6	3	2	2	6	3	2	2	39.4	16.8	9.6	9.9	65331000	33717000	22862000	23164000
sp|Q3KNI6|PIHD3_MOUSE	sp|Q3KNI6|PIHD3_MOUSE Protein PIH1D3 OS=Mus musculus OX=10090 GN=Pih1d3 PE=1 SV=1	5	4	4	1	5	4	4	1	27.5	21.6	26.6	5	80572000	42404000	78971000	0
sp|Q3UX62|CC114_MOUSE	sp|Q3UX62|CC114_MOUSE Coiled-coil domain-containing protein 114 OS=Mus musculus OX=10090 GN=Ccdc114 PE=2 SV=1	40	36	40	37	40	36	40	37	66.9	65.8	68.8	66	9471000000	3701200000	11010000000	3443500000
sp|Q5NCY3|CB5D1_MOUSE	sp|Q5NCY3|CB5D1_MOUSE Cytochrome b5 domain-containing protein 1 OS=Mus musculus OX=10090 GN=Cyb5d1 PE=2 SV=1	10	6	11	8	10	6	11	8	68.9	45.6	80.7	64	1682700000	536490000	2265200000	509820000
sp|Q8VIG3|RSPH1_MOUSE	sp|Q8VIG3|RSPH1_MOUSE Radial spoke head 1 homolog OS=Mus musculus OX=10090 GN=Rsph1 PE=1 SV=2	20	17	18	15	20	17	18	15	73.1	71.8	70.8	69.1	10410000000	4752300000	10254000000	4543900000
sp|Q8BMP6|GCP60_MOUSE	sp|Q8BMP6|GCP60_MOUSE Golgi resident protein GCP60 OS=Mus musculus OX=10090 GN=Acbd3 PE=1 SV=3	12	9	7	8	12	9	7	8	34.3	25.9	23.6	24.6	143810000	186190000	117730000	153790000
sp|Q8C5W0|CLMN_MOUSE	sp|Q8C5W0|CLMN_MOUSE Calmin OS=Mus musculus OX=10090 GN=Clmn PE=1 SV=2	3	1	3	2	3	1	3	2	4.9	2.1	4.9	3.3	29552000	0	39103000	20558000
sp|O70435|PSA3_MOUSE	sp|O70435|PSA3_MOUSE Proteasome subunit alpha type-3 OS=Mus musculus OX=10090 GN=Psma3 PE=1 SV=3	6	4	4	2	6	4	4	2	29	19.6	19.6	12.2	92320000	55557000	84840000	53323000
sp|Q8C5W3|TBCEL_MOUSE	sp|Q8C5W3|TBCEL_MOUSE Tubulin-specific chaperone cofactor E-like protein OS=Mus musculus OX=10090 GN=Tbcel PE=1 SV=1	15	10	9	8	15	10	9	8	56.4	43.4	34.9	31.1	356160000	237740000	334320000	243560000
sp|P47809|MP2K4_MOUSE	sp|P47809|MP2K4_MOUSE Dual specificity mitogen-activated protein kinase kinase 4 OS=Mus musculus OX=10090 GN=Map2k4 PE=1 SV=2	9	6	4	5	9	6	4	5	35.3	23.9	18.1	20.7	120960000	90959000	120770000	88989000
sp|P70271|PDLI4_MOUSE	sp|P70271|PDLI4_MOUSE PDZ and LIM domain protein 4 OS=Mus musculus OX=10090 GN=Pdlim4 PE=1 SV=3	4	2	2	2	4	2	2	2	19.7	9.4	11.2	7.9	31133000	0	0	0
sp|Q8CHW4|EI2BE_MOUSE	sp|Q8CHW4|EI2BE_MOUSE Translation initiation factor eIF-2B subunit epsilon OS=Mus musculus OX=10090 GN=Eif2b5 PE=1 SV=1	4	3	1	1	4	3	1	1	11.7	6.7	1.8	3.2	34339000	21028000	0	0
sp|Q8BGQ7|SYAC_MOUSE	sp|Q8BGQ7|SYAC_MOUSE Alanine--tRNA ligase, cytoplasmic OS=Mus musculus OX=10090 GN=Aars PE=1 SV=1	8	3	3	2	8	3	3	2	13.5	5.9	4.2	4.1	33086000	24882000	22167000	16508000
sp|Q8R516|MIB2_MOUSE	sp|Q8R516|MIB2_MOUSE E3 ubiquitin-protein ligase MIB2 OS=Mus musculus OX=10090 GN=Mib2 PE=1 SV=2	2	1	0	1	2	1	0	1	4.1	1.1	0	1.5	5643800	0	0	0
sp|Q8R3C0|MCMBP_MOUSE	sp|Q8R3C0|MCMBP_MOUSE Mini-chromosome maintenance complex-binding protein OS=Mus musculus OX=10090 GN=Mcmbp PE=1 SV=1	4	0	0	2	4	0	0	2	9.2	0	0	5	11135000	0	0	10906000
sp|Q8K2T1|NMRL1_MOUSE	sp|Q8K2T1|NMRL1_MOUSE NmrA-like family domain-containing protein 1 OS=Mus musculus OX=10090 GN=Nmral1 PE=1 SV=1	5	2	4	3	5	2	4	3	25.2	8.1	17.8	13.3	58954000	42624000	39680000	20678000
sp|Q9R0N4|SYT10_MOUSE	sp|Q9R0N4|SYT10_MOUSE Synaptotagmin-10 OS=Mus musculus OX=10090 GN=Syt10 PE=1 SV=1	2	2	1	1	2	2	1	1	4.6	6.7	4.2	4.2	0	7939800	0	0
sp|Q9DAW9|CNN3_MOUSE;sp|Q08093|CNN2_MOUSE	sp|Q9DAW9|CNN3_MOUSE Calponin-3 OS=Mus musculus OX=10090 GN=Cnn3 PE=1 SV=1	16	12	16	13	15	12	15	13	69.4	46.1	69.4	49.4	2096400000	1222800000	1252300000	1147000000
sp|Q8CC86|PNCB_MOUSE	sp|Q8CC86|PNCB_MOUSE Nicotinate phosphoribosyltransferase OS=Mus musculus OX=10090 GN=Naprt PE=1 SV=1	9	5	7	5	9	5	7	5	28.4	13.9	22.9	17.1	62168000	43547000	59166000	26668000
sp|Q9R0Q7|TEBP_MOUSE	sp|Q9R0Q7|TEBP_MOUSE Prostaglandin E synthase 3 OS=Mus musculus OX=10090 GN=Ptges3 PE=1 SV=1	5	6	6	5	5	6	6	5	30.6	38.1	35	33.8	2336100000	1190300000	1189500000	756760000
sp|Q3UD01|A7L3B_MOUSE	sp|Q3UD01|A7L3B_MOUSE Ataxin-7-like protein 3B OS=Mus musculus OX=10090 GN=Atxn7l3b PE=1 SV=1	2	2	2	1	2	2	2	1	30.9	30.9	30.9	20.6	56858000	33174000	36370000	0
sp|P61957|SUMO2_MOUSE;sp|Q9Z172|SUMO3_MOUSE	sp|P61957|SUMO2_MOUSE Small ubiquitin-related modifier 2 OS=Mus musculus OX=10090 GN=Sumo2 PE=1 SV=1;sp|Q9Z172|SUMO3_MOUSE Small ubiquitin-related modifier 3 OS=Mus musculus OX=10090 GN=Sumo3 PE=1 SV=1	1	1	0	1	1	1	0	1	12.6	12.6	0	12.6	0	0	0	11999000
sp|O55137|ACOT1_MOUSE;sp|Q9QYR7|ACOT3_MOUSE;sp|Q32Q92|ACOT6_MOUSE;sp|Q6Q2Z6|ACOT5_MOUSE;sp|Q8BWN8|ACOT4_MOUSE	sp|O55137|ACOT1_MOUSE Acyl-coenzyme A thioesterase 1 OS=Mus musculus OX=10090 GN=Acot1 PE=1 SV=1	13	8	9	8	4	4	4	2	36.8	29.8	27.7	27.7	265280000	191170000	253120000	201670000
sp|Q8BJU0|SGTA_MOUSE	sp|Q8BJU0|SGTA_MOUSE Small glutamine-rich tetratricopeptide repeat-containing protein alpha OS=Mus musculus OX=10090 GN=Sgta PE=1 SV=2	1	0	3	2	1	0	3	2	2.9	0	12.7	8.9	0	0	17241000	21365000
sp|Q9R1P0|PSA4_MOUSE	sp|Q9R1P0|PSA4_MOUSE Proteasome subunit alpha type-4 OS=Mus musculus OX=10090 GN=Psma4 PE=1 SV=1	10	8	8	7	10	8	8	7	62.5	50.6	53.6	41.4	243810000	145820000	247990000	125650000
sp|P48774|GSTM5_MOUSE	sp|P48774|GSTM5_MOUSE Glutathione S-transferase Mu 5 OS=Mus musculus OX=10090 GN=Gstm5 PE=1 SV=1	7	6	5	4	6	5	4	3	35.7	34.8	25.4	23.2	107630000	36001000	60589000	34993000
sp|Q9JHU3|CDK20_MOUSE	sp|Q9JHU3|CDK20_MOUSE Cyclin-dependent kinase 20 OS=Mus musculus OX=10090 GN=Cdk20 PE=1 SV=1	2	0	3	1	2	0	3	1	13.3	0	17.1	3.8	14414000	0	13465000	0
sp|Q63844|MK03_MOUSE	sp|Q63844|MK03_MOUSE Mitogen-activated protein kinase 3 OS=Mus musculus OX=10090 GN=Mapk3 PE=1 SV=5	18	10	10	8	14	6	6	5	65.3	39.5	45	32.4	226200000	188690000	150110000	130550000
sp|P08207|S10AA_MOUSE	sp|P08207|S10AA_MOUSE Protein S100-A10 OS=Mus musculus OX=10090 GN=S100a10 PE=1 SV=2	3	4	4	4	3	4	4	4	45.4	45.4	45.4	44.3	3903600000	6906000000	3333100000	6508000000
sp|Q8BSN3|CC151_MOUSE	sp|Q8BSN3|CC151_MOUSE Coiled-coil domain-containing protein 151 OS=Mus musculus OX=10090 GN=Ccdc151 PE=2 SV=1	38	32	40	35	38	32	40	35	61.2	58.2	61.7	62.1	9722500000	3789200000	11907000000	3952000000
sp|Q8R0J7|VP37B_MOUSE	sp|Q8R0J7|VP37B_MOUSE Vacuolar protein sorting-associated protein 37B OS=Mus musculus OX=10090 GN=Vps37b PE=1 SV=1	4	2	3	1	4	2	3	1	20.4	15.4	16.5	6.3	32585000	0	36261000	0
sp|P20357|MTAP2_MOUSE	sp|P20357|MTAP2_MOUSE Microtubule-associated protein 2 OS=Mus musculus OX=10090 GN=Map2 PE=1 SV=2	79	59	81	57	79	59	81	57	58.5	50.1	60.7	46.4	6318000000	3174000000	7209900000	2509900000
sp|Q9CQC6|BZW1_MOUSE	sp|Q9CQC6|BZW1_MOUSE Basic leucine zipper and W2 domain-containing protein 1 OS=Mus musculus OX=10090 GN=Bzw1 PE=1 SV=1	10	6	8	4	9	6	8	4	30.3	21	25.5	16.7	184320000	88078000	136820000	88986000
sp|Q9WVJ2|PSD13_MOUSE	sp|Q9WVJ2|PSD13_MOUSE 26S proteasome non-ATPase regulatory subunit 13 OS=Mus musculus OX=10090 GN=Psmd13 PE=1 SV=1	19	16	17	13	19	16	17	13	59.8	53.5	57.4	43.9	745680000	350840000	615260000	275060000
sp|Q99LG2|TNPO2_MOUSE	sp|Q99LG2|TNPO2_MOUSE Transportin-2 OS=Mus musculus OX=10090 GN=Tnpo2 PE=1 SV=1	11	9	9	7	7	5	6	4	24.8	17.6	16.7	13.3	130360000	95687000	123570000	103720000
sp|O70251|EF1B_MOUSE	sp|O70251|EF1B_MOUSE Elongation factor 1-beta OS=Mus musculus OX=10090 GN=Eef1b PE=1 SV=5	7	6	5	5	7	6	5	5	61.8	44.4	41.3	41.3	801060000	409640000	315570000	222740000
sp|P68368|TBA4A_MOUSE	sp|P68368|TBA4A_MOUSE Tubulin alpha-4A chain OS=Mus musculus OX=10090 GN=Tuba4a PE=1 SV=1	28	26	28	25	4	2	4	3	67	56.5	65.4	58.3	106200000	101170000	141650000	69102000
sp|Q9DAJ5|DLRB2_MOUSE	sp|Q9DAJ5|DLRB2_MOUSE Dynein light chain roadblock-type 2 OS=Mus musculus OX=10090 GN=Dynlrb2 PE=1 SV=1	7	7	7	7	7	7	7	7	84.4	84.4	84.4	84.4	2984100000	1349200000	2716100000	969410000
sp|P18760|COF1_MOUSE	sp|P18760|COF1_MOUSE Cofilin-1 OS=Mus musculus OX=10090 GN=Cfl1 PE=1 SV=3	10	7	8	8	8	6	7	6	69.3	59.6	64.5	63.9	964390000	632260000	962740000	705320000
sp|P99026|PSB4_MOUSE	sp|P99026|PSB4_MOUSE Proteasome subunit beta type-4 OS=Mus musculus OX=10090 GN=Psmb4 PE=1 SV=1	6	4	7	4	6	4	7	4	41.7	25	45.5	25	146040000	76113000	128590000	57615000
sp|P18654|KS6A3_MOUSE;sp|Q9WUT3|KS6A2_MOUSE	sp|P18654|KS6A3_MOUSE Ribosomal protein S6 kinase alpha-3 OS=Mus musculus OX=10090 GN=Rps6ka3 PE=1 SV=2	15	6	11	6	10	4	5	5	28	10.5	21.5	11.2	134250000	112120000	133260000	106280000
sp|Q6ZQ38|CAND1_MOUSE	sp|Q6ZQ38|CAND1_MOUSE Cullin-associated NEDD8-dissociated protein 1 OS=Mus musculus OX=10090 GN=Cand1 PE=1 SV=2	47	38	41	38	47	38	41	38	56.9	45.2	49.9	41.3	2938200000	1482500000	2333500000	1291700000
sp|B2RY50|ARMC4_MOUSE	sp|B2RY50|ARMC4_MOUSE Armadillo repeat-containing protein 4 OS=Mus musculus OX=10090 GN=Armc4 PE=1 SV=1	50	44	51	42	50	44	51	42	64.5	57.3	63.8	59.6	12588000000	4478500000	16105000000	3750900000
sp|Q9D9S1|EVG1_MOUSE	sp|Q9D9S1|EVG1_MOUSE UPF0193 protein EVG1 homolog OS=Mus musculus OX=10090 PE=2 SV=1	5	2	6	5	5	2	6	5	31	10.6	35.2	31	110650000	40840000	145970000	49277000
sp|Q80U87|UBP8_MOUSE	sp|Q80U87|UBP8_MOUSE Ubiquitin carboxyl-terminal hydrolase 8 OS=Mus musculus OX=10090 GN=Usp8 PE=1 SV=2	1	0	2	1	1	0	2	1	1.6	0	2.9	1.6	0	0	5123700	0
sp|P09411|PGK1_MOUSE;sp|P09041|PGK2_MOUSE	sp|P09411|PGK1_MOUSE Phosphoglycerate kinase 1 OS=Mus musculus OX=10090 GN=Pgk1 PE=1 SV=4	11	6	11	6	11	6	11	6	45.3	26.6	47.7	26.6	235040000	117040000	213580000	104920000
sp|Q8JZK9|HMCS1_MOUSE	sp|Q8JZK9|HMCS1_MOUSE Hydroxymethylglutaryl-CoA synthase, cytoplasmic OS=Mus musculus OX=10090 GN=Hmgcs1 PE=1 SV=1	4	1	2	2	4	1	2	2	9.2	2.3	5	4.6	16630000	0	15360000	0
sp|Q9D2V7|CORO7_MOUSE	sp|Q9D2V7|CORO7_MOUSE Coronin-7 OS=Mus musculus OX=10090 GN=Coro7 PE=1 SV=2	4	2	2	1	4	2	2	1	7.5	4.2	4.1	1.7	12059000	0	11018000	0
sp|Q9QXL8|NDK7_MOUSE	sp|Q9QXL8|NDK7_MOUSE Nucleoside diphosphate kinase 7 OS=Mus musculus OX=10090 GN=Nme7 PE=1 SV=1	22	21	23	18	22	21	23	18	71.1	64.6	77.2	62.3	12854000000	3877500000	14653000000	3978100000
sp|Q99MN1|SYK_MOUSE	sp|Q99MN1|SYK_MOUSE Lysine--tRNA ligase OS=Mus musculus OX=10090 GN=Kars PE=1 SV=1	13	10	10	7	13	10	10	7	31.9	25.7	22.7	17	252410000	176550000	205830000	153870000
sp|Q8BXC6|COMD2_MOUSE	sp|Q8BXC6|COMD2_MOUSE COMM domain-containing protein 2 OS=Mus musculus OX=10090 GN=Commd2 PE=1 SV=1	3	1	0	2	3	1	0	2	12.1	4.5	0	8.5	43942000	0	0	33224000
sp|Q91YE6|IPO9_MOUSE	sp|Q91YE6|IPO9_MOUSE Importin-9 OS=Mus musculus OX=10090 GN=Ipo9 PE=1 SV=3	14	7	9	7	14	7	9	7	21.8	12.2	15.1	12.4	165530000	113870000	156070000	119970000
sp|Q7TSG2|CTDP1_MOUSE	sp|Q7TSG2|CTDP1_MOUSE RNA polymerase II subunit A C-terminal domain phosphatase OS=Mus musculus OX=10090 GN=Ctdp1 PE=1 SV=1	1	1	1	1	1	1	1	1	1.5	1.5	1.5	1.5	0	0	0	2603800
sp|O55201|SPT5H_MOUSE	sp|O55201|SPT5H_MOUSE Transcription elongation factor SPT5 OS=Mus musculus OX=10090 GN=Supt5h PE=1 SV=1	2	0	2	1	2	0	2	1	3	0	3.4	2.1	0	0	7674700	0
sp|Q05CL8|LARP7_MOUSE	sp|Q05CL8|LARP7_MOUSE La-related protein 7 OS=Mus musculus OX=10090 GN=Larp7 PE=1 SV=2	3	1	1	1	3	1	1	1	6.3	2.5	1.6	2.5	17274000	0	0	0
sp|Q8K0Q5|RHG18_MOUSE	sp|Q8K0Q5|RHG18_MOUSE Rho GTPase-activating protein 18 OS=Mus musculus OX=10090 GN=Arhgap18 PE=1 SV=1	9	5	4	3	9	5	4	3	17.2	10.1	7.5	6.5	82248000	33657000	79213000	37128000
sp|P13597|ICAM1_MOUSE	sp|P13597|ICAM1_MOUSE Intercellular adhesion molecule 1 OS=Mus musculus OX=10090 GN=Icam1 PE=1 SV=1	8	5	6	3	8	5	6	3	17.7	10.6	12.5	7.1	90203000	75223000	100900000	77016000
sp|Q8BKC5|IPO5_MOUSE;sp|Q8BIV3|RNBP6_MOUSE	sp|Q8BKC5|IPO5_MOUSE Importin-5 OS=Mus musculus OX=10090 GN=Ipo5 PE=1 SV=3	32	24	29	24	32	24	29	24	40.9	31.3	38.5	31.1	1348000000	832300000	966140000	770320000
sp|Q8CFV2|F149A_MOUSE	sp|Q8CFV2|F149A_MOUSE Protein FAM149A OS=Mus musculus OX=10090 GN=Fam149a PE=2 SV=1	4	2	4	3	4	2	4	3	9	3.6	8.3	6	25631000	21292000	48066000	22705000
sp|Q62418|DBNL_MOUSE	sp|Q62418|DBNL_MOUSE Drebrin-like protein OS=Mus musculus OX=10090 GN=Dbnl PE=1 SV=2	9	5	7	5	9	5	7	5	24.8	14	22.2	18.3	73012000	49824000	46861000	41056000
sp|Q6P5G6|UBXN7_MOUSE	sp|Q6P5G6|UBXN7_MOUSE UBX domain-containing protein 7 OS=Mus musculus OX=10090 GN=Ubxn7 PE=1 SV=2	2	2	2	1	2	2	2	1	4.7	6.6	6.6	2.8	0	0	26323000	0
sp|P51807|DYLT1_MOUSE	sp|P51807|DYLT1_MOUSE Dynein light chain Tctex-type 1 OS=Mus musculus OX=10090 GN=Dynlt1 PE=1 SV=1	5	5	5	5	5	5	5	5	79.6	79.6	79.6	79.6	2373600000	994390000	3145700000	823650000
sp|Q8K354|CBR3_MOUSE	sp|Q8K354|CBR3_MOUSE Carbonyl reductase [NADPH] 3 OS=Mus musculus OX=10090 GN=Cbr3 PE=1 SV=1	1	1	0	0	1	1	0	0	5.1	5.1	0	0	0	1786000	0	0
sp|O88544|CSN4_MOUSE	sp|O88544|CSN4_MOUSE COP9 signalosome complex subunit 4 OS=Mus musculus OX=10090 GN=Cops4 PE=1 SV=1	18	14	14	13	18	14	14	13	65.3	49.5	50.2	47.8	621600000	292970000	385240000	264070000
sp|Q9D5I4|TC1D1_MOUSE	sp|Q9D5I4|TC1D1_MOUSE Tctex1 domain-containing protein 1 OS=Mus musculus OX=10090 GN=Tctex1d1 PE=2 SV=1	1	2	2	2	1	2	2	2	5.8	11.6	11.6	11.6	0	32557000	153650000	26792000
sp|Q8K2V1|PP4R1_MOUSE	sp|Q8K2V1|PP4R1_MOUSE Serine/threonine-protein phosphatase 4 regulatory subunit 1 OS=Mus musculus OX=10090 GN=Ppp4r1 PE=1 SV=2	8	3	1	4	8	3	1	4	10.7	4.3	1.1	7.3	51884000	39148000	0	36440000
sp|Q8CDY7|TC1D4_MOUSE	sp|Q8CDY7|TC1D4_MOUSE Tctex1 domain-containing protein 4 OS=Mus musculus OX=10090 GN=Tctex1d4 PE=1 SV=1	9	9	10	9	9	9	10	9	61.2	61.2	75.8	55.7	3006000000	1241900000	3661200000	1217200000
sp|Q3UE37|UBE2Z_MOUSE	sp|Q3UE37|UBE2Z_MOUSE Ubiquitin-conjugating enzyme E2 Z OS=Mus musculus OX=10090 GN=Ube2z PE=1 SV=2	6	3	5	3	6	3	5	3	21.1	7	19.9	7	104120000	60322000	68162000	50518000
sp|P62069|UBP46_MOUSE;sp|Q9D9M2|UBP12_MOUSE	sp|P62069|UBP46_MOUSE Ubiquitin carboxyl-terminal hydrolase 46 OS=Mus musculus OX=10090 GN=Usp46 PE=1 SV=1	3	0	1	2	3	0	1	2	12	0	3.6	7.1	9636600	0	0	13803000
sp|Q02053|UBA1_MOUSE;sp|P31254|UBA1Y_MOUSE	sp|Q02053|UBA1_MOUSE Ubiquitin-like modifier-activating enzyme 1 OS=Mus musculus OX=10090 GN=Uba1 PE=1 SV=1	41	33	31	27	41	33	31	27	62.4	46.7	44.6	39.2	2027600000	952970000	1201300000	737340000
sp|P70202|LXN_MOUSE	sp|P70202|LXN_MOUSE Latexin OS=Mus musculus OX=10090 GN=Lxn PE=1 SV=2	6	6	6	6	6	6	6	6	34.7	34.7	42.3	34.7	695250000	240080000	276010000	213980000
sp|Q9D1H0|RITA1_MOUSE	sp|Q9D1H0|RITA1_MOUSE RBPJ-interacting and tubulin-associated protein 1 OS=Mus musculus OX=10090 GN=Rita1 PE=2 SV=1	6	4	3	3	6	4	3	3	30.8	24.1	17	17	83633000	52222000	129890000	40600000
sp|Q9EQ31|LPAR3_MOUSE	sp|Q9EQ31|LPAR3_MOUSE Lysophosphatidic acid receptor 3 OS=Mus musculus OX=10090 GN=Lpar3 PE=1 SV=1	1	1	1	1	1	1	1	1	3.7	3.7	3.7	3.7	0	0	0	1425200
sp|Q8CJ96|RASF8_MOUSE	sp|Q8CJ96|RASF8_MOUSE Ras association domain-containing protein 8 OS=Mus musculus OX=10090 GN=Rassf8 PE=2 SV=1	1	1	1	1	1	1	1	1	3.1	3.1	3.1	3.1	0	0	0	28713000
sp|E9Q743|CF251_MOUSE	sp|E9Q743|CF251_MOUSE Cilia- and flagella-associated protein 251 OS=Mus musculus OX=10090 GN=Wdr66 PE=1 SV=1	53	49	57	41	53	49	57	41	56.4	53	60.7	41.7	4946400000	2154700000	5256000000	1925700000
sp|Q99M31|HSP7E_MOUSE	sp|Q99M31|HSP7E_MOUSE Heat shock 70 kDa protein 14 OS=Mus musculus OX=10090 GN=Hspa14 PE=1 SV=2	7	4	3	1	7	4	3	1	22.2	17.1	9.2	3.1	60297000	57269000	47127000	0
sp|Q7TQI3|OTUB1_MOUSE	sp|Q7TQI3|OTUB1_MOUSE Ubiquitin thioesterase OTUB1 OS=Mus musculus OX=10090 GN=Otub1 PE=1 SV=2	14	12	12	12	14	12	12	12	68.6	65.3	65.3	65.3	1750000000	908190000	1170400000	799390000
sp|P12382|PFKAL_MOUSE	sp|P12382|PFKAL_MOUSE ATP-dependent 6-phosphofructokinase, liver type OS=Mus musculus OX=10090 GN=Pfkl PE=1 SV=4	23	16	15	13	18	12	11	9	47.7	30.9	29.1	27.2	672810000	456270000	471880000	335190000
sp|Q7TMM9|TBB2A_MOUSE	sp|Q7TMM9|TBB2A_MOUSE Tubulin beta-2A chain OS=Mus musculus OX=10090 GN=Tubb2a PE=1 SV=1	31	28	30	27	3	2	3	2	79.6	77.8	79.6	77.8	14642000000	7289400000	15676000000	5595500000
sp|Q9CQK7|RWDD1_MOUSE	sp|Q9CQK7|RWDD1_MOUSE RWD domain-containing protein 1 OS=Mus musculus OX=10090 GN=Rwdd1 PE=1 SV=1	2	1	3	1	2	1	3	1	10.3	3.7	23.5	3.7	70443000	0	58080000	0
sp|Q6PD28|2A5B_MOUSE	sp|Q6PD28|2A5B_MOUSE Serine/threonine-protein phosphatase 2A 56 kDa regulatory subunit beta isoform OS=Mus musculus OX=10090 GN=Ppp2r5b PE=1 SV=1	2	1	2	2	1	0	1	1	5.2	2.4	5.2	5.4	0	0	2671600	0
sp|Q91X97|NCALD_MOUSE;sp|P84075|HPCA_MOUSE	sp|Q91X97|NCALD_MOUSE Neurocalcin-delta OS=Mus musculus OX=10090 GN=Ncald PE=1 SV=4	2	0	1	2	2	0	1	2	19.7	0	6.7	10.4	34272000	0	0	0
sp|P63330|PP2AA_MOUSE	sp|P63330|PP2AA_MOUSE Serine/threonine-protein phosphatase 2A catalytic subunit alpha isoform OS=Mus musculus OX=10090 GN=Ppp2ca PE=1 SV=1	14	11	12	11	2	1	1	1	70.6	56.3	65.4	56.3	0	0	0	22214000
sp|Q8CI51|PDLI5_MOUSE	sp|Q8CI51|PDLI5_MOUSE PDZ and LIM domain protein 5 OS=Mus musculus OX=10090 GN=Pdlim5 PE=1 SV=4	14	11	9	9	14	11	9	9	32	30.5	21.5	19.3	289090000	204870000	191620000	194960000
sp|Q91ZM2|SH2B1_MOUSE	sp|Q91ZM2|SH2B1_MOUSE SH2B adapter protein 1 OS=Mus musculus OX=10090 GN=Sh2b1 PE=1 SV=2	4	1	0	1	4	1	0	1	11	2.8	0	2.8	18379000	0	0	0
sp|Q9EPL4|METL9_MOUSE	sp|Q9EPL4|METL9_MOUSE Methyltransferase-like protein 9 OS=Mus musculus OX=10090 GN=Mettl9 PE=1 SV=1	1	1	1	1	1	1	1	1	6	5	5	5	0	0	0	2113700
sp|Q9QYY0|GAB1_MOUSE	sp|Q9QYY0|GAB1_MOUSE GRB2-associated-binding protein 1 OS=Mus musculus OX=10090 GN=Gab1 PE=1 SV=2	18	11	14	12	18	11	14	12	42.3	23.9	31.4	26.2	289150000	167190000	238280000	170760000
sp|Q8CHT1|NGEF_MOUSE	sp|Q8CHT1|NGEF_MOUSE Ephexin-1 OS=Mus musculus OX=10090 GN=Ngef PE=1 SV=1	17	11	15	10	17	11	15	10	36.1	23.5	28.5	22.3	447430000	243140000	496960000	254360000
sp|Q9Z1Q5|CLIC1_MOUSE	sp|Q9Z1Q5|CLIC1_MOUSE Chloride intracellular channel protein 1 OS=Mus musculus OX=10090 GN=Clic1 PE=1 SV=3	5	3	4	5	5	3	4	5	29	16.2	25.3	37.8	63760000	50300000	50104000	56146000
sp|Q61316|HSP74_MOUSE	sp|Q61316|HSP74_MOUSE Heat shock 70 kDa protein 4 OS=Mus musculus OX=10090 GN=Hspa4 PE=1 SV=1	16	12	16	11	14	10	14	9	27.1	20.1	26.4	18.2	126130000	80862000	118750000	87881000
sp|Q61249|IGBP1_MOUSE	sp|Q61249|IGBP1_MOUSE Immunoglobulin-binding protein 1 OS=Mus musculus OX=10090 GN=Igbp1 PE=1 SV=1	3	2	3	3	3	2	3	3	15	7.6	15	15	58784000	0	36931000	33183000
sp|Q80U56|AVL9_MOUSE	sp|Q80U56|AVL9_MOUSE Late secretory pathway protein AVL9 homolog OS=Mus musculus OX=10090 GN=Avl9 PE=1 SV=2	3	2	1	0	3	2	1	0	6.6	4	2.2	0	10034000	0	0	0
sp|Q64327|MEA1_MOUSE	sp|Q64327|MEA1_MOUSE Male-enhanced antigen 1 OS=Mus musculus OX=10090 GN=Mea1 PE=1 SV=1	2	1	0	1	2	1	0	1	17.2	9.8	0	9.8	6992100	0	0	0
sp|Q9Z2Y8|PLPHP_MOUSE	sp|Q9Z2Y8|PLPHP_MOUSE Pyridoxal phosphate homeostasis protein OS=Mus musculus OX=10090 GN=Plpbp PE=1 SV=1	3	3	1	2	3	3	1	2	13.9	13.9	4.7	10.6	48274000	27213000	0	24877000
sp|Q9JMC3|DNJA4_MOUSE	sp|Q9JMC3|DNJA4_MOUSE DnaJ homolog subfamily A member 4 OS=Mus musculus OX=10090 GN=Dnaja4 PE=1 SV=1	13	9	11	8	13	9	11	8	50.6	30.2	39.5	28.2	360780000	255220000	343870000	257160000
sp|P68373|TBA1C_MOUSE;sp|Q9JJZ2|TBA8_MOUSE	sp|P68373|TBA1C_MOUSE Tubulin alpha-1C chain OS=Mus musculus OX=10090 GN=Tuba1c PE=1 SV=1	33	32	33	31	1	1	1	1	78.2	78.2	78.8	78.2	0	0	0	16930000
sp|P19426|NELFE_MOUSE	sp|P19426|NELFE_MOUSE Negative elongation factor E OS=Mus musculus OX=10090 GN=Nelfe PE=1 SV=2	1	1	1	0	1	1	1	0	4.8	4.8	4.8	0	0	0	2185700	0
sp|Q9QY30|ABCBB_MOUSE	sp|Q9QY30|ABCBB_MOUSE Bile salt export pump OS=Mus musculus OX=10090 GN=Abcb11 PE=1 SV=2	1	1	0	1	1	1	0	1	0.8	0.8	0	0.8	0	0	0	36668000
sp|Q8BVV7|CEP95_MOUSE	sp|Q8BVV7|CEP95_MOUSE Centrosomal protein of 95 kDa OS=Mus musculus OX=10090 GN=Cep95 PE=1 SV=2	4	0	3	1	4	0	3	1	11	0	9.4	1.6	43408000	0	42130000	0
sp|P63242|IF5A1_MOUSE;sp|Q8BGY2|IF5A2_MOUSE	sp|P63242|IF5A1_MOUSE Eukaryotic translation initiation factor 5A-1 OS=Mus musculus OX=10090 GN=Eif5a PE=1 SV=2;sp|Q8BGY2|IF5A2_MOUSE Eukaryotic translation initiation factor 5A-2 OS=Mus musculus OX=10090 GN=Eif5a2 PE=1 SV=3	5	2	3	3	5	2	3	3	35.7	18.8	24	24	109030000	67274000	100760000	64977000
sp|Q8VHI7|DRC2_MOUSE	sp|Q8VHI7|DRC2_MOUSE Dynein regulatory complex subunit 2 OS=Mus musculus OX=10090 GN=Ccdc65 PE=1 SV=1	25	19	23	18	25	19	23	18	60	42.8	51.3	45.8	1870900000	1028000000	2601400000	1048200000
sp|Q9ERS5|PKHA2_MOUSE	sp|Q9ERS5|PKHA2_MOUSE Pleckstrin homology domain-containing family A member 2 OS=Mus musculus OX=10090 GN=Plekha2 PE=1 SV=1	6	5	6	4	6	5	6	4	25.4	19.8	25.2	14.1	73602000	49276000	62841000	43189000
sp|Q9D9V3|ECHD1_MOUSE	sp|Q9D9V3|ECHD1_MOUSE Ethylmalonyl-CoA decarboxylase OS=Mus musculus OX=10090 GN=Echdc1 PE=1 SV=2	15	12	9	10	15	12	9	10	64.3	53.7	31.4	38.8	359280000	173150000	237630000	147270000
sp|Q76MZ3|2AAA_MOUSE	sp|Q76MZ3|2AAA_MOUSE Serine/threonine-protein phosphatase 2A 65 kDa regulatory subunit A alpha isoform OS=Mus musculus OX=10090 GN=Ppp2r1a PE=1 SV=3	30	22	26	24	20	17	18	19	62.1	48.2	61.1	55.3	4821400000	2643400000	4888700000	2308500000
sp|Q9CZ52|ANTR1_MOUSE	sp|Q9CZ52|ANTR1_MOUSE Anthrax toxin receptor 1 OS=Mus musculus OX=10090 GN=Antxr1 PE=1 SV=2	5	4	3	4	5	4	3	4	14.9	10.7	8.5	11.2	49284000	34380000	33143000	29783000
sp|Q9CWK8|SNX2_MOUSE	sp|Q9CWK8|SNX2_MOUSE Sorting nexin-2 OS=Mus musculus OX=10090 GN=Snx2 PE=1 SV=2	20	14	14	13	18	12	12	11	47.6	31.8	37.2	32.2	434980000	275170000	340560000	261600000
sp|O55229|CHKB_MOUSE	sp|O55229|CHKB_MOUSE Choline/ethanolamine kinase OS=Mus musculus OX=10090 GN=Chkb PE=1 SV=3	4	3	4	3	4	3	4	3	17.8	12.4	15	13.7	76776000	47056000	61194000	44957000
sp|Q9QYR6|MAP1A_MOUSE	sp|Q9QYR6|MAP1A_MOUSE Microtubule-associated protein 1A OS=Mus musculus OX=10090 GN=Map1a PE=1 SV=2	54	31	49	31	52	30	47	30	30.6	19.6	29.7	19.2	1029100000	608110000	1124800000	556590000
sp|Q01768|NDKB_MOUSE	sp|Q01768|NDKB_MOUSE Nucleoside diphosphate kinase B OS=Mus musculus OX=10090 GN=Nme2 PE=1 SV=1	6	4	5	5	3	2	2	2	50	29.6	40.1	40.1	150980000	79673000	128470000	77072000
sp|Q0P557|MIEAP_MOUSE	sp|Q0P557|MIEAP_MOUSE Mitochondria-eating protein OS=Mus musculus OX=10090 GN=Spata18 PE=1 SV=2	9	5	10	5	9	5	10	5	26.3	10.8	29.1	10.8	216390000	100100000	174720000	92523000
sp|P62322|LSM5_MOUSE	sp|P62322|LSM5_MOUSE U6 snRNA-associated Sm-like protein LSm5 OS=Mus musculus OX=10090 GN=Lsm5 PE=3 SV=2	1	1	0	0	1	1	0	0	20.9	20.9	0	0	0	12157000	0	0
sp|Q99L88|SNTB1_MOUSE	sp|Q99L88|SNTB1_MOUSE Beta-1-syntrophin OS=Mus musculus OX=10090 GN=Sntb1 PE=1 SV=4	3	1	0	1	3	1	0	1	10.6	3.4	0	3.4	7004100	0	0	0
sp|Q9DBC3|CMTR1_MOUSE	sp|Q9DBC3|CMTR1_MOUSE Cap-specific mRNA (nucleoside-2-O-)-methyltransferase 1 OS=Mus musculus OX=10090 GN=Cmtr1 PE=1 SV=1	2	0	2	2	2	0	2	2	3.7	0	3.7	3.7	8975400	0	6392800	0
sp|Q8C0D5|EFL1_MOUSE	sp|Q8C0D5|EFL1_MOUSE Elongation factor-like GTPase 1 OS=Mus musculus OX=10090 GN=Efl1 PE=1 SV=1	8	4	4	3	8	4	4	3	9.3	4.7	4.4	3.3	42859000	29053000	35172000	34811000
sp|Q8CG71|P3H2_MOUSE	sp|Q8CG71|P3H2_MOUSE Prolyl 3-hydroxylase 2 OS=Mus musculus OX=10090 GN=P3h2 PE=1 SV=1	1	3	1	0	1	3	1	0	1	4.1	1	0	0	19954000	0	0
sp|Q9D892|ITPA_MOUSE	sp|Q9D892|ITPA_MOUSE Inosine triphosphate pyrophosphatase OS=Mus musculus OX=10090 GN=Itpa PE=1 SV=2	9	9	7	7	9	9	7	7	72.7	70.7	58.1	54.5	602000000	297260000	404660000	230770000
sp|Q8K3H0|DP13A_MOUSE	sp|Q8K3H0|DP13A_MOUSE DCC-interacting protein 13-alpha OS=Mus musculus OX=10090 GN=Appl1 PE=1 SV=1	17	12	16	12	17	12	16	12	37.5	29.4	34.2	30	388120000	245590000	286540000	193860000
sp|Q80Y86|MK15_MOUSE	sp|Q80Y86|MK15_MOUSE Mitogen-activated protein kinase 15 OS=Mus musculus OX=10090 GN=Mapk15 PE=1 SV=1	7	2	6	2	7	2	6	2	17.5	4.2	15.8	4.2	122380000	78127000	104380000	75206000
sp|Q9D2C2|SAAL1_MOUSE	sp|Q9D2C2|SAAL1_MOUSE Protein SAAL1 OS=Mus musculus OX=10090 GN=Saal1 PE=1 SV=1	2	1	2	1	2	1	2	1	7	3.4	6.3	3.4	10448000	0	0	0
sp|Q9JLF6|TGM1_MOUSE	sp|Q9JLF6|TGM1_MOUSE Protein-glutamine gamma-glutamyltransferase K OS=Mus musculus OX=10090 GN=Tgm1 PE=1 SV=2	10	5	11	5	10	5	11	5	18.9	8.5	16	8.1	89021000	50522000	128550000	59378000
sp|Q6P1F6|2ABA_MOUSE;sp|Q925E7|2ABD_MOUSE;sp|Q6ZWR4|2ABB_MOUSE	sp|Q6P1F6|2ABA_MOUSE Serine/threonine-protein phosphatase 2A 55 kDa regulatory subunit B alpha isoform OS=Mus musculus OX=10090 GN=Ppp2r2a PE=1 SV=1	7	4	4	3	6	4	3	3	22.4	14.8	12.5	10.1	88709000	64108000	58197000	45722000
sp|Q9CQ80|VPS25_MOUSE	sp|Q9CQ80|VPS25_MOUSE Vacuolar protein-sorting-associated protein 25 OS=Mus musculus OX=10090 GN=Vps25 PE=1 SV=1	6	4	3	3	6	4	3	3	49.4	25	24.4	15.9	139760000	72557000	102140000	78487000
sp|Q8K0C4|CP51A_MOUSE	sp|Q8K0C4|CP51A_MOUSE Lanosterol 14-alpha demethylase OS=Mus musculus OX=10090 GN=Cyp51a1 PE=1 SV=1	1	3	0	3	1	3	0	3	4.2	8.9	0	8.9	0	10978000	0	9583900
sp|Q8BK72|RT27_MOUSE	sp|Q8BK72|RT27_MOUSE 28S ribosomal protein S27, mitochondrial OS=Mus musculus OX=10090 GN=Mrps27 PE=1 SV=2	1	1	0	0	1	1	0	0	2.2	2.2	0	0	24430000	0	0	0
sp|A2AJI0|MA7D1_MOUSE	sp|A2AJI0|MA7D1_MOUSE MAP7 domain-containing protein 1 OS=Mus musculus OX=10090 GN=Map7d1 PE=1 SV=1	25	17	23	17	25	17	23	17	39.5	27.5	36.9	28.8	1455400000	885450000	1621900000	888600000
sp|Q76KF0|SEM6D_MOUSE	sp|Q76KF0|SEM6D_MOUSE Semaphorin-6D OS=Mus musculus OX=10090 GN=Sema6d PE=1 SV=1	8	3	6	3	8	3	6	3	11.6	4.6	8.9	4.6	31938000	22282000	38284000	25483000
sp|Q9R008|KIME_MOUSE	sp|Q9R008|KIME_MOUSE Mevalonate kinase OS=Mus musculus OX=10090 GN=Mvk PE=1 SV=1	1	0	1	1	1	0	1	1	6.8	0	6.8	5.3	0	0	4404600	0
sp|Q8R1N4|NUDC3_MOUSE	sp|Q8R1N4|NUDC3_MOUSE NudC domain-containing protein 3 OS=Mus musculus OX=10090 GN=Nudcd3 PE=1 SV=3	4	3	2	1	4	3	2	1	16.8	14.3	8.8	6.1	23920000	0	0	0
sp|Q99PT1|GDIR1_MOUSE	sp|Q99PT1|GDIR1_MOUSE Rho GDP-dissociation inhibitor 1 OS=Mus musculus OX=10090 GN=Arhgdia PE=1 SV=3	5	2	3	4	5	2	3	4	51	15.2	30.9	38.7	46059000	36349000	49060000	58357000
sp|Q9D8N0|EF1G_MOUSE	sp|Q9D8N0|EF1G_MOUSE Elongation factor 1-gamma OS=Mus musculus OX=10090 GN=Eef1g PE=1 SV=3	19	18	17	16	19	18	17	16	58.1	57.2	58.8	52.9	1434800000	948820000	929710000	685720000
sp|Q9WUP7|UCHL5_MOUSE	sp|Q9WUP7|UCHL5_MOUSE Ubiquitin carboxyl-terminal hydrolase isozyme L5 OS=Mus musculus OX=10090 GN=Uchl5 PE=1 SV=2	11	8	6	4	11	8	6	4	44.7	33.1	27.7	16.7	181340000	139290000	124970000	139040000
sp|Q8VCE2|GPN1_MOUSE	sp|Q8VCE2|GPN1_MOUSE GPN-loop GTPase 1 OS=Mus musculus OX=10090 GN=Gpn1 PE=1 SV=1	1	1	0	0	1	1	0	0	4.3	3.5	0	0	3961400	0	0	0
sp|Q62383|SPT6H_MOUSE	sp|Q62383|SPT6H_MOUSE Transcription elongation factor SPT6 OS=Mus musculus OX=10090 GN=Supt6h PE=1 SV=2	1	1	1	1	1	1	1	1	0.9	0.9	0.9	0.9	0	0	0	13928000
sp|Q9CPR1|RWDD4_MOUSE	sp|Q9CPR1|RWDD4_MOUSE RWD domain-containing protein 4 OS=Mus musculus OX=10090 GN=Rwdd4 PE=2 SV=1	2	2	0	0	2	2	0	0	12.8	12.8	0	0	13764000	10513000	0	0
sp|Q9Z1K5|ARI1_MOUSE	sp|Q9Z1K5|ARI1_MOUSE E3 ubiquitin-protein ligase ARIH1 OS=Mus musculus OX=10090 GN=Arih1 PE=1 SV=3	5	4	2	2	5	4	2	2	19.1	13	4.9	4.5	36677000	23736000	22427000	0
sp|P46471|PRS7_MOUSE	sp|P46471|PRS7_MOUSE 26S proteasome regulatory subunit 7 OS=Mus musculus OX=10090 GN=Psmc2 PE=1 SV=5	21	17	21	17	21	17	21	17	57.3	49.4	57.5	51	1231700000	645480000	969170000	585110000
sp|P63154|CRNL1_MOUSE	sp|P63154|CRNL1_MOUSE Crooked neck-like protein 1 OS=Mus musculus OX=10090 GN=Crnkl1 PE=1 SV=1	1	1	1	1	1	1	1	1	1.6	1.6	1.6	1.6	0	0	0	141250000
sp|P58389|PTPA_MOUSE	sp|P58389|PTPA_MOUSE Serine/threonine-protein phosphatase 2A activator OS=Mus musculus OX=10090 GN=Ptpa PE=1 SV=1	8	6	5	5	8	6	5	5	47.4	33.1	26.9	26.9	213630000	120450000	145090000	99326000
sp|Q62252|SP17_MOUSE	sp|Q62252|SP17_MOUSE Sperm surface protein Sp17 OS=Mus musculus OX=10090 GN=Spa17 PE=1 SV=1	14	8	13	10	14	8	13	10	81.9	63.1	81.9	76.5	5505200000	2650900000	5795500000	2136500000
sp|Q9JJV2|PROF2_MOUSE	sp|Q9JJV2|PROF2_MOUSE Profilin-2 OS=Mus musculus OX=10090 GN=Pfn2 PE=1 SV=3	4	2	1	3	4	2	1	3	45.7	20.7	10	29.3	77232000	0	0	49807000
sp|P54103|DNJC2_MOUSE	sp|P54103|DNJC2_MOUSE DnaJ homolog subfamily C member 2 OS=Mus musculus OX=10090 GN=Dnajc2 PE=1 SV=2	6	3	2	2	6	3	2	2	13	7.6	5	5	19683000	18803000	0	11867000
sp|Q8K0C1|IPO13_MOUSE	sp|Q8K0C1|IPO13_MOUSE Importin-13 OS=Mus musculus OX=10090 GN=Ipo13 PE=1 SV=1	2	1	2	1	2	1	2	1	2.9	1.5	2.9	1.5	9217800	0	0	0
sp|Q9EQ00|ROP1L_MOUSE	sp|Q9EQ00|ROP1L_MOUSE Ropporin-1-like protein OS=Mus musculus OX=10090 GN=Ropn1l PE=1 SV=2	14	11	14	13	14	11	14	13	67.4	60.6	64.7	67.4	3061500000	1580900000	3753600000	1526100000
sp|Q6PIE5|AT1A2_MOUSE	sp|Q6PIE5|AT1A2_MOUSE Sodium/potassium-transporting ATPase subunit alpha-2 OS=Mus musculus OX=10090 GN=Atp1a2 PE=1 SV=1	33	32	29	32	17	13	13	15	41.1	37.5	36.1	38.4	517890000	256100000	445120000	266770000
sp|Q5SSG4|GA2L2_MOUSE	sp|Q5SSG4|GA2L2_MOUSE GAS2-like protein 2 OS=Mus musculus OX=10090 GN=Gas2l2 PE=2 SV=1	4	3	4	1	4	3	4	1	5.9	4.8	5.9	1.3	30837000	29343000	41381000	0
sp|Q6ZPJ3|UBE2O_MOUSE	sp|Q6ZPJ3|UBE2O_MOUSE (E3-independent) E2 ubiquitin-conjugating enzyme UBE2O OS=Mus musculus OX=10090 GN=Ube2o PE=1 SV=3	9	3	5	4	9	3	5	4	10.6	4	5.7	6.1	58050000	33614000	36197000	33032000
sp|Q99LD9|EI2BB_MOUSE	sp|Q99LD9|EI2BB_MOUSE Translation initiation factor eIF-2B subunit beta OS=Mus musculus OX=10090 GN=Eif2b2 PE=1 SV=1	2	1	0	1	2	1	0	1	9.7	4.6	0	4.6	8186200	0	0	0
sp|P21956|MFGM_MOUSE	sp|P21956|MFGM_MOUSE Lactadherin OS=Mus musculus OX=10090 GN=Mfge8 PE=1 SV=3	11	5	10	9	11	5	10	9	33	19	33.7	28.9	227950000	134660000	177820000	125710000
sp|Q3UVV9|VWA3A_MOUSE	sp|Q3UVV9|VWA3A_MOUSE von Willebrand factor A domain-containing protein 3A OS=Mus musculus OX=10090 GN=Vwa3a PE=2 SV=1	23	13	24	16	23	13	24	16	29.4	17.7	30.6	19.9	473010000	242330000	656850000	268060000
sp|P50580|PA2G4_MOUSE	sp|P50580|PA2G4_MOUSE Proliferation-associated protein 2G4 OS=Mus musculus OX=10090 GN=Pa2g4 PE=1 SV=3	2	0	2	1	2	0	2	1	7.1	0	7.1	4.3	14643000	0	18136000	0
sp|Q8R368|DAAF4_MOUSE	sp|Q8R368|DAAF4_MOUSE Dynein assembly factor 4, axonemal OS=Mus musculus OX=10090 GN=Dnaaf4 PE=1 SV=2	2	1	1	1	2	1	1	1	8.6	3.8	3.8	3.8	6593600	0	0	0
sp|Q8BPA8|DPCD_MOUSE	sp|Q8BPA8|DPCD_MOUSE Protein DPCD OS=Mus musculus OX=10090 GN=Dpcd PE=1 SV=1	8	7	4	3	8	7	4	3	37.4	42.9	19.7	15.3	140670000	102480000	120670000	97919000
sp|Q61335|BAP31_MOUSE	sp|Q61335|BAP31_MOUSE B-cell receptor-associated protein 31 OS=Mus musculus OX=10090 GN=Bcap31 PE=1 SV=4	3	3	2	4	3	3	2	4	17.6	21.6	11	19.6	131410000	155680000	125130000	162960000
sp|Q8BTU1|CFA20_MOUSE	sp|Q8BTU1|CFA20_MOUSE Cilia- and flagella-associated protein 20 OS=Mus musculus OX=10090 GN=Cfap20 PE=1 SV=1	16	15	18	16	16	15	18	16	79.8	81.3	81.9	81.3	6943500000	2649100000	9818200000	2882200000
sp|Q99LC8|EI2BA_MOUSE	sp|Q99LC8|EI2BA_MOUSE Translation initiation factor eIF-2B subunit alpha OS=Mus musculus OX=10090 GN=Eif2b1 PE=1 SV=1	2	2	0	1	2	2	0	1	8.2	8.2	0	4.6	19934000	9235500	0	0
sp|P06745|G6PI_MOUSE;CON__Q3ZBD7	sp|P06745|G6PI_MOUSE Glucose-6-phosphate isomerase OS=Mus musculus OX=10090 GN=Gpi PE=1 SV=4	6	4	4	2	6	4	4	2	17.2	11.1	10.4	5.4	71063000	52618000	60930000	39489000
sp|Q8BKE6|CP20A_MOUSE	sp|Q8BKE6|CP20A_MOUSE Cytochrome P450 20A1 OS=Mus musculus OX=10090 GN=Cyp20a1 PE=1 SV=1	2	0	1	1	2	0	1	1	7.1	0	3.9	3.9	10559000	0	0	0
sp|Q99L20|GSTT3_MOUSE	sp|Q99L20|GSTT3_MOUSE Glutathione S-transferase theta-3 OS=Mus musculus OX=10090 GN=Gstt3 PE=1 SV=1	5	2	1	1	5	2	1	1	30.3	11.6	6.2	6.2	27798000	0	0	0
sp|P40124|CAP1_MOUSE	sp|P40124|CAP1_MOUSE Adenylyl cyclase-associated protein 1 OS=Mus musculus OX=10090 GN=Cap1 PE=1 SV=4	18	15	17	16	18	14	17	16	62.7	53.6	61.2	58.6	1060700000	590190000	878650000	733580000
sp|P05064|ALDOA_MOUSE	sp|P05064|ALDOA_MOUSE Fructose-bisphosphate aldolase A OS=Mus musculus OX=10090 GN=Aldoa PE=1 SV=2	14	6	10	7	13	6	9	6	62.1	27.5	50.5	36.3	224670000	133400000	197740000	144140000
sp|Q8K0U3|TMM17_MOUSE	sp|Q8K0U3|TMM17_MOUSE Transmembrane protein 17 OS=Mus musculus OX=10090 GN=Tmem17 PE=1 SV=1	1	2	1	1	1	2	1	1	8.6	15.7	8.6	7.1	30625000	0	28734000	0
sp|Q91V92|ACLY_MOUSE	sp|Q91V92|ACLY_MOUSE ATP-citrate synthase OS=Mus musculus OX=10090 GN=Acly PE=1 SV=1	8	5	5	6	8	5	5	6	9.7	6.8	6.2	8.3	77208000	45406000	44171000	41362000
sp|Q3TXS7|PSMD1_MOUSE	sp|Q3TXS7|PSMD1_MOUSE 26S proteasome non-ATPase regulatory subunit 1 OS=Mus musculus OX=10090 GN=Psmd1 PE=1 SV=1	36	30	34	24	36	30	34	24	57	51.6	59.2	38	1437800000	834770000	1281000000	707790000
sp|P70335|ROCK1_MOUSE	sp|P70335|ROCK1_MOUSE Rho-associated protein kinase 1 OS=Mus musculus OX=10090 GN=Rock1 PE=1 SV=1	15	10	8	8	11	7	5	5	12.9	8.3	6.9	7	86550000	51513000	46933000	57639000
sp|O54984|ASNA_MOUSE	sp|O54984|ASNA_MOUSE ATPase Asna1 OS=Mus musculus OX=10090 GN=Asna1 PE=1 SV=2	11	9	6	7	11	9	6	7	44	37.4	25	29	296040000	218810000	163610000	136740000
sp|Q6PD24|AN13D_MOUSE	sp|Q6PD24|AN13D_MOUSE Ankyrin repeat domain-containing protein 13D OS=Mus musculus OX=10090 GN=Ankrd13d PE=1 SV=2	2	1	1	2	1	0	0	1	4	2	2	4.5	0	0	0	2124100
sp|P57680|EVC_MOUSE	sp|P57680|EVC_MOUSE Ellis-van Creveld syndrome protein homolog OS=Mus musculus OX=10090 GN=Evc PE=1 SV=2	20	16	21	14	20	16	21	14	30.7	23.3	33.5	25.1	301240000	215430000	333830000	212970000
sp|Q6P549|SHIP2_MOUSE	sp|Q6P549|SHIP2_MOUSE Phosphatidylinositol 3,4,5-trisphosphate 5-phosphatase 2 OS=Mus musculus OX=10090 GN=Inppl1 PE=1 SV=1	12	6	9	5	12	6	9	5	12.3	7.2	11	5.8	116140000	93317000	107500000	79804000
sp|Q61481|PDE1A_MOUSE	sp|Q61481|PDE1A_MOUSE Calcium/calmodulin-dependent 3,5-cyclic nucleotide phosphodiesterase 1A OS=Mus musculus OX=10090 GN=Pde1a PE=1 SV=2	3	4	3	2	3	4	3	2	7.6	11.2	9.2	5.7	24936000	11471000	19436000	13778000
sp|P14685|PSMD3_MOUSE	sp|P14685|PSMD3_MOUSE 26S proteasome non-ATPase regulatory subunit 3 OS=Mus musculus OX=10090 GN=Psmd3 PE=1 SV=3	26	20	21	16	26	20	21	16	54.3	47	50.9	38.1	969630000	562090000	814010000	505950000
sp|Q8BG40|KTNB1_MOUSE	sp|Q8BG40|KTNB1_MOUSE Katanin p80 WD40 repeat-containing subunit B1 OS=Mus musculus OX=10090 GN=Katnb1 PE=1 SV=1	14	10	12	8	14	10	12	8	39.7	28.6	30.9	23.4	122730000	95702000	132640000	80741000
sp|Q91V09|WDR13_MOUSE	sp|Q91V09|WDR13_MOUSE WD repeat-containing protein 13 OS=Mus musculus OX=10090 GN=Wdr13 PE=1 SV=1	2	2	0	1	2	2	0	1	4.5	4.7	0	2.3	7933400	0	0	0
sp|P70336|ROCK2_MOUSE	sp|P70336|ROCK2_MOUSE Rho-associated protein kinase 2 OS=Mus musculus OX=10090 GN=Rock2 PE=1 SV=1	19	11	14	11	15	8	11	8	16.3	9.6	13	9.8	168530000	148640000	141080000	131900000
sp|P63328|PP2BA_MOUSE;sp|P48453|PP2BB_MOUSE;sp|P48455|PP2BC_MOUSE	sp|P63328|PP2BA_MOUSE Serine/threonine-protein phosphatase 2B catalytic subunit alpha isoform OS=Mus musculus OX=10090 GN=Ppp3ca PE=1 SV=1;sp|P48453|PP2BB_MOUSE Serine/threonine-protein phosphatase 2B catalytic subunit beta isoform OS=Mus musculus OX=10090	6	4	5	4	6	4	5	4	12.5	8.1	10.2	8.6	75153000	40098000	55525000	38677000
sp|Q8R4K2|IRAK4_MOUSE	sp|Q8R4K2|IRAK4_MOUSE Interleukin-1 receptor-associated kinase 4 OS=Mus musculus OX=10090 GN=Irak4 PE=1 SV=1	2	1	2	1	2	1	2	1	6.8	3.7	6.1	3.7	6692400	0	0	0
sp|P68181|KAPCB_MOUSE	sp|P68181|KAPCB_MOUSE cAMP-dependent protein kinase catalytic subunit beta OS=Mus musculus OX=10090 GN=Prkacb PE=1 SV=2	10	8	10	7	5	3	6	2	29.6	27.1	33.3	20.2	251450000	127960000	355400000	118500000
sp|O35317|PBX3_MOUSE	sp|O35317|PBX3_MOUSE Pre-B-cell leukemia transcription factor 3 OS=Mus musculus OX=10090 GN=Pbx3 PE=2 SV=1	1	1	2	0	1	1	1	0	2.5	2.5	6.5	0	0	0	7848200	0
sp|Q9D2H9|DAAF1_MOUSE	sp|Q9D2H9|DAAF1_MOUSE Dynein assembly factor 1, axonemal OS=Mus musculus OX=10090 GN=Dnaaf1 PE=1 SV=1	8	5	5	3	8	5	5	3	17.2	11.7	12.8	8.5	128530000	75857000	127330000	83640000
sp|Q9D6G9|CKLF5_MOUSE	sp|Q9D6G9|CKLF5_MOUSE CKLF-like MARVEL transmembrane domain-containing protein 5 OS=Mus musculus OX=10090 GN=Cmtm5 PE=1 SV=1	2	1	2	1	2	1	2	1	20.5	12.2	20.5	12.2	14950000	0	11700000	0
sp|P62838|UB2D2_MOUSE	sp|P62838|UB2D2_MOUSE Ubiquitin-conjugating enzyme E2 D2 OS=Mus musculus OX=10090 GN=Ube2d2 PE=1 SV=1	3	3	2	2	1	0	0	0	24.5	36.1	19.7	19.7	133810000	57859000	110850000	42900000
sp|Q921M7|FA49B_MOUSE	sp|Q921M7|FA49B_MOUSE Protein FAM49B OS=Mus musculus OX=10090 GN=Fam49b PE=1 SV=1	3	2	1	2	2	1	1	2	13	8.6	5.9	10.2	7274900	0	0	3954900
sp|Q9D9V4|RSPH9_MOUSE	sp|Q9D9V4|RSPH9_MOUSE Radial spoke head protein 9 homolog OS=Mus musculus OX=10090 GN=Rsph9 PE=1 SV=1	23	21	23	19	23	21	23	19	86.6	73.9	85.9	71.7	11698000000	5472400000	15061000000	5396200000
sp|Q9CQT1|MTNA_MOUSE	sp|Q9CQT1|MTNA_MOUSE Methylthioribose-1-phosphate isomerase OS=Mus musculus OX=10090 GN=Mri1 PE=1 SV=1	8	7	9	5	8	7	9	5	51.5	39	55.8	28.5	166340000	96120000	159620000	129740000
sp|Q32M07|KAD8_MOUSE	sp|Q32M07|KAD8_MOUSE Adenylate kinase 8 OS=Mus musculus OX=10090 GN=Ak8 PE=1 SV=1	36	34	39	39	36	34	39	39	71.8	71.4	71.8	74.5	9512800000	4542300000	12426000000	4694300000
sp|Q8R238|SDSL_MOUSE	sp|Q8R238|SDSL_MOUSE Serine dehydratase-like OS=Mus musculus OX=10090 GN=Sdsl PE=1 SV=1	2	2	2	1	2	2	2	1	10	10	10	6.4	15496000	8007300	8285700	0
sp|O89116|VTI1A_MOUSE	sp|O89116|VTI1A_MOUSE Vesicle transport through interaction with t-SNAREs homolog 1A OS=Mus musculus OX=10090 GN=Vti1a PE=1 SV=1	1	2	1	1	1	2	1	1	5.1	12	5.1	6.9	0	10817000	0	0
sp|Q99PT9|KIF19_MOUSE	sp|Q99PT9|KIF19_MOUSE Kinesin-like protein KIF19 OS=Mus musculus OX=10090 GN=Kif19 PE=1 SV=2	22	18	21	12	22	18	21	12	29	26.6	28.2	18.9	416160000	282480000	508400000	269710000
sp|P51880|FABP7_MOUSE	sp|P51880|FABP7_MOUSE Fatty acid-binding protein, brain OS=Mus musculus OX=10090 GN=Fabp7 PE=1 SV=2	4	4	3	4	4	4	3	4	36.4	36.4	29.5	36.4	282590000	134780000	260200000	127940000
sp|Q9DBC7|KAP0_MOUSE;sp|P12849|KAP1_MOUSE	sp|Q9DBC7|KAP0_MOUSE cAMP-dependent protein kinase type I-alpha regulatory subunit OS=Mus musculus OX=10090 GN=Prkar1a PE=1 SV=3	14	12	13	12	14	12	13	12	49.3	46.2	47.2	44.1	448680000	210710000	503870000	208870000
sp|Q9CX34|SGT1_MOUSE	sp|Q9CX34|SGT1_MOUSE Protein SGT1 homolog OS=Mus musculus OX=10090 GN=Sugt1 PE=1 SV=3	19	12	12	15	19	12	12	15	67.6	45.8	50.3	60.4	906280000	481610000	599620000	466190000
sp|Q99MH5|NDK5_MOUSE	sp|Q99MH5|NDK5_MOUSE Nucleoside diphosphate kinase homolog 5 OS=Mus musculus OX=10090 GN=Nme5 PE=1 SV=2	11	11	11	10	11	11	11	10	73	66.4	73	66.4	5140500000	2309500000	6394600000	2090900000
sp|P62192|PRS4_MOUSE	sp|P62192|PRS4_MOUSE 26S proteasome regulatory subunit 4 OS=Mus musculus OX=10090 GN=Psmc1 PE=1 SV=1	14	14	15	9	14	14	15	9	44.8	43.9	43.4	30.5	1019600000	603900000	857880000	517730000
sp|Q9R0R1|TRFM_MOUSE	sp|Q9R0R1|TRFM_MOUSE Melanotransferrin OS=Mus musculus OX=10090 GN=Meltf PE=2 SV=1	13	11	11	7	13	11	11	7	27.2	26	21.8	19	137840000	123770000	193040000	85616000
sp|Q3B7Z2|OSBP1_MOUSE;sp|Q5QNQ6|OSBP2_MOUSE	sp|Q3B7Z2|OSBP1_MOUSE Oxysterol-binding protein 1 OS=Mus musculus OX=10090 GN=Osbp PE=1 SV=3	9	5	8	5	9	5	8	5	18.1	9.6	17.1	7.6	62175000	50122000	58747000	53421000
sp|Q14AW5|NSUN7_MOUSE	sp|Q14AW5|NSUN7_MOUSE Putative methyltransferase NSUN7 OS=Mus musculus OX=10090 GN=Nsun7 PE=2 SV=2	1	1	2	1	1	1	2	1	2.2	2.2	4	2.2	0	0	8024200	0
sp|Q3UA37|QRIC1_MOUSE	sp|Q3UA37|QRIC1_MOUSE Glutamine-rich protein 1 OS=Mus musculus OX=10090 GN=Qrich1 PE=1 SV=1	1	1	0	0	1	1	0	0	2.3	2.3	0	0	0	2021100	0	0
sp|P63168|DYL1_MOUSE	sp|P63168|DYL1_MOUSE Dynein light chain 1, cytoplasmic OS=Mus musculus OX=10090 GN=Dynll1 PE=1 SV=1	6	5	9	5	2	2	3	2	77.5	59.6	85.4	59.6	6344000000	2681300000	6282800000	2340400000
sp|Q6PAV2|HERC4_MOUSE	sp|Q6PAV2|HERC4_MOUSE Probable E3 ubiquitin-protein ligase HERC4 OS=Mus musculus OX=10090 GN=Herc4 PE=1 SV=2	7	6	4	3	7	6	4	3	12.5	10.7	7.9	5.2	51922000	34109000	40076000	27958000
sp|P26516|PSMD7_MOUSE	sp|P26516|PSMD7_MOUSE 26S proteasome non-ATPase regulatory subunit 7 OS=Mus musculus OX=10090 GN=Psmd7 PE=1 SV=2	12	12	10	8	12	12	10	8	55.8	55.8	48	42.4	773100000	456860000	712020000	395780000
sp|Q8R0G7|SPNS1_MOUSE	sp|Q8R0G7|SPNS1_MOUSE Protein spinster homolog 1 OS=Mus musculus OX=10090 GN=Spns1 PE=2 SV=1	3	1	2	1	3	1	2	1	9.1	2.7	7	2.7	19352000	0	0	0
sp|P52623|UCK1_MOUSE;sp|Q99PM9|UCK2_MOUSE	sp|P52623|UCK1_MOUSE Uridine-cytidine kinase 1 OS=Mus musculus OX=10090 GN=Uck1 PE=1 SV=2	7	5	8	6	7	5	8	6	34.7	21.3	42.2	26	82215000	54350000	75451000	66998000
sp|Q6ZQ88|KDM1A_MOUSE	sp|Q6ZQ88|KDM1A_MOUSE Lysine-specific histone demethylase 1A OS=Mus musculus OX=10090 GN=Kdm1a PE=1 SV=2	3	2	1	1	3	2	1	1	5.4	4.5	2	2	10235000	0	0	0
sp|Q3TH73|TTYH2_MOUSE	sp|Q3TH73|TTYH2_MOUSE Protein tweety homolog 2 OS=Mus musculus OX=10090 GN=Ttyh2 PE=1 SV=1	4	3	4	2	4	3	4	2	13	9.2	13.2	7.5	49362000	69837000	53082000	70886000
sp|P46737|BRCC3_MOUSE	sp|P46737|BRCC3_MOUSE Lys-63-specific deubiquitinase BRCC36 OS=Mus musculus OX=10090 GN=Brcc3 PE=1 SV=1	3	2	0	2	3	2	0	2	15.1	11	0	7.6	0	11977000	0	0
sp|Q5SSM3|RHG44_MOUSE	sp|Q5SSM3|RHG44_MOUSE Rho GTPase-activating protein 44 OS=Mus musculus OX=10090 GN=Arhgap44 PE=1 SV=1	1	2	1	0	1	2	1	0	1.7	4.8	0.9	0	0	5922800	0	0
sp|Q61696|HS71A_MOUSE;sp|P17879|HS71B_MOUSE	sp|Q61696|HS71A_MOUSE Heat shock 70 kDa protein 1A OS=Mus musculus OX=10090 GN=Hspa1a PE=1 SV=2;sp|P17879|HS71B_MOUSE Heat shock 70 kDa protein 1B OS=Mus musculus OX=10090 GN=Hspa1b PE=1 SV=3	10	9	9	8	3	2	4	2	19.8	18.1	19.7	17	28879000	32314000	38311000	33471000
sp|O70493|SNX12_MOUSE	sp|O70493|SNX12_MOUSE Sorting nexin-12 OS=Mus musculus OX=10090 GN=Snx12 PE=1 SV=1	5	5	2	2	5	4	2	2	30.3	27.9	12.7	12.7	54250000	47398000	37749000	43927000
sp|Q61210|ARHG1_MOUSE	sp|Q61210|ARHG1_MOUSE Rho guanine nucleotide exchange factor 1 OS=Mus musculus OX=10090 GN=Arhgef1 PE=1 SV=2	15	17	12	15	15	17	12	15	24.2	30.2	20.5	25.4	258630000	258300000	245650000	272210000
sp|Q91XD6|VPS36_MOUSE	sp|Q91XD6|VPS36_MOUSE Vacuolar protein-sorting-associated protein 36 OS=Mus musculus OX=10090 GN=Vps36 PE=1 SV=1	9	8	9	9	9	8	9	9	30.8	26.9	33.7	39.6	178030000	89668000	126450000	86369000
sp|Q6A028|SWP70_MOUSE	sp|Q6A028|SWP70_MOUSE Switch-associated protein 70 OS=Mus musculus OX=10090 GN=Swap70 PE=1 SV=2	3	1	0	3	3	1	0	3	9.2	1.7	0	9.2	23394000	0	0	14608000
sp|Q8BQT2|FA69C_MOUSE	sp|Q8BQT2|FA69C_MOUSE Protein FAM69C OS=Mus musculus OX=10090 GN=Fam69c PE=2 SV=2	1	2	1	1	1	2	1	1	2.7	7.1	2.7	2.7	0	39440000	0	0
sp|Q6Q899|DDX58_MOUSE	sp|Q6Q899|DDX58_MOUSE Probable ATP-dependent RNA helicase DDX58 OS=Mus musculus OX=10090 GN=Ddx58 PE=1 SV=2	3	2	2	0	3	2	2	0	4.2	2.9	2.5	0	15919000	0	0	0
sp|Q61749|EI2BD_MOUSE	sp|Q61749|EI2BD_MOUSE Translation initiation factor eIF-2B subunit delta OS=Mus musculus OX=10090 GN=Eif2b4 PE=1 SV=2	8	4	4	4	8	4	4	4	24.8	13.4	11.8	13.4	45598000	34813000	37674000	38589000
sp|Q68FH4|GALK2_MOUSE	sp|Q68FH4|GALK2_MOUSE N-acetylgalactosamine kinase OS=Mus musculus OX=10090 GN=Galk2 PE=1 SV=1	6	4	4	3	6	4	4	3	29.7	17.7	18.1	17.2	63803000	54870000	51724000	39233000
sp|Q66JX5|FR1OP_MOUSE;sp|P0CAX8|TGAP1_MOUSE	sp|Q66JX5|FR1OP_MOUSE FGFR1 oncogene partner OS=Mus musculus OX=10090 GN=Fgfr1op PE=1 SV=1	2	1	2	1	2	1	2	1	12.3	4.5	12.3	4.5	6611800	0	6023500	0
sp|O35887|CALU_MOUSE	sp|O35887|CALU_MOUSE Calumenin OS=Mus musculus OX=10090 GN=Calu PE=1 SV=1	1	1	1	0	1	1	1	0	7.3	7.3	7.3	0	0	0	5048100	0
sp|Q9JMA1|UBP14_MOUSE	sp|Q9JMA1|UBP14_MOUSE Ubiquitin carboxyl-terminal hydrolase 14 OS=Mus musculus OX=10090 GN=Usp14 PE=1 SV=3	12	9	10	9	12	9	10	9	34.7	30.6	31	23.7	199860000	127910000	103830000	79758000
sp|Q08509|EPS8_MOUSE	sp|Q08509|EPS8_MOUSE Epidermal growth factor receptor kinase substrate 8 OS=Mus musculus OX=10090 GN=Eps8 PE=1 SV=2	5	5	5	4	5	5	5	4	9.3	8.2	10.2	8.9	47640000	42780000	45334000	40502000
sp|Q8K1H1|TDRD7_MOUSE	sp|Q8K1H1|TDRD7_MOUSE Tudor domain-containing protein 7 OS=Mus musculus OX=10090 GN=Tdrd7 PE=1 SV=1	14	10	11	9	14	10	11	9	19.3	16	17.3	13.9	77255000	67561000	80174000	68597000
sp|Q8C052|MAP1S_MOUSE	sp|Q8C052|MAP1S_MOUSE Microtubule-associated protein 1S OS=Mus musculus OX=10090 GN=Map1s PE=1 SV=2	7	6	6	6	7	6	6	6	11.9	9.4	11	9.1	84855000	56799000	67967000	50109000
sp|Q8BS03|PI15_MOUSE;sp|A2A5I3|CRSPL_MOUSE;sp|Q8BZQ2|CRLD2_MOUSE	sp|Q8BS03|PI15_MOUSE Peptidase inhibitor 15 OS=Mus musculus OX=10090 GN=Pi15 PE=2 SV=2	5	3	4	2	5	3	4	2	24.4	16.3	17.1	8.5	52421000	57516000	50582000	47592000
sp|Q60864|STIP1_MOUSE	sp|Q60864|STIP1_MOUSE Stress-induced-phosphoprotein 1 OS=Mus musculus OX=10090 GN=Stip1 PE=1 SV=1	24	18	16	15	24	18	16	15	43.6	36.6	36.3	35	691580000	472870000	568850000	362650000
sp|Q8R2U6|NUDT4_MOUSE	sp|Q8R2U6|NUDT4_MOUSE Diphosphoinositol polyphosphate phosphohydrolase 2 OS=Mus musculus OX=10090 GN=Nudt4 PE=1 SV=1	5	4	5	4	2	1	2	1	38.5	25.1	38.5	25.1	345090000	105790000	198850000	93597000
sp|O70572|NSMA_MOUSE	sp|O70572|NSMA_MOUSE Sphingomyelin phosphodiesterase 2 OS=Mus musculus OX=10090 GN=Smpd2 PE=1 SV=1	4	3	4	2	4	3	4	2	14.8	11	14.3	8.1	32172000	27275000	29220000	24085000
sp|P62869|ELOB_MOUSE	sp|P62869|ELOB_MOUSE Elongin-B OS=Mus musculus OX=10090 GN=Elob PE=1 SV=1	10	9	11	8	10	9	11	8	61	61	85.6	78	1007100000	479900000	1151200000	481750000
sp|Q9CQA1|TPPC5_MOUSE	sp|Q9CQA1|TPPC5_MOUSE Trafficking protein particle complex subunit 5 OS=Mus musculus OX=10090 GN=Trappc5 PE=1 SV=1	3	3	2	2	3	3	2	2	31.4	31.4	26.1	26.1	54526000	30596000	50232000	27386000
sp|P34884|MIF_MOUSE	sp|P34884|MIF_MOUSE Macrophage migration inhibitory factor OS=Mus musculus OX=10090 GN=Mif PE=1 SV=2	4	3	4	3	4	3	4	3	41.7	32.2	41.7	32.2	176750000	104810000	124880000	90300000
sp|Q8K2V6|IPO11_MOUSE	sp|Q8K2V6|IPO11_MOUSE Importin-11 OS=Mus musculus OX=10090 GN=Ipo11 PE=1 SV=1	4	2	2	2	4	2	2	2	9.6	4.5	3.8	4.5	25705000	31390000	28780000	22804000
sp|Q9D662|SC23B_MOUSE	sp|Q9D662|SC23B_MOUSE Protein transport protein Sec23B OS=Mus musculus OX=10090 GN=Sec23b PE=1 SV=1	28	24	15	15	24	19	12	11	49.3	43.5	28.4	28	855540000	580010000	719150000	487340000
sp|Q8CHQ0|FBX4_MOUSE	sp|Q8CHQ0|FBX4_MOUSE F-box only protein 4 OS=Mus musculus OX=10090 GN=Fbxo4 PE=1 SV=2	5	4	2	4	5	4	2	4	21.8	12.2	6.5	12.2	29633000	20005000	24657000	18693000
sp|Q6PDI5|ECM29_MOUSE	sp|Q6PDI5|ECM29_MOUSE Proteasome adapter and scaffold protein ECM29 OS=Mus musculus OX=10090 GN=Ecpas PE=1 SV=3	34	18	24	16	34	18	24	16	27.5	15.1	20.5	14	290190000	304050000	267420000	267790000
sp|P31750|AKT1_MOUSE	sp|P31750|AKT1_MOUSE RAC-alpha serine/threonine-protein kinase OS=Mus musculus OX=10090 GN=Akt1 PE=1 SV=2	4	3	5	2	3	2	2	1	14	10.6	16.2	7.7	50392000	27284000	42956000	28814000
sp|Q9CQR6|PPP6_MOUSE	sp|Q9CQR6|PPP6_MOUSE Serine/threonine-protein phosphatase 6 catalytic subunit OS=Mus musculus OX=10090 GN=Ppp6c PE=1 SV=1	5	5	2	5	5	5	2	5	26.2	28.2	8.2	26.2	58505000	32834000	44999000	32069000
sp|Q8VI75|IPO4_MOUSE	sp|Q8VI75|IPO4_MOUSE Importin-4 OS=Mus musculus OX=10090 GN=Ipo4 PE=1 SV=1	25	17	24	17	25	17	24	17	31.1	19.4	29.1	21	638120000	408190000	557900000	381900000
sp|Q61371|IFT88_MOUSE	sp|Q61371|IFT88_MOUSE Intraflagellar transport protein 88 homolog OS=Mus musculus OX=10090 GN=Ift88 PE=1 SV=2	34	28	34	23	34	28	34	23	42.8	34.6	48.4	32.8	1596800000	1087800000	1867400000	1016400000
sp|Q8CI71|VPS50_MOUSE	sp|Q8CI71|VPS50_MOUSE Syndetin OS=Mus musculus OX=10090 GN=Vps50 PE=1 SV=2	14	10	10	9	14	10	10	9	22.8	17.3	14.8	14.7	246910000	130270000	174930000	136280000
sp|P26883|FKB1A_MOUSE	sp|P26883|FKB1A_MOUSE Peptidyl-prolyl cis-trans isomerase FKBP1A OS=Mus musculus OX=10090 GN=Fkbp1a PE=1 SV=2	2	2	1	2	2	2	1	2	25	25	12	25	17577000	8003100	0	8098600
sp|P06537|GCR_MOUSE	sp|P06537|GCR_MOUSE Glucocorticoid receptor OS=Mus musculus OX=10090 GN=Nr3c1 PE=1 SV=1	6	4	4	4	6	4	4	4	16.3	9.2	8.6	8.7	33299000	21859000	22769000	31312000
sp|Q9WV80|SNX1_MOUSE;REV__sp|A2AJB1|CC183_MOUSE	sp|Q9WV80|SNX1_MOUSE Sorting nexin-1 OS=Mus musculus OX=10090 GN=Snx1 PE=1 SV=1	19	15	17	15	17	13	15	13	39.3	32.6	35.8	33.9	730260000	470890000	487690000	418210000
sp|Q9D8W5|PSD12_MOUSE	sp|Q9D8W5|PSD12_MOUSE 26S proteasome non-ATPase regulatory subunit 12 OS=Mus musculus OX=10090 GN=Psmd12 PE=1 SV=4	18	16	17	14	18	16	17	14	47.4	41.4	46.7	38.4	581220000	356670000	507770000	307530000
sp|P40142|TKT_MOUSE	sp|P40142|TKT_MOUSE Transketolase OS=Mus musculus OX=10090 GN=Tkt PE=1 SV=1	8	6	7	7	8	6	7	7	22.2	18.6	18.5	19.7	167920000	99816000	199190000	103890000
sp|Q9QYB1|CLIC4_MOUSE	sp|Q9QYB1|CLIC4_MOUSE Chloride intracellular channel protein 4 OS=Mus musculus OX=10090 GN=Clic4 PE=1 SV=3	11	8	10	10	11	8	10	10	70	62.1	60.5	62.5	380360000	208130000	238740000	199490000
sp|Q6PGH0|UBTD2_MOUSE;sp|Q91WB7|UBTD1_MOUSE	sp|Q6PGH0|UBTD2_MOUSE Ubiquitin domain-containing protein 2 OS=Mus musculus OX=10090 GN=Ubtd2 PE=2 SV=1;sp|Q91WB7|UBTD1_MOUSE Ubiquitin domain-containing protein 1 OS=Mus musculus OX=10090 GN=Ubtd1 PE=2 SV=1	6	4	4	5	6	4	4	5	44.9	11.5	14.5	20.9	43519000	45791000	62004000	50837000
sp|Q3UJD6|UBP19_MOUSE	sp|Q3UJD6|UBP19_MOUSE Ubiquitin carboxyl-terminal hydrolase 19 OS=Mus musculus OX=10090 GN=Usp19 PE=1 SV=1	18	11	11	10	18	11	11	10	26.8	14.3	15.5	14.1	139530000	111360000	123520000	121060000
sp|Q9Z2U1|PSA5_MOUSE	sp|Q9Z2U1|PSA5_MOUSE Proteasome subunit alpha type-5 OS=Mus musculus OX=10090 GN=Psma5 PE=1 SV=1	8	6	7	7	8	6	7	7	46.5	39.4	42.3	42.3	335290000	182290000	315360000	184700000
sp|Q6P2B1|TNPO3_MOUSE;REV__sp|Q9CR25|DPH2_MOUSE;sp|Q8K368|FANCI_MOUSE	sp|Q6P2B1|TNPO3_MOUSE Transportin-3 OS=Mus musculus OX=10090 GN=Tnpo3 PE=1 SV=1	16	12	9	13	16	12	9	13	27.6	23.3	16.6	22.2	293450000	198330000	254180000	208010000
sp|P80313|TCPH_MOUSE	sp|P80313|TCPH_MOUSE T-complex protein 1 subunit eta OS=Mus musculus OX=10090 GN=Cct7 PE=1 SV=1	19	18	15	15	19	18	15	15	49.1	44.9	37.3	37.7	796370000	576910000	614730000	452060000
sp|O88685|PRS6A_MOUSE	sp|O88685|PRS6A_MOUSE 26S proteasome regulatory subunit 6A OS=Mus musculus OX=10090 GN=Psmc3 PE=1 SV=2	21	15	14	13	21	15	14	13	57.5	44.1	43.7	37.1	777580000	548170000	822100000	505030000
sp|Q80ZU5|CC181_MOUSE	sp|Q80ZU5|CC181_MOUSE Coiled-coil domain-containing protein 181 OS=Mus musculus OX=10090 GN=Ccdc181 PE=1 SV=1	20	12	22	13	20	12	22	13	46.2	35	59.7	29.5	3076800000	1113800000	4022600000	1148400000
sp|Q8C761|WDR60_MOUSE	sp|Q8C761|WDR60_MOUSE WD repeat-containing protein 60 OS=Mus musculus OX=10090 GN=Wdr60 PE=1 SV=1	34	30	31	29	34	30	31	29	45	39.8	42.9	40.5	1398700000	869670000	1558100000	829680000
sp|Q8BVA5|LDAH_MOUSE	sp|Q8BVA5|LDAH_MOUSE Lipid droplet-associated hydrolase OS=Mus musculus OX=10090 GN=Ldah PE=1 SV=1	9	5	4	4	9	5	4	4	39	22.7	17.2	17.2	85279000	61714000	73844000	45969000
sp|P70195|PSB7_MOUSE	sp|P70195|PSB7_MOUSE Proteasome subunit beta type-7 OS=Mus musculus OX=10090 GN=Psmb7 PE=1 SV=1	3	2	4	4	3	2	4	4	20.9	17.3	28.2	17.3	151630000	80046000	118920000	72501000
sp|O88448|KLC2_MOUSE	sp|O88448|KLC2_MOUSE Kinesin light chain 2 OS=Mus musculus OX=10090 GN=Klc2 PE=1 SV=1	12	10	11	7	5	5	6	2	27.7	23.5	27.9	17	74040000	56122000	100930000	57475000
sp|Q8BRC6|CFA91_MOUSE	sp|Q8BRC6|CFA91_MOUSE Cilia- and flagella-associated protein 91 OS=Mus musculus OX=10090 GN=Maats1 PE=1 SV=3	37	27	34	31	37	27	34	31	59.3	46.1	54.5	50.1	2917700000	1645100000	3353600000	1598000000
sp|Q3V1H1|CKAP2_MOUSE	sp|Q3V1H1|CKAP2_MOUSE Cytoskeleton-associated protein 2 OS=Mus musculus OX=10090 GN=Ckap2 PE=1 SV=1	2	2	0	1	2	2	0	1	3.5	4.1	0	1.5	14297000	0	0	0
sp|Q8CDK3|IQUB_MOUSE	sp|Q8CDK3|IQUB_MOUSE IQ and ubiquitin-like domain-containing protein OS=Mus musculus OX=10090 GN=Iqub PE=1 SV=2	32	25	36	25	32	25	36	25	54.9	45.6	62.1	44.7	1929300000	1038000000	2703300000	1136700000
sp|Q3TRR0|MAP9_MOUSE	sp|Q3TRR0|MAP9_MOUSE Microtubule-associated protein 9 OS=Mus musculus OX=10090 GN=Map9 PE=1 SV=2	8	6	9	4	8	6	9	4	21.5	14.9	26.5	10.2	131800000	82620000	150060000	60885000
sp|Q9CQ24|FBX36_MOUSE	sp|Q9CQ24|FBX36_MOUSE F-box only protein 36 OS=Mus musculus OX=10090 GN=Fbxo36 PE=1 SV=1	2	1	1	2	2	1	1	2	17	10.6	6.4	12.8	9641700	0	0	0
sp|Q99LI8|HGS_MOUSE	sp|Q99LI8|HGS_MOUSE Hepatocyte growth factor-regulated tyrosine kinase substrate OS=Mus musculus OX=10090 GN=Hgs PE=1 SV=2	13	9	9	9	13	9	9	9	21	12.1	11.6	13.3	274070000	181460000	230940000	143020000
sp|Q68FD9|K1549_MOUSE	sp|Q68FD9|K1549_MOUSE UPF0606 protein KIAA1549 OS=Mus musculus OX=10090 GN=Kiaa1549 PE=1 SV=3	7	4	10	5	7	4	10	5	4.7	4.2	9	5.3	129560000	69311000	164480000	58102000
sp|Q8C0V9|FRMD6_MOUSE	sp|Q8C0V9|FRMD6_MOUSE FERM domain-containing protein 6 OS=Mus musculus OX=10090 GN=Frmd6 PE=1 SV=2	1	0	0	1	1	0	0	1	2.4	0	0	2.4	0	0	0	6768100
sp|O08808|DIAP1_MOUSE	sp|O08808|DIAP1_MOUSE Protein diaphanous homolog 1 OS=Mus musculus OX=10090 GN=Diaph1 PE=1 SV=1	19	13	17	13	19	13	17	13	19.5	13.5	17.8	14.8	358870000	273950000	345130000	238980000
sp|Q9D0A3|ARPIN_MOUSE	sp|Q9D0A3|ARPIN_MOUSE Arpin OS=Mus musculus OX=10090 GN=Arpin PE=1 SV=1	5	3	3	2	5	3	3	2	34.1	23.5	16.8	11.1	54696000	59636000	31712000	46565000
sp|P17156|HSP72_MOUSE	sp|P17156|HSP72_MOUSE Heat shock-related 70 kDa protein 2 OS=Mus musculus OX=10090 GN=Hspa2 PE=1 SV=2	32	28	30	30	21	16	20	20	58.8	49.8	56.4	56.4	3432000000	2267100000	3634100000	2070800000
sp|Q62189|SNRPA_MOUSE	sp|Q62189|SNRPA_MOUSE U1 small nuclear ribonucleoprotein A OS=Mus musculus OX=10090 GN=Snrpa PE=1 SV=3	4	1	3	2	4	1	3	2	20.6	10.1	18.1	13.6	25747000	0	0	54544000
sp|P50247|SAHH_MOUSE	sp|P50247|SAHH_MOUSE Adenosylhomocysteinase OS=Mus musculus OX=10090 GN=Ahcy PE=1 SV=3	1	1	2	1	1	1	2	1	2.1	2.1	4.9	2.1	31411000	0	0	0
sp|P70236|MP2K6_MOUSE	sp|P70236|MP2K6_MOUSE Dual specificity mitogen-activated protein kinase kinase 6 OS=Mus musculus OX=10090 GN=Map2k6 PE=1 SV=1	2	0	0	1	2	0	0	1	7.8	0	0	3.6	0	0	0	4491400
sp|Q7TSV9|ENKD1_MOUSE	sp|Q7TSV9|ENKD1_MOUSE Enkurin domain-containing protein 1 OS=Mus musculus OX=10090 GN=Enkd1 PE=1 SV=1	9	5	9	4	9	5	9	4	33.5	21.4	34.1	15	126790000	80987000	201580000	87267000
sp|Q9QYI5|DNJB2_MOUSE	sp|Q9QYI5|DNJB2_MOUSE DnaJ homolog subfamily B member 2 OS=Mus musculus OX=10090 GN=Dnajb2 PE=1 SV=3	8	4	7	6	7	4	6	6	33.6	17.9	28.1	25	144140000	87574000	127910000	117690000
sp|P48379|RFX2_MOUSE;sp|P48377|RFX1_MOUSE	sp|P48379|RFX2_MOUSE DNA-binding protein RFX2 OS=Mus musculus OX=10090 GN=Rfx2 PE=1 SV=2	4	5	4	2	2	3	2	1	7.3	8.9	7.3	3.2	87102000	41467000	0	0
sp|Q9Z2D0|MTMR9_MOUSE	sp|Q9Z2D0|MTMR9_MOUSE Myotubularin-related protein 9 OS=Mus musculus OX=10090 GN=Mtmr9 PE=1 SV=2	6	5	1	4	6	5	1	4	13.6	9.7	2.8	8.3	66405000	39301000	0	52498000
sp|P52912|TIA1_MOUSE	sp|P52912|TIA1_MOUSE Nucleolysin TIA-1 OS=Mus musculus OX=10090 GN=Tia1 PE=1 SV=1	2	3	0	2	1	1	0	0	8	10.4	0	5.7	0	3925900	0	0
sp|Q6ZPR1|CFA97_MOUSE	sp|Q6ZPR1|CFA97_MOUSE Cilia- and flagella-associated protein 97 OS=Mus musculus OX=10090 GN=Cfap97 PE=1 SV=2	23	16	23	18	23	16	23	18	42.7	32.2	42.9	29.6	1801300000	795360000	2083300000	798750000
sp|Q8VE11|MTMR6_MOUSE	sp|Q8VE11|MTMR6_MOUSE Myotubularin-related protein 6 OS=Mus musculus OX=10090 GN=Mtmr6 PE=1 SV=1	7	4	5	6	7	4	5	6	14.4	8.9	11.3	12.8	35723000	37667000	33026000	34024000
sp|Q80UG5|SEPT9_MOUSE	sp|Q80UG5|SEPT9_MOUSE Septin-9 OS=Mus musculus OX=10090 GN=Sept9 PE=1 SV=1	8	8	5	7	8	8	5	7	22.6	19.2	14.1	17.5	135840000	96974000	115870000	93817000
sp|Q8BYM7|RSH4A_MOUSE	sp|Q8BYM7|RSH4A_MOUSE Radial spoke head protein 4 homolog A OS=Mus musculus OX=10090 GN=Rsph4a PE=1 SV=2	28	27	29	25	28	27	29	25	56.3	54.5	59.9	53.5	13554000000	7427000000	16470000000	7084100000
sp|Q91YL2|RN126_MOUSE	sp|Q91YL2|RN126_MOUSE E3 ubiquitin-protein ligase RNF126 OS=Mus musculus OX=10090 GN=Rnf126 PE=1 SV=1	1	1	1	0	1	1	1	0	7.7	7.7	7.7	0	0	0	8054600	0
sp|Q9CXT8|MPPB_MOUSE	sp|Q9CXT8|MPPB_MOUSE Mitochondrial-processing peptidase subunit beta OS=Mus musculus OX=10090 GN=Pmpcb PE=1 SV=1	2	0	0	1	2	0	0	1	4.9	0	0	2.5	5074900	0	0	0
sp|Q9R0X5|RPGR_MOUSE	sp|Q9R0X5|RPGR_MOUSE X-linked retinitis pigmentosa GTPase regulator OS=Mus musculus OX=10090 GN=Rpgr PE=1 SV=2	11	10	11	8	11	10	11	8	18.9	17	19	13.2	225290000	109130000	234140000	110010000
sp|Q99NF3|CEP41_MOUSE	sp|Q99NF3|CEP41_MOUSE Centrosomal protein of 41 kDa OS=Mus musculus OX=10090 GN=Cep41 PE=1 SV=1	17	13	15	14	17	13	15	14	57.9	43.4	49.1	50.9	557980000	399830000	526710000	378800000
sp|Q9CR26|VTA1_MOUSE	sp|Q9CR26|VTA1_MOUSE Vacuolar protein sorting-associated protein VTA1 homolog OS=Mus musculus OX=10090 GN=Vta1 PE=1 SV=1	8	6	4	7	8	6	4	7	33.3	27.5	22	30.7	140270000	89798000	127710000	95115000
sp|Q9D8S3|ARFG3_MOUSE	sp|Q9D8S3|ARFG3_MOUSE ADP-ribosylation factor GTPase-activating protein 3 OS=Mus musculus OX=10090 GN=Arfgap3 PE=1 SV=2	5	4	4	4	5	3	4	4	13	10.1	11.3	11.3	26912000	17211000	22121000	15993000
sp|Q8R2U4|NTM1A_MOUSE	sp|Q8R2U4|NTM1A_MOUSE N-terminal Xaa-Pro-Lys N-methyltransferase 1 OS=Mus musculus OX=10090 GN=Ntmt1 PE=1 SV=3	3	1	3	2	3	1	3	2	21.5	6.7	21.5	13	18610000	0	12783000	15332000
sp|Q9EQN3|T22D4_MOUSE	sp|Q9EQN3|T22D4_MOUSE TSC22 domain family protein 4 OS=Mus musculus OX=10090 GN=Tsc22d4 PE=1 SV=2	2	4	2	3	1	4	2	3	4.7	15.8	6.7	11.1	0	12067000	12931000	13394000
sp|Q9Z1Q9|SYVC_MOUSE	sp|Q9Z1Q9|SYVC_MOUSE Valine--tRNA ligase OS=Mus musculus OX=10090 GN=Vars PE=1 SV=1	26	18	21	16	26	18	21	16	34.7	23.5	28.3	21.3	518310000	329930000	357500000	269220000
sp|Q3USS3|DRC1_MOUSE	sp|Q3USS3|DRC1_MOUSE Dynein regulatory complex protein 1 OS=Mus musculus OX=10090 GN=Drc1 PE=1 SV=1	36	33	33	35	36	33	33	35	52.6	56	46.3	52.2	2528300000	1259200000	3311400000	1243100000
sp|P31938|MP2K1_MOUSE	sp|P31938|MP2K1_MOUSE Dual specificity mitogen-activated protein kinase kinase 1 OS=Mus musculus OX=10090 GN=Map2k1 PE=1 SV=2	11	7	8	9	7	4	4	4	43	30	29	34.6	291690000	166150000	296310000	222290000
sp|Q9QXL2|KI21A_MOUSE;sp|Q9QXL1|KI21B_MOUSE	sp|Q9QXL2|KI21A_MOUSE Kinesin-like protein KIF21A OS=Mus musculus OX=10090 GN=Kif21a PE=1 SV=2	17	13	20	15	16	12	19	14	15.7	11.5	16	14.2	326930000	215210000	342800000	210190000
sp|Q8VDQ8|SIR2_MOUSE	sp|Q8VDQ8|SIR2_MOUSE NAD-dependent protein deacetylase sirtuin-2 OS=Mus musculus OX=10090 GN=Sirt2 PE=1 SV=2	19	13	15	14	19	13	15	14	71.5	53.7	61.4	55.5	740080000	400480000	570810000	464980000
sp|Q64282|IFIT1_MOUSE	sp|Q64282|IFIT1_MOUSE Interferon-induced protein with tetratricopeptide repeats 1 OS=Mus musculus OX=10090 GN=Ifit1 PE=1 SV=2	10	7	7	8	10	7	7	8	28.9	18.1	19.9	22.5	114410000	112220000	123110000	116970000
sp|Q6P5F7|TTYH3_MOUSE	sp|Q6P5F7|TTYH3_MOUSE Protein tweety homolog 3 OS=Mus musculus OX=10090 GN=Ttyh3 PE=1 SV=1	5	3	4	4	5	3	4	4	15.6	7.8	11.5	11.5	126200000	79799000	146660000	80107000
sp|Q91YS8|KCC1A_MOUSE	sp|Q91YS8|KCC1A_MOUSE Calcium/calmodulin-dependent protein kinase type 1 OS=Mus musculus OX=10090 GN=Camk1 PE=1 SV=1	9	6	4	5	7	4	3	3	44.9	24.9	20.1	22.2	72754000	69056000	68753000	58206000
sp|Q3UK10|B9D2_MOUSE	sp|Q3UK10|B9D2_MOUSE B9 domain-containing protein 2 OS=Mus musculus OX=10090 GN=B9d2 PE=1 SV=2	6	6	7	7	6	6	7	7	70.9	60.6	76.6	76.6	530920000	324230000	555720000	312150000
sp|P57776|EF1D_MOUSE	sp|P57776|EF1D_MOUSE Elongation factor 1-delta OS=Mus musculus OX=10090 GN=Eef1d PE=1 SV=3	9	9	7	9	9	9	7	9	46.6	46.3	38.4	41.3	786630000	509510000	476190000	452270000
sp|O88342|WDR1_MOUSE	sp|O88342|WDR1_MOUSE WD repeat-containing protein 1 OS=Mus musculus OX=10090 GN=Wdr1 PE=1 SV=3	6	3	5	8	6	3	5	8	19	9.4	13.4	21	44369000	35871000	31966000	35892000
sp|Q8VDM4|PSMD2_MOUSE	sp|Q8VDM4|PSMD2_MOUSE 26S proteasome non-ATPase regulatory subunit 2 OS=Mus musculus OX=10090 GN=Psmd2 PE=1 SV=1	36	35	30	29	36	35	30	29	55.6	53.7	46.8	45	2098800000	1284200000	1938000000	1115600000
sp|Q8BWY3|ERF1_MOUSE	sp|Q8BWY3|ERF1_MOUSE Eukaryotic peptide chain release factor subunit 1 OS=Mus musculus OX=10090 GN=Etf1 PE=1 SV=4	14	11	9	10	14	11	9	10	43.9	32.5	28.4	30.4	262480000	165670000	160860000	133420000
sp|P46664|PURA2_MOUSE	sp|P46664|PURA2_MOUSE Adenylosuccinate synthetase isozyme 2 OS=Mus musculus OX=10090 GN=Adss PE=1 SV=2	3	3	2	3	3	3	2	3	8.3	8.3	6.1	8.3	22006000	11075000	0	10770000
sp|Q9D0J4|ARL2_MOUSE	sp|Q9D0J4|ARL2_MOUSE ADP-ribosylation factor-like protein 2 OS=Mus musculus OX=10090 GN=Arl2 PE=1 SV=1	4	3	1	4	4	3	1	4	31.5	21.7	5.4	27.7	32633000	29311000	0	25280000
sp|Q9Z2U0|PSA7_MOUSE;sp|Q9CWH6|PSMA8_MOUSE	sp|Q9Z2U0|PSA7_MOUSE Proteasome subunit alpha type-7 OS=Mus musculus OX=10090 GN=Psma7 PE=1 SV=1	10	9	8	8	10	9	8	8	48	48.8	40.3	40.3	322360000	176930000	347080000	171210000
sp|O35594|IFT81_MOUSE	sp|O35594|IFT81_MOUSE Intraflagellar transport protein 81 homolog OS=Mus musculus OX=10090 GN=Ift81 PE=1 SV=4	42	33	36	33	42	33	36	33	56.5	50.7	52.8	49.1	3393700000	2300300000	3727100000	2231700000
sp|Q8K2K6|AGFG1_MOUSE	sp|Q8K2K6|AGFG1_MOUSE Arf-GAP domain and FG repeat-containing protein 1 OS=Mus musculus OX=10090 GN=Agfg1 PE=1 SV=2	1	0	1	1	1	0	1	1	4.1	0	4.1	4.1	0	0	0	3221800
sp|Q01405|SC23A_MOUSE	sp|Q01405|SC23A_MOUSE Protein transport protein Sec23A OS=Mus musculus OX=10090 GN=Sec23a PE=1 SV=2	22	21	17	17	18	16	14	13	43	39.2	32.9	31.8	588610000	445020000	425470000	341630000
sp|Q8VCN9|TBCC_MOUSE	sp|Q8VCN9|TBCC_MOUSE Tubulin-specific chaperone C OS=Mus musculus OX=10090 GN=Tbcc PE=1 SV=1	8	6	4	5	8	6	4	5	30.8	25.2	18.5	20.8	47390000	40461000	29410000	44544000
sp|Q2TBE6|P4K2A_MOUSE	sp|Q2TBE6|P4K2A_MOUSE Phosphatidylinositol 4-kinase type 2-alpha OS=Mus musculus OX=10090 GN=Pi4k2a PE=1 SV=1	1	3	1	3	1	3	1	3	2.5	9.8	2.5	10.2	0	10498000	0	14282000
sp|P70168|IMB1_MOUSE	sp|P70168|IMB1_MOUSE Importin subunit beta-1 OS=Mus musculus OX=10090 GN=Kpnb1 PE=1 SV=2	32	26	25	22	32	26	25	22	50.1	41.8	43.3	38.2	1857300000	1404800000	1377800000	1177800000
sp|P0DP28|CALM3_MOUSE;sp|P0DP27|CALM2_MOUSE;sp|P0DP26|CALM1_MOUSE;sp|Q9D6P8|CALL3_MOUSE;sp|P20801|TNNC2_MOUSE	sp|P0DP28|CALM3_MOUSE Calmodulin-3 OS=Mus musculus OX=10090 GN=Calm3 PE=1 SV=1;sp|P0DP27|CALM2_MOUSE Calmodulin-2 OS=Mus musculus OX=10090 GN=Calm2 PE=1 SV=1;sp|P0DP26|CALM1_MOUSE Calmodulin-1 OS=Mus musculus OX=10090 GN=Calm1 PE=1 SV=1	11	10	11	11	11	10	11	11	85.2	60.4	85.2	85.2	6539000000	3842400000	5421600000	3549800000
sp|Q64FW2|RETST_MOUSE	sp|Q64FW2|RETST_MOUSE All-trans-retinol 13,14-reductase OS=Mus musculus OX=10090 GN=Retsat PE=1 SV=3	2	1	2	1	2	1	2	1	5.4	2.1	5.4	2.1	9922600	0	11148000	0
sp|P49442|INPP_MOUSE	sp|P49442|INPP_MOUSE Inositol polyphosphate 1-phosphatase OS=Mus musculus OX=10090 GN=Inpp1 PE=1 SV=2	1	1	0	1	1	1	0	1	3.3	3.3	0	3.3	0	0	0	660790
sp|Q9R1K9|CETN2_MOUSE;sp|P41209|CETN1_MOUSE	sp|Q9R1K9|CETN2_MOUSE Centrin-2 OS=Mus musculus OX=10090 GN=Cetn2 PE=1 SV=1	10	8	9	7	10	8	9	7	67.4	70.3	72.7	63.4	2231700000	1796800000	2323800000	1491100000
sp|Q61768|KINH_MOUSE	sp|Q61768|KINH_MOUSE Kinesin-1 heavy chain OS=Mus musculus OX=10090 GN=Kif5b PE=1 SV=3	55	48	52	49	43	38	41	39	62.1	63.1	63.2	61.6	7204000000	4893300000	7336700000	4610400000
sp|O88978|TILB_MOUSE	sp|O88978|TILB_MOUSE Protein tilB homolog OS=Mus musculus OX=10090 GN=Lrrc6 PE=1 SV=1	6	3	5	4	6	3	5	4	17.3	8	14	11.6	20460000	19106000	21126000	16470000
sp|Q8VCR7|ABHEB_MOUSE	sp|Q8VCR7|ABHEB_MOUSE Protein ABHD14B OS=Mus musculus OX=10090 GN=Abhd14b PE=1 SV=1	8	5	5	6	8	5	5	6	47.6	38.1	37.1	41.4	337580000	91060000	176640000	96273000
sp|P49722|PSA2_MOUSE	sp|P49722|PSA2_MOUSE Proteasome subunit alpha type-2 OS=Mus musculus OX=10090 GN=Psma2 PE=1 SV=3	6	5	7	4	6	5	7	4	38.5	35	41.5	26.5	255920000	177360000	239480000	149690000
sp|Q9ERF3|WDR61_MOUSE	sp|Q9ERF3|WDR61_MOUSE WD repeat-containing protein 61 OS=Mus musculus OX=10090 GN=Wdr61 PE=1 SV=1	4	3	1	2	4	3	1	2	19.7	21.3	6.6	12.1	41523000	33713000	0	29430000
sp|Q8CC70|CF300_MOUSE	sp|Q8CC70|CF300_MOUSE Cilia- and flagella-associated protein 300 OS=Mus musculus OX=10090 GN=Cfap300 PE=2 SV=1	12	12	10	9	12	12	10	9	71.2	71.5	56.2	45.7	489920000	255800000	346790000	227050000
sp|Q8VDN4|CCD92_MOUSE	sp|Q8VDN4|CCD92_MOUSE Coiled-coil domain-containing protein 92 OS=Mus musculus OX=10090 GN=Ccdc92 PE=1 SV=1	6	6	4	4	6	6	4	4	29.3	27.7	21.3	19.7	58728000	41026000	61952000	42220000
sp|P97760|RPB3_MOUSE	sp|P97760|RPB3_MOUSE DNA-directed RNA polymerase II subunit RPB3 OS=Mus musculus OX=10090 GN=Polr2c PE=1 SV=2	3	2	2	2	3	2	2	2	17.1	13.8	10.2	13.5	12860000	0	0	15956000
sp|Q2NL51|GSK3A_MOUSE	sp|Q2NL51|GSK3A_MOUSE Glycogen synthase kinase-3 alpha OS=Mus musculus OX=10090 GN=Gsk3a PE=1 SV=2	6	4	2	3	3	2	1	2	14.5	10.2	3.9	8.2	21904000	18649000	0	19668000
sp|Q61166|MARE1_MOUSE	sp|Q61166|MARE1_MOUSE Microtubule-associated protein RP/EB family member 1 OS=Mus musculus OX=10090 GN=Mapre1 PE=1 SV=3	12	9	9	9	11	8	8	8	57.8	54.9	50	45.9	478110000	296340000	352510000	286810000
sp|Q60779|DRC4_MOUSE	sp|Q60779|DRC4_MOUSE Dynein regulatory complex subunit 4 OS=Mus musculus OX=10090 GN=Gas8 PE=1 SV=2	31	23	30	23	31	23	30	23	54.4	45	55	44.4	4381700000	2244200000	6069800000	2324100000
sp|Q06138|CAB39_MOUSE	sp|Q06138|CAB39_MOUSE Calcium-binding protein 39 OS=Mus musculus OX=10090 GN=Cab39 PE=1 SV=2	5	4	6	3	5	4	6	3	18.5	16.1	21.7	11.7	83166000	52623000	81208000	35307000
sp|P83940|ELOC_MOUSE	sp|P83940|ELOC_MOUSE Elongin-C OS=Mus musculus OX=10090 GN=Eloc PE=1 SV=1	5	4	5	5	5	4	5	5	57.1	48.2	57.1	57.1	912310000	446580000	773930000	366930000
sp|Q8BSI6|R3HC1_MOUSE	sp|Q8BSI6|R3HC1_MOUSE R3H and coiled-coil domain-containing protein 1 OS=Mus musculus OX=10090 GN=R3hcc1 PE=1 SV=3	2	2	0	1	2	2	0	1	8.4	8.4	0	4.1	22297000	18290000	0	0
sp|Q921E2|RAB31_MOUSE;sp|P35285|RB22A_MOUSE	sp|Q921E2|RAB31_MOUSE Ras-related protein Rab-31 OS=Mus musculus OX=10090 GN=Rab31 PE=1 SV=1	11	7	6	7	11	7	6	7	72.7	51.5	40.7	46.4	342460000	337620000	315480000	407810000
sp|Q9DAI2|IFT22_MOUSE	sp|Q9DAI2|IFT22_MOUSE Intraflagellar transport protein 22 homolog OS=Mus musculus OX=10090 GN=Ift22 PE=1 SV=1	11	9	12	9	11	9	12	9	89.7	71.4	76.2	65.4	1333900000	829540000	1227900000	754270000
sp|Q8BW49|TTC12_MOUSE	sp|Q8BW49|TTC12_MOUSE Tetratricopeptide repeat protein 12 OS=Mus musculus OX=10090 GN=Ttc12 PE=1 SV=1	11	5	11	8	11	5	11	8	23.2	8.8	25.6	13.2	148860000	100330000	125080000	105690000
sp|Q6PB44|PTN23_MOUSE	sp|Q6PB44|PTN23_MOUSE Tyrosine-protein phosphatase non-receptor type 23 OS=Mus musculus OX=10090 GN=Ptpn23 PE=1 SV=2	26	13	15	10	26	13	15	10	23.3	11.8	15	9.8	248360000	185860000	218560000	156940000
sp|Q99KN2|CIAO1_MOUSE	sp|Q99KN2|CIAO1_MOUSE Probable cytosolic iron-sulfur protein assembly protein CIAO1 OS=Mus musculus OX=10090 GN=Ciao1 PE=1 SV=1	7	5	4	5	7	5	4	5	36.9	27.1	23.3	28.6	50949000	39367000	43225000	34174000
sp|Q8BJY1|PSMD5_MOUSE;REV__sp|A2AQP0|MYH7B_MOUSE	sp|Q8BJY1|PSMD5_MOUSE 26S proteasome non-ATPase regulatory subunit 5 OS=Mus musculus OX=10090 GN=Psmd5 PE=1 SV=4	18	17	14	18	18	17	14	18	57.3	49.4	38.3	53.2	641480000	457590000	587950000	464440000
sp|O35969|GAMT_MOUSE	sp|O35969|GAMT_MOUSE Guanidinoacetate N-methyltransferase OS=Mus musculus OX=10090 GN=Gamt PE=1 SV=1	2	1	1	1	2	1	1	1	15.7	8.9	8.9	8.9	16452000	0	0	0
sp|Q8VHH7|ADCY3_MOUSE	sp|Q8VHH7|ADCY3_MOUSE Adenylate cyclase type 3 OS=Mus musculus OX=10090 GN=Adcy3 PE=1 SV=2	3	1	3	3	3	1	3	3	4.1	1.1	3.5	4	9842200	0	17115000	14366000
sp|Q6NZC7|S23IP_MOUSE	sp|Q6NZC7|S23IP_MOUSE SEC23-interacting protein OS=Mus musculus OX=10090 GN=Sec23ip PE=1 SV=2	10	8	6	6	10	8	6	6	16.5	10.4	8.8	8.9	86605000	66939000	84764000	66296000
sp|Q8BXG3|IFT57_MOUSE	sp|Q8BXG3|IFT57_MOUSE Intraflagellar transport protein 57 homolog OS=Mus musculus OX=10090 GN=Ift57 PE=1 SV=1	19	15	18	17	19	15	18	17	63.2	52	54.8	57.3	1643800000	1144700000	2016000000	1095500000
sp|Q7TPR4|ACTN1_MOUSE;sp|O88990|ACTN3_MOUSE	sp|Q7TPR4|ACTN1_MOUSE Alpha-actinin-1 OS=Mus musculus OX=10090 GN=Actn1 PE=1 SV=1	51	48	43	45	32	31	25	28	73.5	66.4	64.8	62.6	6472600000	4565300000	3383500000	3987100000
sp|P56399|UBP5_MOUSE	sp|P56399|UBP5_MOUSE Ubiquitin carboxyl-terminal hydrolase 5 OS=Mus musculus OX=10090 GN=Usp5 PE=1 SV=1	24	21	24	22	24	21	24	22	45.3	39	44.2	40.7	1365000000	876710000	914890000	737530000
sp|Q6P1I6|PSD2_MOUSE	sp|Q6P1I6|PSD2_MOUSE PH and SEC7 domain-containing protein 2 OS=Mus musculus OX=10090 GN=Psd2 PE=1 SV=1	1	4	0	2	1	4	0	2	1	10.4	0	4.2	0	0	0	15091000
sp|Q8R5A6|TB22A_MOUSE	sp|Q8R5A6|TB22A_MOUSE TBC1 domain family member 22A OS=Mus musculus OX=10090 GN=Tbc1d22a PE=1 SV=3	2	1	0	0	2	1	0	0	7.4	4.3	0	0	4811600	0	0	0
sp|Q3U7U3|FBX7_MOUSE	sp|Q3U7U3|FBX7_MOUSE F-box only protein 7 OS=Mus musculus OX=10090 GN=Fbxo7 PE=1 SV=2	2	1	1	1	2	1	1	1	7.5	4.2	3.3	3.4	8006600	0	0	0
sp|Q9CQ48|NUDC2_MOUSE	sp|Q9CQ48|NUDC2_MOUSE NudC domain-containing protein 2 OS=Mus musculus OX=10090 GN=Nudcd2 PE=1 SV=1	2	1	0	0	2	1	0	0	22.3	7	0	0	6319500	0	0	0
sp|Q8C0X0|LCA5L_MOUSE	sp|Q8C0X0|LCA5L_MOUSE Lebercilin-like protein OS=Mus musculus OX=10090 GN=Lca5l PE=2 SV=2	20	18	20	20	20	18	20	20	36.2	30.1	30.7	34.9	1221500000	785260000	1377600000	893670000
sp|P11276|FINC_MOUSE	sp|P11276|FINC_MOUSE Fibronectin OS=Mus musculus OX=10090 GN=Fn1 PE=1 SV=4	4	19	7	23	4	19	7	23	3	11.1	5	14.4	845050000	402880000	461580000	585350000
sp|O88811|STAM2_MOUSE	sp|O88811|STAM2_MOUSE Signal transducing adapter molecule 2 OS=Mus musculus OX=10090 GN=Stam2 PE=1 SV=1	4	1	2	2	2	1	1	2	10.3	2.5	4.4	5.2	8019900	0	0	0
sp|Q8R1X6|SPART_MOUSE	sp|Q8R1X6|SPART_MOUSE Spartin OS=Mus musculus OX=10090 GN=Spart PE=1 SV=1	14	10	9	9	14	10	9	9	35.5	29.7	26.1	23.7	221380000	161090000	181030000	143180000
sp|Q9D8B3|CHM4B_MOUSE	sp|Q9D8B3|CHM4B_MOUSE Charged multivesicular body protein 4b OS=Mus musculus OX=10090 GN=Chmp4b PE=1 SV=2	6	4	2	4	6	4	2	4	30.8	22.8	8.9	22.8	247770000	274360000	139450000	157450000
sp|Q9CY34|UB2FA_MOUSE	sp|Q9CY34|UB2FA_MOUSE NEDD8-conjugating enzyme UBE2F OS=Mus musculus OX=10090 GN=Ube2f PE=1 SV=1	2	2	0	2	2	2	0	2	17.8	17.8	0	17.8	11959000	7679800	0	5507800
sp|Q8R088|GLP3L_MOUSE	sp|Q8R088|GLP3L_MOUSE Golgi phosphoprotein 3-like OS=Mus musculus OX=10090 GN=Golph3l PE=1 SV=1	3	4	2	3	2	2	1	1	16.5	16.1	9.8	15.4	14765000	0	0	0
sp|Q3U1V6|UEVLD_MOUSE	sp|Q3U1V6|UEVLD_MOUSE Ubiquitin-conjugating enzyme E2 variant 3 OS=Mus musculus OX=10090 GN=Uevld PE=1 SV=1	4	2	1	3	4	2	1	3	10.2	5.1	3.2	8.1	29739000	0	0	24410000
sp|Q8VDY4|EFCB7_MOUSE	sp|Q8VDY4|EFCB7_MOUSE EF-hand calcium-binding domain-containing protein 7 OS=Mus musculus OX=10090 GN=Efcab7 PE=1 SV=1	14	11	15	8	14	11	15	8	32.2	24.7	33.4	17.5	218080000	180620000	258890000	191770000
sp|E9PX95|ABCAH_MOUSE	sp|E9PX95|ABCAH_MOUSE ATP-binding cassette sub-family A member 17 OS=Mus musculus OX=10090 GN=Abca17 PE=1 SV=1	1	1	0	2	1	1	0	2	0.5	0.5	0	1.1	0	0	0	66530000
sp|Q8CG76|ARK72_MOUSE	sp|Q8CG76|ARK72_MOUSE Aflatoxin B1 aldehyde reductase member 2 OS=Mus musculus OX=10090 GN=Akr7a2 PE=1 SV=3	11	11	10	9	11	11	10	9	41.4	41.4	33	33	1032100000	522110000	670930000	443150000
sp|Q00493|CBPE_MOUSE	sp|Q00493|CBPE_MOUSE Carboxypeptidase E OS=Mus musculus OX=10090 GN=Cpe PE=1 SV=2	9	10	9	9	9	10	9	9	30.5	32.6	31.7	31.3	183700000	148980000	222870000	152230000
sp|Q8BY87|UBP47_MOUSE	sp|Q8BY87|UBP47_MOUSE Ubiquitin carboxyl-terminal hydrolase 47 OS=Mus musculus OX=10090 GN=Usp47 PE=1 SV=2	11	8	4	5	11	8	4	5	11.8	8.6	4.1	5.3	77943000	45236000	46570000	36903000
sp|P16125|LDHB_MOUSE	sp|P16125|LDHB_MOUSE L-lactate dehydrogenase B chain OS=Mus musculus OX=10090 GN=Ldhb PE=1 SV=2	7	6	5	5	6	5	4	4	26.9	21.6	17.4	21.3	174800000	121060000	169990000	138920000
sp|Q8R2Q6|TECT3_MOUSE	sp|Q8R2Q6|TECT3_MOUSE Tectonic-3 OS=Mus musculus OX=10090 GN=Tctn3 PE=1 SV=1	9	6	8	5	9	6	8	5	24.7	15.6	23.2	13.9	196310000	131740000	191270000	129980000
sp|Q61753|SERA_MOUSE	sp|Q61753|SERA_MOUSE D-3-phosphoglycerate dehydrogenase OS=Mus musculus OX=10090 GN=Phgdh PE=1 SV=3	23	21	17	17	23	21	17	17	51.2	50.7	43	42.6	3010500000	2065300000	2224500000	2018200000
sp|Q922Y0|DYRK3_MOUSE	sp|Q922Y0|DYRK3_MOUSE Dual specificity tyrosine-phosphorylation-regulated kinase 3 OS=Mus musculus OX=10090 GN=Dyrk3 PE=1 SV=1	13	10	14	12	12	10	13	11	30.7	20.8	32.3	28	232590000	171930000	299730000	174770000
sp|Q8VCZ6|SGSM3_MOUSE	sp|Q8VCZ6|SGSM3_MOUSE Small G protein signaling modulator 3 OS=Mus musculus OX=10090 GN=Sgsm3 PE=1 SV=1	1	1	1	0	1	1	1	0	1.9	1.9	1.9	0	0	0	1593000	0
sp|Q60967|PAPS1_MOUSE	sp|Q60967|PAPS1_MOUSE Bifunctional 3-phosphoadenosine 5-phosphosulfate synthase 1 OS=Mus musculus OX=10090 GN=Papss1 PE=1 SV=1	3	2	0	0	2	1	0	0	5.9	4	0	0	0	3657500	0	0
sp|Q9DBS5|KLC4_MOUSE	sp|Q9DBS5|KLC4_MOUSE Kinesin light chain 4 OS=Mus musculus OX=10090 GN=Klc4 PE=1 SV=1	20	17	21	18	15	12	16	13	52.7	45.4	53.6	43.6	345170000	224350000	378880000	247760000
sp|Q8BKE9|IFT74_MOUSE	sp|Q8BKE9|IFT74_MOUSE Intraflagellar transport protein 74 homolog OS=Mus musculus OX=10090 GN=Ift74 PE=1 SV=2	42	35	37	37	42	35	37	37	70.8	67	69.7	69.2	2947000000	2287100000	3067000000	2052800000
sp|P70268|PKN1_MOUSE	sp|P70268|PKN1_MOUSE Serine/threonine-protein kinase N1 OS=Mus musculus OX=10090 GN=Pkn1 PE=1 SV=3	5	4	2	2	5	4	2	2	7.2	6.2	3.7	3.7	16771000	14737000	16949000	18134000
sp|Q9JKX6|NUDT5_MOUSE	sp|Q9JKX6|NUDT5_MOUSE ADP-sugar pyrophosphatase OS=Mus musculus OX=10090 GN=Nudt5 PE=1 SV=1	2	2	1	2	2	2	1	2	10.1	11.9	6	11.9	0	17524000	0	13030000
sp|P05213|TBA1B_MOUSE	sp|P05213|TBA1B_MOUSE Tubulin alpha-1B chain OS=Mus musculus OX=10090 GN=Tuba1b PE=1 SV=2	35	34	35	33	0	0	0	0	82.5	82.5	83.1	82.5	164840000000	85134000000	166390000000	69920000000
sp|Q60823|AKT2_MOUSE	sp|Q60823|AKT2_MOUSE RAC-beta serine/threonine-protein kinase OS=Mus musculus OX=10090 GN=Akt2 PE=1 SV=1	3	3	3	2	2	2	1	1	12.7	12.5	13.3	9.6	15367000	0	0	0
sp|Q9JLJ2|AL9A1_MOUSE	sp|Q9JLJ2|AL9A1_MOUSE 4-trimethylaminobutyraldehyde dehydrogenase OS=Mus musculus OX=10090 GN=Aldh9a1 PE=1 SV=1	17	14	15	15	17	14	15	15	54.5	42.7	55.5	44.7	530000000	390100000	445230000	357180000
sp|Q71M36|CSPG5_MOUSE	sp|Q71M36|CSPG5_MOUSE Chondroitin sulfate proteoglycan 5 OS=Mus musculus OX=10090 GN=Cspg5 PE=1 SV=2	2	2	1	2	2	2	1	2	7.1	3.7	2.3	5.1	26402000	0	0	0
sp|Q9ES00|UBE4B_MOUSE	sp|Q9ES00|UBE4B_MOUSE Ubiquitin conjugation factor E4 B OS=Mus musculus OX=10090 GN=Ube4b PE=1 SV=3	19	14	11	13	19	14	11	13	28.1	18.8	14.7	17.1	145850000	113210000	111750000	104330000
sp|Q8CBY1|SMAG1_MOUSE	sp|Q8CBY1|SMAG1_MOUSE Protein Smaug homolog 1 OS=Mus musculus OX=10090 GN=Samd4a PE=1 SV=2	3	2	2	2	3	2	2	2	5.9	4.5	3.8	3.8	14775000	0	10931000	11959000
sp|Q91VI7|RINI_MOUSE	sp|Q91VI7|RINI_MOUSE Ribonuclease inhibitor OS=Mus musculus OX=10090 GN=Rnh1 PE=1 SV=1	17	14	14	16	17	14	14	16	50.9	48.5	51.5	54.8	392140000	241590000	266360000	235570000
sp|A6H6A9|RBG1L_MOUSE	sp|A6H6A9|RBG1L_MOUSE Rab GTPase-activating protein 1-like OS=Mus musculus OX=10090 GN=Rabgap1l PE=1 SV=1	2	1	2	2	2	1	2	2	3.4	1.3	2.8	3.4	8712200	0	0	6705900
sp|Q80XK6|ATG2B_MOUSE	sp|Q80XK6|ATG2B_MOUSE Autophagy-related protein 2 homolog B OS=Mus musculus OX=10090 GN=Atg2b PE=1 SV=3	5	2	3	3	5	2	3	3	3.2	1.3	2.5	2.5	12803000	12107000	13209000	13015000
sp|Q8BVF2|PDCL3_MOUSE	sp|Q8BVF2|PDCL3_MOUSE Phosducin-like protein 3 OS=Mus musculus OX=10090 GN=Pdcl3 PE=1 SV=1	6	6	4	4	6	6	4	4	35	26.7	27.5	27.5	52681000	43486000	63491000	47767000
sp|Q9CYZ2|TPD54_MOUSE	sp|Q9CYZ2|TPD54_MOUSE Tumor protein D54 OS=Mus musculus OX=10090 GN=Tpd52l2 PE=1 SV=1	2	3	3	4	2	3	3	4	10.5	17.3	20	21.8	48272000	21651000	36332000	26622000
sp|Q99PL6|UBXN6_MOUSE	sp|Q99PL6|UBXN6_MOUSE UBX domain-containing protein 6 OS=Mus musculus OX=10090 GN=Ubxn6 PE=1 SV=1	13	11	11	10	13	11	11	10	43.9	42.1	37.8	35.1	377490000	310790000	353960000	266920000
sp|Q9D7H3|RTCA_MOUSE	sp|Q9D7H3|RTCA_MOUSE RNA 3-terminal phosphate cyclase OS=Mus musculus OX=10090 GN=RtcA PE=1 SV=2	15	8	10	12	15	8	10	12	57.7	35	39.3	50.3	437020000	314100000	456830000	322940000
sp|Q3UHD6|SNX27_MOUSE	sp|Q3UHD6|SNX27_MOUSE Sorting nexin-27 OS=Mus musculus OX=10090 GN=Snx27 PE=1 SV=2	21	14	15	14	21	14	15	14	53.6	41	40.1	37.5	556420000	545510000	459870000	426400000
sp|Q5SW45|MKS1_MOUSE	sp|Q5SW45|MKS1_MOUSE Meckel syndrome type 1 protein homolog OS=Mus musculus OX=10090 GN=Mks1 PE=1 SV=1	17	15	16	12	17	15	16	12	47.2	35.3	38.9	31.4	313130000	245920000	389270000	243210000
sp|Q91ZJ5|UGPA_MOUSE	sp|Q91ZJ5|UGPA_MOUSE UTP--glucose-1-phosphate uridylyltransferase OS=Mus musculus OX=10090 GN=Ugp2 PE=1 SV=3	21	15	19	15	21	15	19	15	57.3	43.3	53.9	42.5	2093500000	1297800000	1391400000	1067100000
sp|Q61187|TS101_MOUSE	sp|Q61187|TS101_MOUSE Tumor susceptibility gene 101 protein OS=Mus musculus OX=10090 GN=Tsg101 PE=1 SV=2	10	9	9	10	10	9	9	10	39.1	36.1	36.1	38.4	314630000	283880000	239900000	313200000
sp|A8Y5H7|S14L1_MOUSE	sp|A8Y5H7|S14L1_MOUSE SEC14-like protein 1 OS=Mus musculus OX=10090 GN=Sec14l1 PE=1 SV=1	12	8	10	8	12	8	10	8	23.9	16.5	19.9	16.5	81620000	64266000	85785000	66741000
sp|Q3UYV8|DAAF3_MOUSE	sp|Q3UYV8|DAAF3_MOUSE Dynein assembly factor 3, axonemal OS=Mus musculus OX=10090 GN=Dnaaf3 PE=1 SV=1	5	1	2	2	5	1	2	2	14	2.6	6.7	6.1	18781000	0	16306000	0
sp|Q921J2|RHEB_MOUSE	sp|Q921J2|RHEB_MOUSE GTP-binding protein Rheb OS=Mus musculus OX=10090 GN=Rheb PE=1 SV=1	5	5	3	4	5	5	3	4	25	27.7	14.7	27.2	103890000	92605000	92433000	100620000
sp|Q9JHU4|DYHC1_MOUSE	sp|Q9JHU4|DYHC1_MOUSE Cytoplasmic dynein 1 heavy chain 1 OS=Mus musculus OX=10090 GN=Dync1h1 PE=1 SV=2	216	192	214	176	216	192	214	176	56.5	50.6	56.2	48.3	14596000000	10061000000	16077000000	8808000000
sp|Q9D5Y1|CCD39_MOUSE	sp|Q9D5Y1|CCD39_MOUSE Coiled-coil domain-containing protein 39 OS=Mus musculus OX=10090 GN=Ccdc39 PE=1 SV=1	49	40	50	45	49	40	50	45	56.9	48.9	57.3	52.9	3708700000	2147800000	4641000000	2338100000
sp|Q9JI90|RNF14_MOUSE	sp|Q9JI90|RNF14_MOUSE E3 ubiquitin-protein ligase RNF14 OS=Mus musculus OX=10090 GN=Rnf14 PE=1 SV=2	10	8	10	10	10	8	10	10	27	20	26.2	24.5	113450000	96249000	98624000	101950000
sp|P80316|TCPE_MOUSE	sp|P80316|TCPE_MOUSE T-complex protein 1 subunit epsilon OS=Mus musculus OX=10090 GN=Cct5 PE=1 SV=1	17	17	12	16	17	17	12	16	51.9	44.2	37.7	47.1	1139600000	753350000	726860000	668630000
sp|P50396|GDIA_MOUSE	sp|P50396|GDIA_MOUSE Rab GDP dissociation inhibitor alpha OS=Mus musculus OX=10090 GN=Gdi1 PE=1 SV=3	6	4	8	6	3	2	4	3	21.3	11.4	24.8	19.9	10473000	8731500	13437000	9156800
sp|Q9CZW4|ACSL3_MOUSE	sp|Q9CZW4|ACSL3_MOUSE Long-chain-fatty-acid--CoA ligase 3 OS=Mus musculus OX=10090 GN=Acsl3 PE=1 SV=2	10	5	4	9	9	5	4	9	23.3	10.8	11	18.2	75315000	63104000	81997000	72193000
sp|Q5SRY7|FBW1B_MOUSE	sp|Q5SRY7|FBW1B_MOUSE F-box/WD repeat-containing protein 11 OS=Mus musculus OX=10090 GN=Fbxw11 PE=1 SV=1	3	0	1	3	1	0	0	1	9	0	2.4	8.9	10585000	0	0	7478900
sp|Q6P5F9|XPO1_MOUSE	sp|Q6P5F9|XPO1_MOUSE Exportin-1 OS=Mus musculus OX=10090 GN=Xpo1 PE=1 SV=1	42	33	36	26	42	33	36	26	53.4	43.5	49.2	32.5	2596700000	1519200000	2015800000	1563600000
sp|Q6A065|CE170_MOUSE	sp|Q6A065|CE170_MOUSE Centrosomal protein of 170 kDa OS=Mus musculus OX=10090 GN=Cep170 PE=1 SV=2	2	1	5	1	2	1	5	1	1.9	0.9	4.7	0.9	0	0	29839000	0
sp|Q8C650|SEP10_MOUSE	sp|Q8C650|SEP10_MOUSE Septin-10 OS=Mus musculus OX=10090 GN=Sept10 PE=1 SV=1	4	4	5	4	4	3	4	3	15	16.2	16.8	16.2	48185000	36580000	39428000	31572000
sp|Q6VH22|IF172_MOUSE	sp|Q6VH22|IF172_MOUSE Intraflagellar transport protein 172 homolog OS=Mus musculus OX=10090 GN=Ift172 PE=1 SV=1	84	80	81	74	84	80	81	74	62.5	58.8	59.9	56.8	5723700000	3745100000	6870000000	3654200000
sp|Q9JJ00|PLS1_MOUSE	sp|Q9JJ00|PLS1_MOUSE Phospholipid scramblase 1 OS=Mus musculus OX=10090 GN=Plscr1 PE=1 SV=1	1	1	1	1	1	1	1	1	4	4	4	4	0	0	0	1532700
sp|Q8R1Q8|DC1L1_MOUSE	sp|Q8R1Q8|DC1L1_MOUSE Cytoplasmic dynein 1 light intermediate chain 1 OS=Mus musculus OX=10090 GN=Dync1li1 PE=1 SV=1	11	9	8	6	11	9	7	6	36.1	28.7	24.3	19.5	165790000	119160000	168040000	117580000
sp|P61982|1433G_MOUSE;sp|O70456|1433S_MOUSE	sp|P61982|1433G_MOUSE 14-3-3 protein gamma OS=Mus musculus OX=10090 GN=Ywhag PE=1 SV=2	15	13	15	12	12	8	10	8	67.6	61.5	70.4	60.7	1157500000	1062500000	1085500000	1070300000
sp|Q61025|IFT20_MOUSE	sp|Q61025|IFT20_MOUSE Intraflagellar transport protein 20 homolog OS=Mus musculus OX=10090 GN=Ift20 PE=1 SV=1	5	6	6	7	5	6	6	7	62.1	62.1	62.1	69.7	815910000	546800000	889080000	379130000
sp|P35700|PRDX1_MOUSE	sp|P35700|PRDX1_MOUSE Peroxiredoxin-1 OS=Mus musculus OX=10090 GN=Prdx1 PE=1 SV=1	11	9	12	8	10	8	11	7	64.3	58.3	64.3	49.7	788300000	576100000	700440000	588450000
sp|Q60591|NFAC2_MOUSE	sp|Q60591|NFAC2_MOUSE Nuclear factor of activated T-cells, cytoplasmic 2 OS=Mus musculus OX=10090 GN=Nfatc2 PE=1 SV=3	1	0	1	1	1	0	1	1	1.7	0	1.5	1.7	0	0	0	2474700
sp|P52482|UB2E1_MOUSE	sp|P52482|UB2E1_MOUSE Ubiquitin-conjugating enzyme E2 E1 OS=Mus musculus OX=10090 GN=Ube2e1 PE=1 SV=1	1	1	1	2	1	0	0	1	9.3	5.7	5.7	15	0	0	0	3387300
sp|Q9WU78|PDC6I_MOUSE	sp|Q9WU78|PDC6I_MOUSE Programmed cell death 6-interacting protein OS=Mus musculus OX=10090 GN=Pdcd6ip PE=1 SV=3	27	20	19	20	27	20	19	20	46.7	36.6	31.9	36	562220000	406380000	466380000	357690000
sp|Q8BIJ7|RUFY1_MOUSE	sp|Q8BIJ7|RUFY1_MOUSE RUN and FYVE domain-containing protein 1 OS=Mus musculus OX=10090 GN=Rufy1 PE=1 SV=1	18	15	14	18	17	14	13	17	30.6	27.8	26.4	30.3	566740000	440740000	555140000	430920000
sp|P80315|TCPD_MOUSE	sp|P80315|TCPD_MOUSE T-complex protein 1 subunit delta OS=Mus musculus OX=10090 GN=Cct4 PE=1 SV=3	22	19	16	18	22	19	16	18	42.3	44.7	41	44.9	762880000	493740000	573520000	453360000
sp|B9EJR8|DAAF5_MOUSE	sp|B9EJR8|DAAF5_MOUSE Dynein assembly factor 5, axonemal OS=Mus musculus OX=10090 GN=Dnaaf5 PE=1 SV=1	27	24	24	24	27	24	24	24	47.6	44	41.9	41.3	995950000	673620000	917650000	631330000
sp|Q5FWI3|TMEM2_MOUSE	sp|Q5FWI3|TMEM2_MOUSE Cell surface hyaluronidase OS=Mus musculus OX=10090 GN=Tmem2 PE=1 SV=1	4	1	4	5	4	1	4	5	4	1.2	4.1	4.8	13509000	0	21665000	14865000
sp|Q6PAR5|GAPD1_MOUSE	sp|Q6PAR5|GAPD1_MOUSE GTPase-activating protein and VPS9 domain-containing protein 1 OS=Mus musculus OX=10090 GN=Gapvd1 PE=1 SV=2	15	16	13	17	15	16	13	17	15.6	16.7	12.7	17.4	256510000	258920000	298190000	291010000
sp|Q78HU3|MB12A_MOUSE	sp|Q78HU3|MB12A_MOUSE Multivesicular body subunit 12A OS=Mus musculus OX=10090 GN=Mvb12a PE=1 SV=1	1	1	1	1	1	1	1	1	6.3	6.3	6.3	6.3	0	0	0	2159400
sp|Q6P9R2|OXSR1_MOUSE	sp|Q6P9R2|OXSR1_MOUSE Serine/threonine-protein kinase OSR1 OS=Mus musculus OX=10090 GN=Oxsr1 PE=1 SV=1	6	5	8	6	4	5	6	5	14.4	14	19.4	17.6	219290000	156650000	184660000	162130000
sp|Q8C6E0|CFA36_MOUSE	sp|Q8C6E0|CFA36_MOUSE Cilia- and flagella-associated protein 36 OS=Mus musculus OX=10090 GN=Cfap36 PE=1 SV=1	7	6	5	6	7	6	5	6	36.2	28.6	24.8	28.6	236300000	140450000	150630000	129750000
sp|Q9CQM2|ERD22_MOUSE	sp|Q9CQM2|ERD22_MOUSE ER lumen protein-retaining receptor 2 OS=Mus musculus OX=10090 GN=Kdelr2 PE=1 SV=1	2	1	1	1	2	1	1	1	16	8	8	8	43200000	26545000	92407000	27433000
sp|A2A432|CUL4B_MOUSE	sp|A2A432|CUL4B_MOUSE Cullin-4B OS=Mus musculus OX=10090 GN=Cul4b PE=1 SV=1	18	12	11	6	11	5	6	2	24.3	13.6	15.1	7.1	290480000	250220000	296810000	267450000
sp|Q61151|2A5E_MOUSE	sp|Q61151|2A5E_MOUSE Serine/threonine-protein phosphatase 2A 56 kDa regulatory subunit epsilon isoform OS=Mus musculus OX=10090 GN=Ppp2r5e PE=1 SV=3	9	9	9	7	6	7	6	5	29.1	27.8	28.9	19.9	143540000	86198000	128860000	99041000
sp|O70172|PI42A_MOUSE	sp|O70172|PI42A_MOUSE Phosphatidylinositol 5-phosphate 4-kinase type-2 alpha OS=Mus musculus OX=10090 GN=Pip4k2a PE=1 SV=1	2	3	2	1	1	1	1	0	7.7	10.1	7.7	4.2	0	0	5701400	0
sp|Q45VK7|DYHC2_MOUSE	sp|Q45VK7|DYHC2_MOUSE Cytoplasmic dynein 2 heavy chain 1 OS=Mus musculus OX=10090 GN=Dync2h1 PE=1 SV=1	213	183	211	185	213	183	211	185	60.9	54	60.5	55.5	15103000000	10413000000	18122000000	9895900000
sp|Q6PDL0|DC1L2_MOUSE	sp|Q6PDL0|DC1L2_MOUSE Cytoplasmic dynein 1 light intermediate chain 2 OS=Mus musculus OX=10090 GN=Dync1li2 PE=1 SV=2	13	13	9	8	13	13	8	8	46.1	42.7	31.5	30.7	325340000	220010000	276580000	209130000
sp|Q9D967|MGDP1_MOUSE	sp|Q9D967|MGDP1_MOUSE Magnesium-dependent phosphatase 1 OS=Mus musculus OX=10090 GN=Mdp1 PE=1 SV=1	5	3	4	4	5	3	4	4	39.6	28.7	39	39	80055000	68299000	54421000	57066000
sp|A2AWA9|RBGP1_MOUSE	sp|A2AWA9|RBGP1_MOUSE Rab GTPase-activating protein 1 OS=Mus musculus OX=10090 GN=Rabgap1 PE=1 SV=1	14	11	11	11	14	11	11	11	16.8	15.1	13.6	12.7	179570000	142670000	164240000	159010000
sp|Q8K057|IFT80_MOUSE	sp|Q8K057|IFT80_MOUSE Intraflagellar transport protein 80 homolog OS=Mus musculus OX=10090 GN=Ift80 PE=1 SV=1	30	26	31	23	30	26	31	23	57.1	50.5	55	45.7	2172200000	1471400000	2722700000	1288400000
sp|Q9CR00|PSMD9_MOUSE	sp|Q9CR00|PSMD9_MOUSE 26S proteasome non-ATPase regulatory subunit 9 OS=Mus musculus OX=10090 GN=Psmd9 PE=1 SV=1	7	4	5	3	7	4	5	3	38.3	19.4	27	15.8	154860000	71875000	110850000	46749000
sp|Q9CPX9|APC11_MOUSE	sp|Q9CPX9|APC11_MOUSE Anaphase-promoting complex subunit 11 OS=Mus musculus OX=10090 GN=Anapc11 PE=3 SV=1	1	1	0	1	1	1	0	1	17.9	17.9	0	17.9	0	0	0	6822200
sp|P61264|STX1B_MOUSE	sp|P61264|STX1B_MOUSE Syntaxin-1B OS=Mus musculus OX=10090 GN=Stx1b PE=1 SV=1	2	1	1	2	2	1	1	2	10.1	4.9	5.2	10.1	11877000	0	0	12840000
sp|Q61699|HS105_MOUSE	sp|Q61699|HS105_MOUSE Heat shock protein 105 kDa OS=Mus musculus OX=10090 GN=Hsph1 PE=1 SV=2	14	10	13	10	13	9	12	9	22.6	16.8	22	16.6	155370000	117520000	166480000	105710000
sp|Q6PD19|ARMD3_MOUSE	sp|Q6PD19|ARMD3_MOUSE Armadillo-like helical domain-containing protein 3 OS=Mus musculus OX=10090 GN=Armh3 PE=1 SV=2	1	2	1	0	1	2	1	0	3.3	5.7	1.5	0	0	20947000	0	0
sp|Q5U4F6|WDR34_MOUSE	sp|Q5U4F6|WDR34_MOUSE WD repeat-containing protein 34 OS=Mus musculus OX=10090 GN=Wdr34 PE=1 SV=2	14	16	14	14	14	16	14	14	44.1	50.8	49.3	46.7	1055700000	539620000	867400000	506140000
sp|P68510|1433F_MOUSE	sp|P68510|1433F_MOUSE 14-3-3 protein eta OS=Mus musculus OX=10090 GN=Ywhah PE=1 SV=2	11	11	15	12	9	7	11	9	39.8	40.2	49.6	42.7	518310000	319950000	375990000	339930000
sp|Q3UMY5|EMAL4_MOUSE	sp|Q3UMY5|EMAL4_MOUSE Echinoderm microtubule-associated protein-like 4 OS=Mus musculus OX=10090 GN=Eml4 PE=1 SV=1	2	1	1	1	2	0	1	1	2.8	0.8	1.2	1.2	0	0	0	8139100
sp|Q8BJW6|EIF2A_MOUSE	sp|Q8BJW6|EIF2A_MOUSE Eukaryotic translation initiation factor 2A OS=Mus musculus OX=10090 GN=Eif2a PE=1 SV=2	9	9	3	6	9	9	3	6	29.1	26.2	7.2	19.1	83950000	66222000	41348000	41671000
sp|O35737|HNRH1_MOUSE	sp|O35737|HNRH1_MOUSE Heterogeneous nuclear ribonucleoprotein H OS=Mus musculus OX=10090 GN=Hnrnph1 PE=1 SV=3	10	9	11	10	5	3	5	4	33.4	31.6	35.2	35.9	134710000	117660000	107330000	90819000
sp|Q8BP92|RCN2_MOUSE	sp|Q8BP92|RCN2_MOUSE Reticulocalbin-2 OS=Mus musculus OX=10090 GN=Rcn2 PE=1 SV=1	10	9	5	7	10	9	5	7	40.9	40.3	24.7	32.2	218880000	257820000	160940000	198180000
sp|Q8BK64|AHSA1_MOUSE	sp|Q8BK64|AHSA1_MOUSE Activator of 90 kDa heat shock protein ATPase homolog 1 OS=Mus musculus OX=10090 GN=Ahsa1 PE=1 SV=2	18	15	16	13	18	15	16	13	60.9	63.9	64.8	50	1544500000	1111900000	1250600000	1141000000
sp|Q8VEH5|EPMIP_MOUSE	sp|Q8VEH5|EPMIP_MOUSE EPM2A-interacting protein 1 OS=Mus musculus OX=10090 GN=Epm2aip1 PE=1 SV=1	5	5	4	5	5	5	4	5	13.2	12.4	10.1	13.5	51990000	35312000	36921000	35898000
sp|Q00558|F8I2_MOUSE	sp|Q00558|F8I2_MOUSE Factor VIII intron 22 protein OS=Mus musculus OX=10090 GN=F8a1 PE=1 SV=1	1	0	0	1	1	0	0	1	4.2	0	0	9.5	5836200	0	0	0
sp|Q0P5X5|ZBBX_MOUSE	sp|Q0P5X5|ZBBX_MOUSE Zinc finger B-box domain-containing protein 1 OS=Mus musculus OX=10090 GN=Zbbx PE=1 SV=1	20	16	19	15	20	16	19	15	51	37	49.7	33	590520000	399930000	745770000	372620000
sp|Q62422|OSTF1_MOUSE	sp|Q62422|OSTF1_MOUSE Osteoclast-stimulating factor 1 OS=Mus musculus OX=10090 GN=Ostf1 PE=1 SV=2	1	1	1	1	1	1	1	1	11.6	11.6	11.6	11.6	0	0	0	6152200
sp|P26350|PTMA_MOUSE	sp|P26350|PTMA_MOUSE Prothymosin alpha OS=Mus musculus OX=10090 GN=Ptma PE=1 SV=2	1	1	0	1	1	1	0	1	12.6	12.6	0	12.6	0	0	0	2789200
sp|Q9JJK2|LANC2_MOUSE	sp|Q9JJK2|LANC2_MOUSE LanC-like protein 2 OS=Mus musculus OX=10090 GN=Lancl2 PE=1 SV=1	2	1	0	1	2	1	0	1	6.4	4	0	4	12245000	0	0	0
sp|P61963|DCAF7_MOUSE	sp|P61963|DCAF7_MOUSE DDB1- and CUL4-associated factor 7 OS=Mus musculus OX=10090 GN=Dcaf7 PE=1 SV=1	4	2	2	3	4	2	2	3	14.6	7	8.2	10.8	33977000	0	30839000	27162000
sp|Q810J8|ZFYV1_MOUSE	sp|Q810J8|ZFYV1_MOUSE Zinc finger FYVE domain-containing protein 1 OS=Mus musculus OX=10090 GN=Zfyve1 PE=1 SV=2	7	5	3	6	7	5	3	6	12	9.3	5.7	11.5	38400000	32966000	22806000	28371000
sp|P63073|IF4E_MOUSE	sp|P63073|IF4E_MOUSE Eukaryotic translation initiation factor 4E OS=Mus musculus OX=10090 GN=Eif4e PE=1 SV=1	5	5	4	3	5	5	4	3	46.5	36.4	32.7	27.6	244860000	178580000	180630000	146960000
sp|P62334|PRS10_MOUSE	sp|P62334|PRS10_MOUSE 26S proteasome regulatory subunit 10B OS=Mus musculus OX=10090 GN=Psmc6 PE=1 SV=1	16	16	16	15	16	16	16	15	50.9	49.9	49.1	48.3	1377500000	919950000	1226500000	821610000
sp|Q6NXY1|TBC31_MOUSE	sp|Q6NXY1|TBC31_MOUSE TBC1 domain family member 31 OS=Mus musculus OX=10090 GN=Tbc1d31 PE=1 SV=1	2	1	2	1	2	1	2	1	3	1.5	3	1.5	16778000	0	24130000	0
sp|P62141|PP1B_MOUSE	sp|P62141|PP1B_MOUSE Serine/threonine-protein phosphatase PP1-beta catalytic subunit OS=Mus musculus OX=10090 GN=Ppp1cb PE=1 SV=3	18	16	17	16	7	6	7	5	71.3	67.3	70.3	63.6	1639500000	931900000	1947900000	934420000
sp|Q922B2|SYDC_MOUSE	sp|Q922B2|SYDC_MOUSE Aspartate--tRNA ligase, cytoplasmic OS=Mus musculus OX=10090 GN=Dars PE=1 SV=2	24	24	15	18	24	24	15	18	59.9	55.3	37.7	43.3	580420000	500560000	461480000	433460000
sp|Q8CBW3|ABI1_MOUSE	sp|Q8CBW3|ABI1_MOUSE Abl interactor 1 OS=Mus musculus OX=10090 GN=Abi1 PE=1 SV=3	11	8	8	9	9	6	7	7	26.6	19.5	19.1	20.8	192980000	177650000	188710000	160710000
sp|Q8JZY2|COMDA_MOUSE	sp|Q8JZY2|COMDA_MOUSE COMM domain-containing protein 10 OS=Mus musculus OX=10090 GN=Commd10 PE=1 SV=1	3	2	1	2	3	2	1	2	20.3	12.9	5.9	12.9	14067000	14799000	0	13182000
sp|Q5SRX1|TM1L2_MOUSE	sp|Q5SRX1|TM1L2_MOUSE TOM1-like protein 2 OS=Mus musculus OX=10090 GN=Tom1l2 PE=1 SV=1	12	7	8	9	12	7	8	9	44	26.4	24.3	34.1	205740000	224690000	187170000	211600000
sp|Q9CY00|TT30B_MOUSE;sp|A2AKQ8|T30A2_MOUSE	sp|Q9CY00|TT30B_MOUSE Tetratricopeptide repeat protein 30B OS=Mus musculus OX=10090 GN=Ttc30b PE=2 SV=1;sp|A2AKQ8|T30A2_MOUSE Tetratricopeptide repeat protein 30A2 OS=Mus musculus OX=10090 GN=Ttc30a2 PE=1 SV=1	31	28	32	22	11	9	10	6	64.2	55	59.9	41.9	2014000000	1341700000	2205400000	1244400000
sp|Q3UHB8|CC177_MOUSE	sp|Q3UHB8|CC177_MOUSE Coiled-coil domain-containing protein 177 OS=Mus musculus OX=10090 GN=Ccdc177 PE=1 SV=1	3	2	2	2	3	2	2	2	5.9	3.5	3.5	3.5	12663000	12228000	18080000	8294700
sp|Q8CFE4|SCYL2_MOUSE	sp|Q8CFE4|SCYL2_MOUSE SCY1-like protein 2 OS=Mus musculus OX=10090 GN=Scyl2 PE=1 SV=1	10	7	7	5	10	7	7	5	16.2	12.3	11.9	7.6	54298000	55639000	51431000	48819000
sp|Q8BH43|WASF2_MOUSE	sp|Q8BH43|WASF2_MOUSE Wiskott-Aldrich syndrome protein family member 2 OS=Mus musculus OX=10090 GN=Wasf2 PE=1 SV=1	5	4	3	3	4	4	2	2	12.9	11.1	8.5	7.2	55007000	59484000	50453000	57933000
sp|O35375|NRP2_MOUSE	sp|O35375|NRP2_MOUSE Neuropilin-2 OS=Mus musculus OX=10090 GN=Nrp2 PE=1 SV=2	1	0	0	1	1	0	0	1	1.6	0	0	1.3	2747300	0	0	0
sp|P63101|1433Z_MOUSE	sp|P63101|1433Z_MOUSE 14-3-3 protein zeta/delta OS=Mus musculus OX=10090 GN=Ywhaz PE=1 SV=1	18	16	20	16	15	12	15	12	69.8	60.4	80.4	60.4	4934500000	2697300000	3737300000	2779600000
sp|Q9WVK4|EHD1_MOUSE	sp|Q9WVK4|EHD1_MOUSE EH domain-containing protein 1 OS=Mus musculus OX=10090 GN=Ehd1 PE=1 SV=1	23	23	26	24	14	14	15	15	63.9	63.3	67	60.3	1413100000	915800000	1219200000	855800000
sp|Q80ST9|LCA5_MOUSE	sp|Q80ST9|LCA5_MOUSE Lebercilin OS=Mus musculus OX=10090 GN=Lca5 PE=1 SV=1	34	31	32	30	34	31	32	30	50.7	48.2	50.9	50	4793000000	3339900000	6024500000	3340200000
sp|P97355|SPSY_MOUSE	sp|P97355|SPSY_MOUSE Spermine synthase OS=Mus musculus OX=10090 GN=Sms PE=1 SV=1	1	1	0	0	1	1	0	0	5.7	2.5	0	0	5873500	0	0	0
sp|Q3TPE9|ANKY2_MOUSE	sp|Q3TPE9|ANKY2_MOUSE Ankyrin repeat and MYND domain-containing protein 2 OS=Mus musculus OX=10090 GN=Ankmy2 PE=1 SV=1	3	2	2	2	3	2	2	2	9.3	6.8	6.8	6.8	57991000	41713000	47113000	46368000
sp|O09172|GSH0_MOUSE	sp|O09172|GSH0_MOUSE Glutamate--cysteine ligase regulatory subunit OS=Mus musculus OX=10090 GN=Gclm PE=1 SV=1	9	5	4	3	9	5	4	3	42.3	24.8	20.8	16.4	528480000	212980000	314050000	177700000
sp|P59672|ANS1A_MOUSE	sp|P59672|ANS1A_MOUSE Ankyrin repeat and SAM domain-containing protein 1A OS=Mus musculus OX=10090 GN=Anks1a PE=1 SV=3	7	4	4	7	7	4	4	7	9.7	5	4.9	9.7	55345000	30498000	40761000	38300000
sp|Q3UMF0|COBL1_MOUSE	sp|Q3UMF0|COBL1_MOUSE Cordon-bleu protein-like 1 OS=Mus musculus OX=10090 GN=Cobll1 PE=1 SV=2	10	7	4	6	10	7	4	6	14.5	9.2	5.8	9.7	60749000	51054000	36525000	52933000
sp|Q8BUR9|MZT1_MOUSE	sp|Q8BUR9|MZT1_MOUSE Mitotic-spindle organizing protein 1 OS=Mus musculus OX=10090 GN=Mzt1 PE=1 SV=1	3	2	2	2	3	2	2	2	57.7	43.6	34.6	43.6	17490000	14336000	16682000	14250000
sp|Q8BS45|IFT56_MOUSE	sp|Q8BS45|IFT56_MOUSE Intraflagellar transport protein 56 OS=Mus musculus OX=10090 GN=Ttc26 PE=1 SV=1	29	25	29	27	29	25	29	27	64.1	64.6	63.7	67.3	1267000000	885200000	1405300000	807680000
sp|Q6PIU9|YJ005_MOUSE	sp|Q6PIU9|YJ005_MOUSE Uncharacterized protein FLJ45252 homolog OS=Mus musculus OX=10090 PE=1 SV=2	5	3	4	5	5	3	4	5	22	12.7	16.7	22	30268000	20509000	25518000	18647000
sp|Q66JT5|TPGS2_MOUSE	sp|Q66JT5|TPGS2_MOUSE Tubulin polyglutamylase complex subunit 2 OS=Mus musculus OX=10090 GN=Tpgs2 PE=1 SV=2	2	1	1	2	2	1	1	2	8.8	5.4	5.4	8.8	15654000	0	0	12270000
sp|P61222|ABCE1_MOUSE	sp|P61222|ABCE1_MOUSE ATP-binding cassette sub-family E member 1 OS=Mus musculus OX=10090 GN=Abce1 PE=1 SV=1	10	13	5	9	10	13	5	9	25.9	34.7	12.4	21.7	116040000	116860000	94960000	121740000
sp|Q8BQM4|HEAT3_MOUSE	sp|Q8BQM4|HEAT3_MOUSE HEAT repeat-containing protein 3 OS=Mus musculus OX=10090 GN=Heatr3 PE=1 SV=1	1	0	2	1	1	0	2	1	1.9	0	4.3	1.9	0	0	5428900	0
sp|Q91YR1|TWF1_MOUSE;sp|Q9Z0P5|TWF2_MOUSE	sp|Q91YR1|TWF1_MOUSE Twinfilin-1 OS=Mus musculus OX=10090 GN=Twf1 PE=1 SV=2	12	11	8	8	12	11	8	8	38	40.6	30.6	30.3	289330000	254190000	244800000	242250000
sp|Q9D394|RUFY3_MOUSE	sp|Q9D394|RUFY3_MOUSE Protein RUFY3 OS=Mus musculus OX=10090 GN=Rufy3 PE=1 SV=1	11	6	9	6	10	5	8	5	31.3	16.8	24.3	16.4	121560000	116440000	117160000	115330000
sp|Q03141|MARK3_MOUSE;sp|Q8VHJ5|MARK1_MOUSE;sp|Q8CIP4|MARK4_MOUSE	sp|Q03141|MARK3_MOUSE MAP/microtubule affinity-regulating kinase 3 OS=Mus musculus OX=10090 GN=Mark3 PE=1 SV=2;sp|Q8VHJ5|MARK1_MOUSE Serine/threonine-protein kinase MARK1 OS=Mus musculus OX=10090 GN=Mark1 PE=1 SV=2	3	2	2	3	2	1	1	2	4.1	2.8	2.8	5	0	0	0	17335000
sp|P99024|TBB5_MOUSE	sp|P99024|TBB5_MOUSE Tubulin beta-5 chain OS=Mus musculus OX=10090 GN=Tubb5 PE=1 SV=1	30	28	29	27	5	5	5	4	78.8	77.9	78.8	77.9	3429200000	1738200000	3005700000	1918400000
sp|P68372|TBB4B_MOUSE	sp|P68372|TBB4B_MOUSE Tubulin beta-4B chain OS=Mus musculus OX=10090 GN=Tubb4b PE=1 SV=1	33	30	32	29	1	1	1	1	82.9	82	82.9	82	151190000000	94803000000	178840000000	81718000000
sp|Q99J38|T30A1_MOUSE	sp|Q99J38|T30A1_MOUSE Tetratricopeptide repeat protein 30A1 OS=Mus musculus OX=10090 GN=Ttc30a1 PE=1 SV=1	22	21	25	17	2	2	3	1	45.6	39.3	48	31.3	69671000	74311000	107720000	0
sp|Q9JHK4|PGTA_MOUSE	sp|Q9JHK4|PGTA_MOUSE Geranylgeranyl transferase type-2 subunit alpha OS=Mus musculus OX=10090 GN=Rabggta PE=1 SV=1	4	1	0	0	4	1	0	0	9.7	1.4	0	0	19415000	0	0	0
sp|Q9JHQ5|LZTL1_MOUSE	sp|Q9JHQ5|LZTL1_MOUSE Leucine zipper transcription factor-like protein 1 OS=Mus musculus OX=10090 GN=Lztfl1 PE=1 SV=1	13	12	13	13	13	12	13	13	50.5	47.2	51.5	49.8	1368200000	880840000	1121700000	849060000
sp|P54775|PRS6B_MOUSE	sp|P54775|PRS6B_MOUSE 26S proteasome regulatory subunit 6B OS=Mus musculus OX=10090 GN=Psmc4 PE=1 SV=2	17	17	14	12	17	17	14	12	60.3	63.2	57.2	48.1	905620000	543230000	768560000	421100000
sp|P31230|AIMP1_MOUSE	sp|P31230|AIMP1_MOUSE Aminoacyl tRNA synthase complex-interacting multifunctional protein 1 OS=Mus musculus OX=10090 GN=Aimp1 PE=1 SV=2	6	2	1	3	6	2	1	3	41	11.3	5.8	16.8	46370000	0	0	0
sp|Q61214|DYR1A_MOUSE;sp|Q9Z188|DYR1B_MOUSE	sp|Q61214|DYR1A_MOUSE Dual specificity tyrosine-phosphorylation-regulated kinase 1A OS=Mus musculus OX=10090 GN=Dyrk1a PE=1 SV=1;sp|Q9Z188|DYR1B_MOUSE Dual specificity tyrosine-phosphorylation-regulated kinase 1B OS=Mus musculus OX=10090 GN=Dyrk1b PE=1 SV=	1	1	2	2	1	1	2	2	1.2	1.7	3.1	2.9	0	0	0	21135000
sp|Q60973|RBBP7_MOUSE	sp|Q60973|RBBP7_MOUSE Histone-binding protein RBBP7 OS=Mus musculus OX=10090 GN=Rbbp7 PE=1 SV=1	5	5	3	3	2	1	1	1	15.8	15.1	11.3	11.3	14803000	0	0	0
sp|Q61171|PRDX2_MOUSE	sp|Q61171|PRDX2_MOUSE Peroxiredoxin-2 OS=Mus musculus OX=10090 GN=Prdx2 PE=1 SV=3	7	5	8	6	7	5	8	6	49	27.8	47.5	39.9	205740000	123070000	206860000	150250000
sp|P26039|TLN1_MOUSE	sp|P26039|TLN1_MOUSE Talin-1 OS=Mus musculus OX=10090 GN=Tln1 PE=1 SV=2	89	70	62	73	79	62	54	64	54	44.6	39.2	44.5	2891900000	2392500000	2207700000	2320800000
sp|O35226|PSMD4_MOUSE	sp|O35226|PSMD4_MOUSE 26S proteasome non-ATPase regulatory subunit 4 OS=Mus musculus OX=10090 GN=Psmd4 PE=1 SV=1	8	9	10	9	8	9	10	9	30.6	32.7	34.8	35.9	348340000	224420000	223530000	150910000
sp|Q7TQH0|ATX2L_MOUSE	sp|Q7TQH0|ATX2L_MOUSE Ataxin-2-like protein OS=Mus musculus OX=10090 GN=Atxn2l PE=1 SV=1	3	1	4	2	3	1	4	2	3.6	1.5	5.1	3.5	19906000	0	24020000	0
sp|Q8K3K8|OPTN_MOUSE	sp|Q8K3K8|OPTN_MOUSE Optineurin OS=Mus musculus OX=10090 GN=Optn PE=1 SV=1	2	2	1	1	2	2	1	1	4.6	4.6	2.4	2.4	4135300	0	0	0
sp|Q3USJ8|FCSD2_MOUSE	sp|Q3USJ8|FCSD2_MOUSE F-BAR and double SH3 domains protein 2 OS=Mus musculus OX=10090 GN=Fchsd2 PE=1 SV=2	3	3	2	3	3	3	2	3	6.4	8.2	3.8	6.8	19488000	21682000	0	20907000
sp|P47857|PFKAM_MOUSE	sp|P47857|PFKAM_MOUSE ATP-dependent 6-phosphofructokinase, muscle type OS=Mus musculus OX=10090 GN=Pfkm PE=1 SV=3	18	14	18	15	14	11	15	12	29.7	25.5	28.8	27.2	171070000	120480000	151640000	122280000
sp|Q9QYJ3|DNJB1_MOUSE	sp|Q9QYJ3|DNJB1_MOUSE DnaJ homolog subfamily B member 1 OS=Mus musculus OX=10090 GN=Dnajb1 PE=1 SV=3	3	3	4	3	2	2	3	2	11.2	11.2	16.5	11.2	26084000	0	26065000	0
sp|Q03137|EPHA4_MOUSE;sp|Q03145|EPHA2_MOUSE;sp|Q8CBF3|EPHB1_MOUSE;sp|Q62413|EPHA6_MOUSE	sp|Q03137|EPHA4_MOUSE Ephrin type-A receptor 4 OS=Mus musculus OX=10090 GN=Epha4 PE=1 SV=2	2	2	2	3	1	1	1	1	2.9	2.7	2.9	4.1	8636200	0	9260400	0
sp|O08795|GLU2B_MOUSE	sp|O08795|GLU2B_MOUSE Glucosidase 2 subunit beta OS=Mus musculus OX=10090 GN=Prkcsh PE=1 SV=1	4	6	0	2	4	6	0	2	11.1	13.6	0	4.2	46684000	38842000	0	40306000
sp|P07901|HS90A_MOUSE	sp|P07901|HS90A_MOUSE Heat shock protein HSP 90-alpha OS=Mus musculus OX=10090 GN=Hsp90aa1 PE=1 SV=4	52	50	53	48	36	35	36	32	61.3	59.9	63.2	60.7	48463000000	31212000000	36841000000	25610000000
sp|Q8CGC7|SYEP_MOUSE	sp|Q8CGC7|SYEP_MOUSE Bifunctional glutamate/proline--tRNA ligase OS=Mus musculus OX=10090 GN=Eprs PE=1 SV=4	31	30	19	22	31	30	19	22	29.5	29.6	19.3	23	428430000	427910000	350860000	366910000
sp|O88848|ARL6_MOUSE	sp|O88848|ARL6_MOUSE ADP-ribosylation factor-like protein 6 OS=Mus musculus OX=10090 GN=Arl6 PE=1 SV=1	3	2	1	2	3	2	1	2	24.2	17.2	7	17.2	22866000	21319000	0	28520000
sp|P68254|1433T_MOUSE	sp|P68254|1433T_MOUSE 14-3-3 protein theta OS=Mus musculus OX=10090 GN=Ywhaq PE=1 SV=1	14	17	16	17	11	13	12	13	50.6	53.5	56.7	53.5	1434000000	786940000	892510000	644990000
sp|Q07235|GDN_MOUSE	sp|Q07235|GDN_MOUSE Glia-derived nexin OS=Mus musculus OX=10090 GN=Serpine2 PE=1 SV=2	7	6	8	6	7	6	8	6	22.9	20.7	24.4	20.7	134620000	146750000	169870000	133780000
sp|Q8R001|MARE2_MOUSE	sp|Q8R001|MARE2_MOUSE Microtubule-associated protein RP/EB family member 2 OS=Mus musculus OX=10090 GN=Mapre2 PE=1 SV=1	3	4	2	4	3	4	2	4	14.4	20.9	11.3	20.9	41224000	22437000	34034000	28745000
sp|Q8BU30|SYIC_MOUSE	sp|Q8BU30|SYIC_MOUSE Isoleucine--tRNA ligase, cytoplasmic OS=Mus musculus OX=10090 GN=Iars PE=1 SV=2	6	9	2	4	6	9	2	4	5.6	10.5	1.7	4.8	43577000	52599000	14847000	32182000
sp|Q925B0|PAWR_MOUSE	sp|Q925B0|PAWR_MOUSE PRKC apoptosis WT1 regulator protein OS=Mus musculus OX=10090 GN=Pawr PE=1 SV=2	5	4	6	3	5	4	6	3	40.5	36.3	49.2	26.4	49879000	42660000	56325000	34020000
sp|P62309|RUXG_MOUSE	sp|P62309|RUXG_MOUSE Small nuclear ribonucleoprotein G OS=Mus musculus OX=10090 GN=Snrpg PE=1 SV=1	1	0	0	1	1	0	0	1	15.8	0	0	15.8	0	0	0	5948600
sp|Q6PDI6|MINY2_MOUSE	sp|Q6PDI6|MINY2_MOUSE Ubiquitin carboxyl-terminal hydrolase MINDY-2 OS=Mus musculus OX=10090 GN=Mindy2 PE=1 SV=1	4	1	1	2	4	1	1	2	9.5	3.3	3.3	5.7	14610000	0	0	21597000
sp|Q8BUK6|HOOK3_MOUSE	sp|Q8BUK6|HOOK3_MOUSE Protein Hook homolog 3 OS=Mus musculus OX=10090 GN=Hook3 PE=1 SV=2	11	10	10	10	11	10	10	10	20.2	19.8	18.8	18.4	234090000	177810000	187970000	164310000
sp|Q9Z1N5|DX39B_MOUSE	sp|Q9Z1N5|DX39B_MOUSE Spliceosome RNA helicase Ddx39b OS=Mus musculus OX=10090 GN=Ddx39b PE=1 SV=1	22	20	23	21	13	11	13	12	66.8	57	65.2	61	3555600000	3188800000	2705300000	2642500000
sp|Q9DC28|KC1D_MOUSE;sp|Q9JMK2|KC1E_MOUSE	sp|Q9DC28|KC1D_MOUSE Casein kinase I isoform delta OS=Mus musculus OX=10090 GN=Csnk1d PE=1 SV=2;sp|Q9JMK2|KC1E_MOUSE Casein kinase I isoform epsilon OS=Mus musculus OX=10090 GN=Csnk1e PE=1 SV=2	1	2	1	2	1	2	1	2	2.7	6.3	3.4	6.3	0	8775900	0	6835200
sp|Q60963|PAFA_MOUSE	sp|Q60963|PAFA_MOUSE Platelet-activating factor acetylhydrolase OS=Mus musculus OX=10090 GN=Pla2g7 PE=2 SV=2	11	8	7	8	11	8	7	8	32.5	21.1	22.5	23.6	667180000	430160000	341230000	396580000
sp|Q3UM45|PP1R7_MOUSE	sp|Q3UM45|PP1R7_MOUSE Protein phosphatase 1 regulatory subunit 7 OS=Mus musculus OX=10090 GN=Ppp1r7 PE=1 SV=2	7	6	4	5	7	6	4	5	32.1	21.3	13.3	18.6	76085000	47023000	50719000	44209000
sp|Q8R5C5|ACTY_MOUSE	sp|Q8R5C5|ACTY_MOUSE Beta-centractin OS=Mus musculus OX=10090 GN=Actr1b PE=1 SV=1	14	15	16	14	5	7	7	6	53.7	55.6	56.1	53.7	1302600000	1130900000	1280300000	1078300000
sp|Q9CYN9|RENR_MOUSE	sp|Q9CYN9|RENR_MOUSE Renin receptor OS=Mus musculus OX=10090 GN=Atp6ap2 PE=1 SV=2	1	1	0	1	1	1	0	1	3.7	3.7	0	3.7	0	0	0	3949100
sp|P10126|EF1A1_MOUSE	sp|P10126|EF1A1_MOUSE Elongation factor 1-alpha 1 OS=Mus musculus OX=10090 GN=Eef1a1 PE=1 SV=3	22	22	19	19	14	14	11	11	62.1	63	60.4	60.4	15941000000	11327000000	13021000000	9566500000
sp|Q3V384|AFG1L_MOUSE	sp|Q3V384|AFG1L_MOUSE AFG1-like ATPase OS=Mus musculus OX=10090 GN=Afg1l PE=1 SV=1	2	1	1	2	2	1	1	2	9	3.5	5.4	6.7	12076000	0	0	0
sp|Q80XI3|IF4G3_MOUSE	sp|Q80XI3|IF4G3_MOUSE Eukaryotic translation initiation factor 4 gamma 3 OS=Mus musculus OX=10090 GN=Eif4g3 PE=1 SV=2	26	18	20	14	22	15	17	12	22	16.2	17	13.1	398710000	309520000	347170000	317780000
sp|Q8BG32|PSD11_MOUSE	sp|Q8BG32|PSD11_MOUSE 26S proteasome non-ATPase regulatory subunit 11 OS=Mus musculus OX=10090 GN=Psmd11 PE=1 SV=3	21	18	21	15	21	18	21	15	59.5	52.4	55.7	40.3	896400000	520020000	780090000	483770000
sp|Q91WC3|ACSL6_MOUSE	sp|Q91WC3|ACSL6_MOUSE Long-chain-fatty-acid--CoA ligase 6 OS=Mus musculus OX=10090 GN=Acsl6 PE=1 SV=1	6	2	3	3	6	2	3	3	11.8	4.4	6.7	6.5	0	0	32700000	35028000
sp|Q3TCH7|CUL4A_MOUSE	sp|Q3TCH7|CUL4A_MOUSE Cullin-4A OS=Mus musculus OX=10090 GN=Cul4a PE=1 SV=1	15	11	8	11	8	4	3	7	23.7	16.7	13.3	18.4	91433000	69801000	61454000	57505000
sp|P61965|WDR5_MOUSE	sp|P61965|WDR5_MOUSE WD repeat-containing protein 5 OS=Mus musculus OX=10090 GN=Wdr5 PE=1 SV=1	4	4	2	2	4	4	2	2	19.5	18.6	7.8	7.8	25078000	26065000	29993000	19157000
sp|Q8BML9|SYQ_MOUSE	sp|Q8BML9|SYQ_MOUSE Glutamine--tRNA ligase OS=Mus musculus OX=10090 GN=Qars PE=1 SV=1	19	17	11	8	19	17	11	8	34.5	27.7	18.1	15.4	227320000	173100000	139220000	136190000
sp|Q3U284|TM231_MOUSE	sp|Q3U284|TM231_MOUSE Transmembrane protein 231 OS=Mus musculus OX=10090 GN=Tmem231 PE=1 SV=1	3	3	4	2	3	3	4	2	16.5	11.1	20.3	7.9	179290000	128430000	218420000	136650000
sp|P46467|VPS4B_MOUSE;sp|Q8BPY9|FIGL1_MOUSE	sp|P46467|VPS4B_MOUSE Vacuolar protein sorting-associated protein 4B OS=Mus musculus OX=10090 GN=Vps4b PE=1 SV=2	9	6	7	6	7	6	6	6	29.3	23.2	22.3	22.3	197360000	126500000	145190000	125890000
sp|Q922D4|PP6R3_MOUSE	sp|Q922D4|PP6R3_MOUSE Serine/threonine-protein phosphatase 6 regulatory subunit 3 OS=Mus musculus OX=10090 GN=Ppp6r3 PE=1 SV=1	6	4	1	2	6	4	1	2	12.2	6.4	2.1	3.8	18980000	24154000	0	20701000
sp|Q8CI94|PYGB_MOUSE;sp|Q9WUB3|PYGM_MOUSE;sp|Q9ET01|PYGL_MOUSE	sp|Q8CI94|PYGB_MOUSE Glycogen phosphorylase, brain form OS=Mus musculus OX=10090 GN=Pygb PE=1 SV=3	37	35	36	34	37	35	36	34	54.1	52.9	51.5	50.7	2366400000	1865300000	2645000000	1627700000
sp|Q64471|GSTT1_MOUSE	sp|Q64471|GSTT1_MOUSE Glutathione S-transferase theta-1 OS=Mus musculus OX=10090 GN=Gstt1 PE=1 SV=4	7	8	6	7	7	8	6	7	45	47.9	25	44.6	269640000	251920000	265220000	260910000
sp|Q9CR37|PPDPF_MOUSE	sp|Q9CR37|PPDPF_MOUSE Pancreatic progenitor cell differentiation and proliferation factor OS=Mus musculus OX=10090 GN=Ppdpf PE=1 SV=1	1	0	0	1	1	0	0	1	14.8	0	0	14.8	0	0	0	3060400
sp|B2RX88|CSPP1_MOUSE	sp|B2RX88|CSPP1_MOUSE Centrosome and spindle pole associated protein 1 OS=Mus musculus OX=10090 GN=Cspp1 PE=1 SV=2	20	14	20	10	20	14	20	10	29	18.9	29.1	14.9	212340000	146660000	243450000	130680000
sp|Q80VD1|FA98B_MOUSE	sp|Q80VD1|FA98B_MOUSE Protein FAM98B OS=Mus musculus OX=10090 GN=Fam98b PE=1 SV=1	12	13	12	14	11	11	11	12	44.8	43.1	44.8	48.5	436540000	298760000	388760000	280330000
sp|Q63739|TP4A1_MOUSE	sp|Q63739|TP4A1_MOUSE Protein tyrosine phosphatase type IVA 1 OS=Mus musculus OX=10090 GN=Ptp4a1 PE=1 SV=1	2	2	3	2	1	1	1	2	15.6	15.6	20.8	24.3	30539000	29332000	25009000	0
sp|Q9CQI3|GMFB_MOUSE;sp|Q9ERL7|GMFG_MOUSE	sp|Q9CQI3|GMFB_MOUSE Glia maturation factor beta OS=Mus musculus OX=10090 GN=Gmfb PE=1 SV=3;sp|Q9ERL7|GMFG_MOUSE Glia maturation factor gamma OS=Mus musculus OX=10090 GN=Gmfg PE=1 SV=1	2	1	0	2	2	1	0	2	23.9	7.7	0	25.4	36639000	0	0	0
sp|Q61081|CDC37_MOUSE	sp|Q61081|CDC37_MOUSE Hsp90 co-chaperone Cdc37 OS=Mus musculus OX=10090 GN=Cdc37 PE=1 SV=1	6	6	5	5	6	6	5	5	21.1	23	20.1	20.1	184730000	176800000	193000000	174410000
sp|Q8K1G2|LBN_MOUSE	sp|Q8K1G2|LBN_MOUSE Limbin OS=Mus musculus OX=10090 GN=Evc2 PE=1 SV=1	28	19	27	17	28	19	27	17	31.6	24.8	32.2	20.5	542340000	451110000	662700000	465450000
sp|Q99JW4|LIMS1_MOUSE;sp|Q91XD2|LIMS2_MOUSE	sp|Q99JW4|LIMS1_MOUSE LIM and senescent cell antigen-like-containing domain protein 1 OS=Mus musculus OX=10090 GN=Lims1 PE=1 SV=3	17	16	13	13	17	16	13	13	60.3	58.8	54.2	54.2	890060000	812060000	695230000	725910000
sp|Q8K012|FBP1L_MOUSE	sp|Q8K012|FBP1L_MOUSE Formin-binding protein 1-like OS=Mus musculus OX=10090 GN=Fnbp1l PE=1 SV=2	1	0	0	1	1	0	0	1	3.3	0	0	3.3	0	0	0	4846400
sp|Q9D7A8|ARMC1_MOUSE	sp|Q9D7A8|ARMC1_MOUSE Armadillo repeat-containing protein 1 OS=Mus musculus OX=10090 GN=Armc1 PE=1 SV=1	1	0	0	1	1	0	0	1	11.3	0	0	11.3	0	0	0	14334000
sp|Q8BG81|PDIP3_MOUSE	sp|Q8BG81|PDIP3_MOUSE Polymerase delta-interacting protein 3 OS=Mus musculus OX=10090 GN=Poldip3 PE=1 SV=1	3	3	2	2	3	3	2	2	12.1	11.9	9.3	8.1	11923000	9784600	0	9775400
sp|O88447|KLC1_MOUSE	sp|O88447|KLC1_MOUSE Kinesin light chain 1 OS=Mus musculus OX=10090 GN=Klc1 PE=1 SV=3	21	20	21	18	14	14	15	12	46.2	41.6	45.1	43.6	678590000	442770000	681550000	425860000
sp|P28660|NCKP1_MOUSE	sp|P28660|NCKP1_MOUSE Nck-associated protein 1 OS=Mus musculus OX=10090 GN=Nckap1 PE=1 SV=2	23	16	17	18	22	15	16	18	27.6	20.5	21.7	24.2	485110000	398510000	416270000	343130000
sp|Q8K4T3|STRAB_MOUSE	sp|Q8K4T3|STRAB_MOUSE STE20-related kinase adapter protein beta OS=Mus musculus OX=10090 GN=Stradb PE=2 SV=1	2	4	5	1	2	4	5	1	5.3	16.5	15.3	2.6	43614000	27688000	46757000	0
sp|Q9EPJ9|ARFG1_MOUSE	sp|Q9EPJ9|ARFG1_MOUSE ADP-ribosylation factor GTPase-activating protein 1 OS=Mus musculus OX=10090 GN=Arfgap1 PE=1 SV=2	5	4	3	4	5	4	3	4	21	16.4	12.8	17.1	16947000	16958000	14753000	13660000
sp|P05063|ALDOC_MOUSE	sp|P05063|ALDOC_MOUSE Fructose-bisphosphate aldolase C OS=Mus musculus OX=10090 GN=Aldoc PE=1 SV=4	10	8	10	8	9	8	9	7	36.6	29.2	38	28.4	166710000	104380000	175400000	146980000
sp|Q7TNP2|2AAB_MOUSE	sp|Q7TNP2|2AAB_MOUSE Serine/threonine-protein phosphatase 2A 65 kDa regulatory subunit A beta isoform OS=Mus musculus OX=10090 GN=Ppp2r1b PE=1 SV=2	13	8	11	7	3	3	3	2	28	21.8	25.8	18.6	25787000	16375000	28391000	17188000
sp|Q9D845|TEX9_MOUSE	sp|Q9D845|TEX9_MOUSE Testis-expressed protein 9 OS=Mus musculus OX=10090 GN=Tex9 PE=2 SV=1	15	12	12	13	15	12	12	13	46.5	40.6	38	43.7	1095300000	1109600000	1074000000	955910000
sp|Q99KW9|TIP_MOUSE	sp|Q99KW9|TIP_MOUSE T-cell immunomodulatory protein OS=Mus musculus OX=10090 GN=Itfg1 PE=1 SV=2	1	1	2	1	1	1	2	1	2.6	2.3	4.9	2.3	0	0	15195000	0
sp|D3YZP9|CCDC6_MOUSE	sp|D3YZP9|CCDC6_MOUSE Coiled-coil domain-containing protein 6 OS=Mus musculus OX=10090 GN=Ccdc6 PE=1 SV=1	4	3	3	2	4	3	3	2	11.1	8.5	9	6	22682000	18020000	24924000	19948000
sp|P23198|CBX3_MOUSE	sp|P23198|CBX3_MOUSE Chromobox protein homolog 3 OS=Mus musculus OX=10090 GN=Cbx3 PE=1 SV=2	1	1	1	1	1	1	1	1	6.6	6.6	6.6	6.6	0	0	0	5721400
sp|Q9JI78|NGLY1_MOUSE	sp|Q9JI78|NGLY1_MOUSE Peptide-N(4)-(N-acetyl-beta-glucosaminyl)asparagine amidase OS=Mus musculus OX=10090 GN=Ngly1 PE=1 SV=2	22	18	18	18	22	18	18	18	49.5	37.5	39.9	41	564160000	460460000	529420000	455320000
sp|O35604|NPC1_MOUSE	sp|O35604|NPC1_MOUSE NPC intracellular cholesterol transporter 1 OS=Mus musculus OX=10090 GN=Npc1 PE=1 SV=2	10	9	7	8	10	9	7	8	8.8	8.2	6.7	8.5	178710000	275210000	189770000	269800000
sp|Q8BI79|CCD40_MOUSE	sp|Q8BI79|CCD40_MOUSE Coiled-coil domain-containing protein 40 OS=Mus musculus OX=10090 GN=Ccdc40 PE=1 SV=1	50	45	59	44	50	45	59	44	48.1	46.3	55.6	45.6	5492300000	3270200000	6905600000	3172200000
sp|Q5FWK3|RHG01_MOUSE	sp|Q5FWK3|RHG01_MOUSE Rho GTPase-activating protein 1 OS=Mus musculus OX=10090 GN=Arhgap1 PE=1 SV=1	21	18	18	18	21	18	18	18	73.1	60.1	66.3	66.5	1840600000	1308600000	1718100000	1349800000
sp|Q9DB07|IFT46_MOUSE	sp|Q9DB07|IFT46_MOUSE Intraflagellar transport protein 46 homolog OS=Mus musculus OX=10090 GN=Ift46 PE=1 SV=1	9	6	7	8	9	6	7	8	44.2	29.9	37.5	41.2	947890000	760090000	1093100000	595410000
sp|Q8CFW7|C2D2A_MOUSE	sp|Q8CFW7|C2D2A_MOUSE Coiled-coil and C2 domain-containing protein 2A OS=Mus musculus OX=10090 GN=Cc2d2a PE=1 SV=1	28	22	28	25	28	22	28	25	27	24.3	29.1	26.5	616130000	478860000	801110000	471190000
sp|P48381|RFX3_MOUSE	sp|P48381|RFX3_MOUSE Transcription factor RFX3 OS=Mus musculus OX=10090 GN=Rfx3 PE=1 SV=2	4	3	4	4	2	1	2	3	10.5	5.5	8.8	9.7	40588000	52537000	50176000	44883000
sp|Q62318|TIF1B_MOUSE	sp|Q62318|TIF1B_MOUSE Transcription intermediary factor 1-beta OS=Mus musculus OX=10090 GN=Trim28 PE=1 SV=3	17	18	14	16	17	18	14	16	36.7	33.3	27.1	32.3	370430000	396620000	301370000	398640000
sp|Q9ES97|RTN3_MOUSE	sp|Q9ES97|RTN3_MOUSE Reticulon-3 OS=Mus musculus OX=10090 GN=Rtn3 PE=1 SV=2	2	2	2	2	2	2	2	2	5.3	5.3	5.3	5.3	471670000	361470000	353950000	421100000
sp|Q8CI95|OSB11_MOUSE;sp|S4R1M9|OSB10_MOUSE	sp|Q8CI95|OSB11_MOUSE Oxysterol-binding protein-related protein 11 OS=Mus musculus OX=10090 GN=Osbpl11 PE=1 SV=2	5	3	1	4	5	3	1	4	8.9	4.9	2.9	6.1	33446000	39802000	0	35356000
sp|O88413|TULP3_MOUSE	sp|O88413|TULP3_MOUSE Tubby-related protein 3 OS=Mus musculus OX=10090 GN=Tulp3 PE=1 SV=1	3	2	3	4	3	2	3	4	13.7	10.2	9.1	14.8	19683000	0	0	13830000
sp|Q9ERK4|XPO2_MOUSE	sp|Q9ERK4|XPO2_MOUSE Exportin-2 OS=Mus musculus OX=10090 GN=Cse1l PE=1 SV=1	35	24	28	25	35	24	28	25	50.3	35.3	39.8	35.4	1456800000	917350000	1238500000	920820000
sp|Q6IRU5|CLCB_MOUSE	sp|Q6IRU5|CLCB_MOUSE Clathrin light chain B OS=Mus musculus OX=10090 GN=Cltb PE=1 SV=1	7	6	4	6	7	6	4	6	24	20.1	13.1	20.1	187290000	302270000	132400000	318530000
sp|O35382|EXOC4_MOUSE	sp|O35382|EXOC4_MOUSE Exocyst complex component 4 OS=Mus musculus OX=10090 GN=Exoc4 PE=1 SV=2	10	15	7	16	10	15	7	16	14.4	24.1	9.9	24.3	270800000	364160000	283560000	484570000
sp|B2RXC1|TPC11_MOUSE	sp|B2RXC1|TPC11_MOUSE Trafficking protein particle complex subunit 11 OS=Mus musculus OX=10090 GN=Trappc11 PE=1 SV=1	2	2	0	1	2	2	0	1	2.4	2.6	0	1.2	0	11169000	0	0
sp|P28741|KIF3A_MOUSE;sp|P33174|KIF4_MOUSE	sp|P28741|KIF3A_MOUSE Kinesin-like protein KIF3A OS=Mus musculus OX=10090 GN=Kif3a PE=1 SV=2	19	14	17	15	18	14	17	15	37.8	24.3	34.8	26.8	487770000	496050000	629600000	515940000
sp|Q8BR76|MKS3_MOUSE	sp|Q8BR76|MKS3_MOUSE Meckelin OS=Mus musculus OX=10090 GN=Tmem67 PE=1 SV=2	24	19	22	18	24	19	22	18	35.8	29.3	34.6	26.5	958890000	667210000	885600000	613600000
sp|Q99ML0|ZMY10_MOUSE	sp|Q99ML0|ZMY10_MOUSE Zinc finger MYND domain-containing protein 10 OS=Mus musculus OX=10090 GN=Zmynd10 PE=1 SV=2	12	10	13	11	12	10	13	11	45.7	38.4	48	40	308700000	257060000	323140000	251570000
sp|Q8N7N5|DCAF8_MOUSE	sp|Q8N7N5|DCAF8_MOUSE DDB1- and CUL4-associated factor 8 OS=Mus musculus OX=10090 GN=Dcaf8 PE=1 SV=1	12	12	10	11	12	12	10	11	25.7	28.9	23.2	24.5	325980000	267090000	282790000	251100000
sp|Q8CJ61|CKLF4_MOUSE	sp|Q8CJ61|CKLF4_MOUSE CKLF-like MARVEL transmembrane domain-containing protein 4 OS=Mus musculus OX=10090 GN=Cmtm4 PE=1 SV=1	3	2	2	2	3	2	2	2	26	9.1	9.1	9.1	143100000	155520000	146670000	180700000
sp|P58252|EF2_MOUSE	sp|P58252|EF2_MOUSE Elongation factor 2 OS=Mus musculus OX=10090 GN=Eef2 PE=1 SV=2	34	34	29	31	34	34	29	30	54.8	52.6	42.5	47.3	1819100000	1421500000	1547300000	1362700000
sp|O35495|CDK14_MOUSE;sp|Q80YP0|CDK3_MOUSE;sp|Q64261|CDK6_MOUSE;sp|P97377|CDK2_MOUSE;sp|Q3V3A1|CDK15_MOUSE;sp|Q14AX6|CDK12_MOUSE;sp|Q69ZA1|CDK13_MOUSE	sp|O35495|CDK14_MOUSE Cyclin-dependent kinase 14 OS=Mus musculus OX=10090 GN=Cdk14 PE=1 SV=2	3	2	1	2	1	1	0	1	5.5	4.5	1.7	4.5	0	0	0	11955000
sp|Q3TIR3|RIC8A_MOUSE;sp|Q80XE1|RIC8B_MOUSE	sp|Q3TIR3|RIC8A_MOUSE Synembryn-A OS=Mus musculus OX=10090 GN=Ric8a PE=1 SV=2	13	10	9	9	13	10	9	9	31.3	25.1	20	22.6	113810000	121620000	143360000	108660000
sp|P15209|NTRK2_MOUSE	sp|P15209|NTRK2_MOUSE BDNF/NT-3 growth factors receptor OS=Mus musculus OX=10090 GN=Ntrk2 PE=1 SV=1	5	5	4	5	5	5	4	5	11.3	11.3	8.9	11.3	168610000	138040000	150880000	125620000
sp|Q9CPX6|ATG3_MOUSE	sp|Q9CPX6|ATG3_MOUSE Ubiquitin-like-conjugating enzyme ATG3 OS=Mus musculus OX=10090 GN=Atg3 PE=1 SV=1	4	4	4	5	4	4	4	5	16.2	16.2	16.2	19.4	80239000	59800000	54668000	51876000
sp|P42932|TCPQ_MOUSE	sp|P42932|TCPQ_MOUSE T-complex protein 1 subunit theta OS=Mus musculus OX=10090 GN=Cct8 PE=1 SV=3	27	27	24	26	27	27	24	26	52.6	58.9	47.3	56.8	1354200000	912750000	923090000	843490000
sp|Q5SSH7|ZZEF1_MOUSE	sp|Q5SSH7|ZZEF1_MOUSE Zinc finger ZZ-type and EF-hand domain-containing protein 1 OS=Mus musculus OX=10090 GN=Zzef1 PE=1 SV=2	4	2	2	3	4	2	2	3	2.3	1	1.2	1.3	13908000	0	0	0
sp|P16110|LEG3_MOUSE	sp|P16110|LEG3_MOUSE Galectin-3 OS=Mus musculus OX=10090 GN=Lgals3 PE=1 SV=3	5	6	6	5	5	6	6	5	21.6	24.6	24.6	24.6	287090000	184070000	186100000	232920000
sp|Q9DCM4|DNAL4_MOUSE	sp|Q9DCM4|DNAL4_MOUSE Dynein light chain 4, axonemal OS=Mus musculus OX=10090 GN=Dnal4 PE=3 SV=2	4	4	5	3	4	4	5	3	28.6	38.1	38.1	28.6	891340000	286300000	947400000	231560000
sp|Q7SIG6|ASAP2_MOUSE	sp|Q7SIG6|ASAP2_MOUSE Arf-GAP with SH3 domain, ANK repeat and PH domain-containing protein 2 OS=Mus musculus OX=10090 GN=Asap2 PE=1 SV=3	11	8	8	8	10	8	7	8	20.8	14.6	15.8	15.4	90705000	64467000	83464000	57253000
sp|Q8BUH8|SENP7_MOUSE	sp|Q8BUH8|SENP7_MOUSE Sentrin-specific protease 7 OS=Mus musculus OX=10090 GN=Senp7 PE=1 SV=1	1	0	2	1	1	0	2	1	1.2	0	3	1.2	0	0	22821000	0
sp|Q9CYT6|CAP2_MOUSE	sp|Q9CYT6|CAP2_MOUSE Adenylyl cyclase-associated protein 2 OS=Mus musculus OX=10090 GN=Cap2 PE=1 SV=1	1	2	1	0	1	1	1	0	2.5	5.5	2.7	0	0	2978700	0	0
sp|Q99MI1|RB6I2_MOUSE;sp|Q6PH08|ERC2_MOUSE	sp|Q99MI1|RB6I2_MOUSE ELKS/Rab6-interacting/CAST family member 1 OS=Mus musculus OX=10090 GN=Erc1 PE=1 SV=1	1	3	1	3	1	3	1	3	0.8	3.7	1.1	3.7	0	11367000	0	10268000
sp|Q2YDW2|MSTO1_MOUSE	sp|Q2YDW2|MSTO1_MOUSE Protein misato homolog 1 OS=Mus musculus OX=10090 GN=Msto1 PE=1 SV=1	9	7	7	7	9	7	7	7	25.5	21	20.1	17.8	80448000	63169000	97473000	72739000
sp|Q8BZ64|TECT1_MOUSE	sp|Q8BZ64|TECT1_MOUSE Tectonic-1 OS=Mus musculus OX=10090 GN=Tctn1 PE=1 SV=1	11	11	10	9	11	11	10	9	33.2	31.9	29.3	28.3	358640000	256230000	461560000	261690000
sp|Q80YV2|NIPA_MOUSE	sp|Q80YV2|NIPA_MOUSE Nuclear-interacting partner of ALK OS=Mus musculus OX=10090 GN=Zc3hc1 PE=1 SV=1	6	3	5	3	6	3	5	3	21.2	11.4	17.4	11.2	16599000	15874000	18109000	18843000
sp|O08585|CLCA_MOUSE	sp|O08585|CLCA_MOUSE Clathrin light chain A OS=Mus musculus OX=10090 GN=Clta PE=1 SV=2	3	5	5	5	3	5	5	5	11.1	14.5	14.5	14.5	377130000	302890000	212410000	304270000
sp|Q149C2|MIPT3_MOUSE	sp|Q149C2|MIPT3_MOUSE TRAF3-interacting protein 1 OS=Mus musculus OX=10090 GN=Traf3ip1 PE=1 SV=2	13	7	11	9	13	7	11	9	29.6	13.9	23.2	18.2	1138400000	784930000	1458700000	660960000
sp|P17742|PPIA_MOUSE	sp|P17742|PPIA_MOUSE Peptidyl-prolyl cis-trans isomerase A OS=Mus musculus OX=10090 GN=Ppia PE=1 SV=2	9	9	9	9	9	9	9	9	62.2	59.8	59.1	64	362220000	264480000	371530000	288060000
sp|Q8CCN5|BCAS3_MOUSE	sp|Q8CCN5|BCAS3_MOUSE Breast carcinoma-amplified sequence 3 homolog OS=Mus musculus OX=10090 GN=Bcas3 PE=1 SV=2	5	1	4	3	5	1	4	3	10.9	1.8	7.7	4.5	24166000	0	27680000	30747000
sp|O08663|MAP2_MOUSE	sp|O08663|MAP2_MOUSE Methionine aminopeptidase 2 OS=Mus musculus OX=10090 GN=Metap2 PE=1 SV=1	5	3	4	4	5	3	4	4	17.2	9.4	11.9	11.5	45514000	45910000	39667000	37547000
sp|P63158|HMGB1_MOUSE;sp|P30681|HMGB2_MOUSE	sp|P63158|HMGB1_MOUSE High mobility group protein B1 OS=Mus musculus OX=10090 GN=Hmgb1 PE=1 SV=2	2	1	2	0	2	1	2	0	14	6.5	12.1	0	0	0	42780000	0
sp|P60335|PCBP1_MOUSE	sp|P60335|PCBP1_MOUSE Poly(rC)-binding protein 1 OS=Mus musculus OX=10090 GN=Pcbp1 PE=1 SV=1	16	14	12	14	12	10	10	10	74.2	71.1	63.8	71.1	2898100000	2326500000	2136900000	2184900000
sp|Q9R1S0|B9D1_MOUSE	sp|Q9R1S0|B9D1_MOUSE B9 domain-containing protein 1 OS=Mus musculus OX=10090 GN=B9d1 PE=1 SV=1	9	8	9	7	9	8	9	7	68.6	68.6	68.6	55.9	531160000	244190000	599610000	255310000
sp|Q99KK2|NEUA_MOUSE	sp|Q99KK2|NEUA_MOUSE N-acylneuraminate cytidylyltransferase OS=Mus musculus OX=10090 GN=Cmas PE=1 SV=2	7	5	3	3	7	5	3	3	23.8	18.3	8.3	9.3	60335000	62707000	60932000	55251000
sp|Q80Y75|DJB13_MOUSE	sp|Q80Y75|DJB13_MOUSE DnaJ homolog subfamily B member 13 OS=Mus musculus OX=10090 GN=Dnajb13 PE=1 SV=1	20	18	23	19	20	18	23	19	74.7	59.8	75.6	69.9	6830200000	3606200000	9868000000	3658400000
sp|Q8C753|K0556_MOUSE	sp|Q8C753|K0556_MOUSE Protein KIAA0556 OS=Mus musculus OX=10090 GN=Kiaa0556 PE=1 SV=2	12	5	15	9	12	5	15	9	14	5	15.6	9.7	103640000	70077000	127860000	67407000
sp|Q8CHH9|SEPT8_MOUSE	sp|Q8CHH9|SEPT8_MOUSE Septin-8 OS=Mus musculus OX=10090 GN=Sept8 PE=1 SV=4	10	7	7	7	8	6	6	5	32.2	25.4	24.7	25.2	131060000	101800000	125310000	106590000
sp|Q6IRU2|TPM4_MOUSE	sp|Q6IRU2|TPM4_MOUSE Tropomyosin alpha-4 chain OS=Mus musculus OX=10090 GN=Tpm4 PE=1 SV=3	5	4	1	7	4	3	1	6	29.8	23.4	5.6	27.8	54165000	73690000	0	96409000
sp|Q3V0J1|TM237_MOUSE	sp|Q3V0J1|TM237_MOUSE Transmembrane protein 237 OS=Mus musculus OX=10090 GN=Tmem237 PE=1 SV=1	9	9	8	5	9	9	8	5	29.3	31.4	28.6	16.9	277400000	208170000	253380000	209460000
sp|P53811|PIPNB_MOUSE	sp|P53811|PIPNB_MOUSE Phosphatidylinositol transfer protein beta isoform OS=Mus musculus OX=10090 GN=Pitpnb PE=1 SV=2	3	3	2	3	2	2	0	2	19.9	20.7	6.3	20.7	0	14335000	0	16015000
sp|Q9QYI3|DNJC7_MOUSE	sp|Q9QYI3|DNJC7_MOUSE DnaJ homolog subfamily C member 7 OS=Mus musculus OX=10090 GN=Dnajc7 PE=1 SV=2	20	17	19	17	20	17	19	17	47	46.8	48.6	42.7	574130000	395280000	421700000	384240000
sp|Q99KD5|UN45A_MOUSE	sp|Q99KD5|UN45A_MOUSE Protein unc-45 homolog A OS=Mus musculus OX=10090 GN=Unc45a PE=1 SV=2	15	12	15	13	15	12	15	13	26.5	20.7	23.4	20.4	229380000	153520000	200790000	138110000
sp|P35846|FOLR1_MOUSE	sp|P35846|FOLR1_MOUSE Folate receptor alpha OS=Mus musculus OX=10090 GN=Folr1 PE=1 SV=2	11	10	8	9	11	10	8	9	48.2	48.2	44.3	47.5	906700000	872400000	932660000	677070000
sp|Q2MV57|TECT2_MOUSE	sp|Q2MV57|TECT2_MOUSE Tectonic-2 OS=Mus musculus OX=10090 GN=Tctn2 PE=1 SV=2	9	8	12	6	9	8	12	6	22.4	17.4	22.7	17.1	175890000	139930000	185230000	127550000
sp|Q3U0M1|TPPC9_MOUSE	sp|Q3U0M1|TPPC9_MOUSE Trafficking protein particle complex subunit 9 OS=Mus musculus OX=10090 GN=Trappc9 PE=1 SV=2	3	3	3	3	3	3	3	3	3.8	3.9	3	3.9	9961600	13191000	0	13768000
sp|Q8BWW9|PKN2_MOUSE	sp|Q8BWW9|PKN2_MOUSE Serine/threonine-protein kinase N2 OS=Mus musculus OX=10090 GN=Pkn2 PE=1 SV=3	6	8	7	7	6	8	7	7	8.9	10.8	10.7	11.4	52579000	37791000	41379000	36392000
sp|Q810B6|ANFY1_MOUSE	sp|Q810B6|ANFY1_MOUSE Rabankyrin-5 OS=Mus musculus OX=10090 GN=Ankfy1 PE=1 SV=2	17	18	11	10	17	18	11	10	24.1	27.3	18.4	15.6	300100000	249750000	215000000	196010000
sp|P22682|CBL_MOUSE	sp|P22682|CBL_MOUSE E3 ubiquitin-protein ligase CBL OS=Mus musculus OX=10090 GN=Cbl PE=1 SV=3	3	2	2	3	3	2	2	3	5.4	3.7	3.3	5.1	9081000	7244800	7458400	6356100
sp|Q91XL9|OSBL1_MOUSE	sp|Q91XL9|OSBL1_MOUSE Oxysterol-binding protein-related protein 1 OS=Mus musculus OX=10090 GN=Osbpl1a PE=1 SV=2	5	3	2	5	5	3	2	5	10.4	4.9	3.5	8.9	45476000	38533000	52592000	46008000
sp|Q9D0P8|IFT27_MOUSE	sp|Q9D0P8|IFT27_MOUSE Intraflagellar transport protein 27 homolog OS=Mus musculus OX=10090 GN=Ift27 PE=1 SV=1	8	10	11	8	8	10	11	8	72	80.1	81.7	72	450920000	311490000	492470000	297190000
sp|Q3UKC1|TAXB1_MOUSE	sp|Q3UKC1|TAXB1_MOUSE Tax1-binding protein 1 homolog OS=Mus musculus OX=10090 GN=Tax1bp1 PE=1 SV=2	1	1	2	1	1	1	2	1	1.4	1.8	3.2	1.8	0	0	5305700	0
sp|O35954|PITM1_MOUSE	sp|O35954|PITM1_MOUSE Membrane-associated phosphatidylinositol transfer protein 1 OS=Mus musculus OX=10090 GN=Pitpnm1 PE=1 SV=1	23	19	23	18	23	19	23	18	34	28.5	34.7	26.8	430800000	344430000	514640000	350840000
sp|P62259|1433E_MOUSE	sp|P62259|1433E_MOUSE 14-3-3 protein epsilon OS=Mus musculus OX=10090 GN=Ywhae PE=1 SV=1	25	23	24	22	23	20	21	19	78.4	75.7	74.5	77.6	5830400000	3791000000	4037500000	3441300000
sp|Q91V51|TTLL1_MOUSE	sp|Q91V51|TTLL1_MOUSE Probable tubulin polyglutamylase TTLL1 OS=Mus musculus OX=10090 GN=Ttll1 PE=1 SV=1	2	2	2	1	2	2	2	1	10.4	10.4	7.3	5.2	24141000	29562000	0	0
sp|P62627|DLRB1_MOUSE	sp|P62627|DLRB1_MOUSE Dynein light chain roadblock-type 1 OS=Mus musculus OX=10090 GN=Dynlrb1 PE=1 SV=3	6	5	5	4	6	5	5	4	83.3	83.3	82.3	60.4	449840000	400880000	515460000	306000000
sp|Q8CDG3|VCIP1_MOUSE	sp|Q8CDG3|VCIP1_MOUSE Deubiquitinating protein VCIP135 OS=Mus musculus OX=10090 GN=Vcpip1 PE=1 SV=1	12	12	11	14	12	12	11	14	14.9	13.7	13	17	130880000	130310000	136660000	134050000
sp|P28658|ATX10_MOUSE	sp|P28658|ATX10_MOUSE Ataxin-10 OS=Mus musculus OX=10090 GN=Atxn10 PE=1 SV=2	23	20	19	21	23	20	19	21	59.4	51.2	57.3	56	1102100000	781290000	973610000	829340000
sp|Q8BYH7|TBC17_MOUSE	sp|Q8BYH7|TBC17_MOUSE TBC1 domain family member 17 OS=Mus musculus OX=10090 GN=Tbc1d17 PE=1 SV=2	4	3	4	3	4	3	4	3	12.7	11.5	13.2	11.5	38509000	54017000	54721000	62083000
sp|Q6P8X1|SNX6_MOUSE	sp|Q6P8X1|SNX6_MOUSE Sorting nexin-6 OS=Mus musculus OX=10090 GN=Snx6 PE=1 SV=2	12	10	10	9	11	10	10	9	30	25.1	27.8	21.2	316780000	277710000	274700000	271300000
sp|P62340|TBPL1_MOUSE	sp|P62340|TBPL1_MOUSE TATA box-binding protein-like protein 1 OS=Mus musculus OX=10090 GN=Tbpl1 PE=1 SV=1	1	2	0	1	1	2	0	1	7	12.9	0	7	0	8231800	0	0
sp|Q7TT45|RRAGD_MOUSE	sp|Q7TT45|RRAGD_MOUSE Ras-related GTP-binding protein D OS=Mus musculus OX=10090 GN=Rragd PE=1 SV=2	3	5	2	7	1	1	1	1	7.8	12.5	5.8	14.3	0	0	0	3301500
sp|A6H8H2|DEN4C_MOUSE	sp|A6H8H2|DEN4C_MOUSE DENN domain-containing protein 4C OS=Mus musculus OX=10090 GN=Dennd4c PE=1 SV=1	18	12	13	12	18	12	13	12	14	8.8	9.3	9.2	138520000	145740000	114910000	111650000
sp|Q80UP5|AN13A_MOUSE	sp|Q80UP5|AN13A_MOUSE Ankyrin repeat domain-containing protein 13A OS=Mus musculus OX=10090 GN=Ankrd13a PE=1 SV=2	6	4	3	5	5	3	2	4	12.2	8	6.6	10.5	55387000	58162000	38351000	56019000
sp|Q8K2J7|RELL1_MOUSE	sp|Q8K2J7|RELL1_MOUSE RELT-like protein 1 OS=Mus musculus OX=10090 GN=Rell1 PE=2 SV=2	1	2	0	0	1	2	0	0	5.9	18.4	0	0	9561800	0	0	0
sp|P97785|GFRA1_MOUSE	sp|P97785|GFRA1_MOUSE GDNF family receptor alpha-1 OS=Mus musculus OX=10090 GN=Gfra1 PE=2 SV=2	2	2	1	1	2	2	1	1	5.6	5.6	2.8	2.8	11253000	14920000	0	0
sp|P48722|HS74L_MOUSE	sp|P48722|HS74L_MOUSE Heat shock 70 kDa protein 4L OS=Mus musculus OX=10090 GN=Hspa4l PE=1 SV=2	20	19	19	19	18	17	17	17	34.4	32.9	31.7	32.1	410140000	280530000	340970000	315220000
sp|Q6EDY6|CARL1_MOUSE	sp|Q6EDY6|CARL1_MOUSE F-actin-uncapping protein LRRC16A OS=Mus musculus OX=10090 GN=Carmil1 PE=1 SV=2	44	38	47	33	44	38	47	33	47.1	42	47.7	36.6	1743300000	1234000000	1891000000	1161200000
sp|Q3UFY4|RSH3A_MOUSE;sp|Q9DA80|RSH3B_MOUSE	sp|Q3UFY4|RSH3A_MOUSE Radial spoke head protein 3 homolog A OS=Mus musculus OX=10090 GN=Rsph3a PE=2 SV=1;sp|Q9DA80|RSH3B_MOUSE Radial spoke head protein 3 homolog B OS=Mus musculus OX=10090 GN=Rsph3b PE=2 SV=1	24	22	26	23	24	22	26	23	53.7	47.3	57.4	52.1	9034500000	4168000000	10745000000	4248300000
sp|P31786|ACBP_MOUSE	sp|P31786|ACBP_MOUSE Acyl-CoA-binding protein OS=Mus musculus OX=10090 GN=Dbi PE=1 SV=2	4	4	3	3	4	4	3	3	66.7	55.2	55.2	55.2	384620000	247650000	347930000	290830000
sp|P80317|TCPZ_MOUSE;sp|Q61390|TCPW_MOUSE	sp|P80317|TCPZ_MOUSE T-complex protein 1 subunit zeta OS=Mus musculus OX=10090 GN=Cct6a PE=1 SV=3	20	18	16	19	20	18	16	19	46.7	44.4	39.4	45.4	1288400000	958150000	976610000	885810000
sp|Q91XU3|PI42C_MOUSE	sp|Q91XU3|PI42C_MOUSE Phosphatidylinositol 5-phosphate 4-kinase type-2 gamma OS=Mus musculus OX=10090 GN=Pip4k2c PE=1 SV=1	2	2	0	2	2	2	0	2	8.8	5	0	5.2	0	0	0	15809000
sp|Q8BN82|S17A5_MOUSE	sp|Q8BN82|S17A5_MOUSE Sialin OS=Mus musculus OX=10090 GN=Slc17a5 PE=1 SV=2	1	0	0	1	1	0	0	1	4.2	0	0	4.2	0	0	0	3940700
sp|Q64112|IFIT2_MOUSE	sp|Q64112|IFIT2_MOUSE Interferon-induced protein with tetratricopeptide repeats 2 OS=Mus musculus OX=10090 GN=Ifit2 PE=1 SV=1	1	1	1	1	1	1	1	1	3	3	3	3	0	0	0	1810000
sp|A2AGT5|CKAP5_MOUSE	sp|A2AGT5|CKAP5_MOUSE Cytoskeleton-associated protein 5 OS=Mus musculus OX=10090 GN=Ckap5 PE=1 SV=1	40	34	38	33	40	34	38	33	26.5	21	24.5	19.7	670150000	605480000	602330000	611130000
sp|Q8CF66|LTOR4_MOUSE	sp|Q8CF66|LTOR4_MOUSE Ragulator complex protein LAMTOR4 OS=Mus musculus OX=10090 GN=Lamtor4 PE=1 SV=2	1	2	0	1	1	2	0	1	10.1	28.3	0	18.2	20688000	0	0	0
sp|Q9R0Y5|KAD1_MOUSE	sp|Q9R0Y5|KAD1_MOUSE Adenylate kinase isoenzyme 1 OS=Mus musculus OX=10090 GN=Ak1 PE=1 SV=1	11	11	10	11	11	11	10	11	56.7	56.7	45.9	59.3	793760000	635470000	555630000	580980000
sp|Q9EPC1|PARVA_MOUSE	sp|Q9EPC1|PARVA_MOUSE Alpha-parvin OS=Mus musculus OX=10090 GN=Parva PE=1 SV=1	8	7	6	7	8	7	6	7	26.9	24.7	22.3	24.7	240370000	222950000	210040000	220030000
sp|P80318|TCPG_MOUSE	sp|P80318|TCPG_MOUSE T-complex protein 1 subunit gamma OS=Mus musculus OX=10090 GN=Cct3 PE=1 SV=1	22	22	21	20	22	22	21	20	55.2	48.8	52.1	45	1171400000	854750000	905020000	774400000
sp|Q9ES70|NEK6_MOUSE	sp|Q9ES70|NEK6_MOUSE Serine/threonine-protein kinase Nek6 OS=Mus musculus OX=10090 GN=Nek6 PE=1 SV=1	3	2	1	2	2	2	1	2	15.7	12.8	8	13.4	13325000	13393000	0	0
sp|Q9Z306|S22A4_MOUSE	sp|Q9Z306|S22A4_MOUSE Solute carrier family 22 member 4 OS=Mus musculus OX=10090 GN=Slc22a4 PE=1 SV=1	4	2	3	3	4	2	3	3	9.6	3.6	7.4	7.8	38302000	63295000	54531000	43738000
sp|P80314|TCPB_MOUSE	sp|P80314|TCPB_MOUSE T-complex protein 1 subunit beta OS=Mus musculus OX=10090 GN=Cct2 PE=1 SV=4	27	26	18	24	27	26	18	24	67.5	60.7	50.1	56.4	1021100000	933060000	882940000	776230000
sp|Q9WV60|GSK3B_MOUSE	sp|Q9WV60|GSK3B_MOUSE Glycogen synthase kinase-3 beta OS=Mus musculus OX=10090 GN=Gsk3b PE=1 SV=2	11	10	9	10	8	8	8	9	43.8	38.1	38.8	40	278440000	201630000	247540000	181620000
sp|Q9Z1R2|BAG6_MOUSE	sp|Q9Z1R2|BAG6_MOUSE Large proline-rich protein BAG6 OS=Mus musculus OX=10090 GN=Bag6 PE=1 SV=1	11	10	10	9	11	10	10	9	14.9	16.1	14.8	15.3	153020000	116450000	131630000	125310000
sp|Q8R366|IGSF8_MOUSE	sp|Q8R366|IGSF8_MOUSE Immunoglobulin superfamily member 8 OS=Mus musculus OX=10090 GN=Igsf8 PE=1 SV=2	4	6	3	5	4	6	3	5	13.1	17.8	7.9	12.3	39963000	38684000	37798000	50930000
sp|Q9Z1G3|VATC1_MOUSE	sp|Q9Z1G3|VATC1_MOUSE V-type proton ATPase subunit C 1 OS=Mus musculus OX=10090 GN=Atp6v1c1 PE=1 SV=4	9	9	6	10	9	9	6	10	39	31.2	32.2	38	253820000	234280000	198510000	252260000
sp|Q99KH8|STK24_MOUSE	sp|Q99KH8|STK24_MOUSE Serine/threonine-protein kinase 24 OS=Mus musculus OX=10090 GN=Stk24 PE=1 SV=1	9	4	6	4	5	2	3	2	28.5	13.9	20.4	15.1	99703000	84682000	76015000	100770000
sp|Q9CQE6|ASF1A_MOUSE	sp|Q9CQE6|ASF1A_MOUSE Histone chaperone ASF1A OS=Mus musculus OX=10090 GN=Asf1a PE=1 SV=1	1	1	1	1	1	1	1	1	5.4	7.4	7.4	7.4	0	0	0	4401900
sp|P56387|DYLT3_MOUSE	sp|P56387|DYLT3_MOUSE Dynein light chain Tctex-type 3 OS=Mus musculus OX=10090 GN=Dynlt3 PE=1 SV=1	3	3	4	2	3	3	4	2	49.1	49.1	78.4	49.1	37257000	21883000	32844000	23353000
sp|P55088|AQP4_MOUSE	sp|P55088|AQP4_MOUSE Aquaporin-4 OS=Mus musculus OX=10090 GN=Aqp4 PE=1 SV=2	5	4	4	5	5	4	4	5	17	13.9	13.9	17	1317400000	1178500000	880850000	991780000
sp|Q91Z67|SRGP2_MOUSE	sp|Q91Z67|SRGP2_MOUSE SLIT-ROBO Rho GTPase-activating protein 2 OS=Mus musculus OX=10090 GN=Srgap2 PE=1 SV=2	18	16	15	16	16	14	13	14	25.4	23.2	19.6	22.9	319530000	251060000	248420000	228190000
sp|P06151|LDHA_MOUSE;sp|P00342|LDHC_MOUSE	sp|P06151|LDHA_MOUSE L-lactate dehydrogenase A chain OS=Mus musculus OX=10090 GN=Ldha PE=1 SV=3	3	3	3	2	2	2	2	1	12.7	9.9	9.3	6.6	15050000	0	0	0
sp|Q8BGF3|WDR92_MOUSE	sp|Q8BGF3|WDR92_MOUSE WD repeat-containing protein 92 OS=Mus musculus OX=10090 GN=Wdr92 PE=1 SV=1	5	3	7	5	5	3	7	5	17.4	10.6	23.5	17.4	54493000	29278000	59671000	36765000
sp|Q8VE47|UBA5_MOUSE	sp|Q8VE47|UBA5_MOUSE Ubiquitin-like modifier-activating enzyme 5 OS=Mus musculus OX=10090 GN=Uba5 PE=1 SV=2	1	2	1	0	1	2	1	0	4	7.9	5.2	0	0	5723100	0	0
sp|Q91X84|CRTC3_MOUSE	sp|Q91X84|CRTC3_MOUSE CREB-regulated transcription coactivator 3 OS=Mus musculus OX=10090 GN=Crtc3 PE=1 SV=2	6	4	4	3	6	4	4	3	14.1	9.7	10.5	7.6	44202000	37137000	49097000	36082000
sp|Q8K2H2|OTU6B_MOUSE	sp|Q8K2H2|OTU6B_MOUSE Deubiquitinase OTUD6B OS=Mus musculus OX=10090 GN=Otud6b PE=1 SV=1	4	3	1	3	4	3	1	3	24.1	18	4.4	18	57834000	49563000	0	45853000
sp|Q6NZJ6|IF4G1_MOUSE	sp|Q6NZJ6|IF4G1_MOUSE Eukaryotic translation initiation factor 4 gamma 1 OS=Mus musculus OX=10090 GN=Eif4g1 PE=1 SV=1	20	17	12	16	16	14	9	14	18.2	15.9	12.4	13.6	242590000	189500000	215300000	211020000
sp|P14873|MAP1B_MOUSE	sp|P14873|MAP1B_MOUSE Microtubule-associated protein 1B OS=Mus musculus OX=10090 GN=Map1b PE=1 SV=2	66	60	60	51	64	59	58	50	46.8	44.1	42.9	38.4	2806200000	2229400000	2470200000	1911300000
sp|Q3U1U7|AHRR_MOUSE	sp|Q3U1U7|AHRR_MOUSE Aryl hydrocarbon receptor repressor OS=Mus musculus OX=10090 GN=Ahrr PE=1 SV=1	1	1	1	1	1	1	1	1	2.9	2.9	2.9	2.9	1175800000	0	0	1624500000
sp|Q80SW1|SAHH2_MOUSE	sp|Q80SW1|SAHH2_MOUSE S-adenosylhomocysteine hydrolase-like protein 1 OS=Mus musculus OX=10090 GN=Ahcyl1 PE=1 SV=1	13	12	13	16	8	5	6	8	27.5	28.7	34	36.4	402430000	282400000	320700000	245410000
sp|Q9WTK7|STK11_MOUSE	sp|Q9WTK7|STK11_MOUSE Serine/threonine-protein kinase STK11 OS=Mus musculus OX=10090 GN=Stk11 PE=1 SV=1	5	5	5	4	5	5	5	4	16.5	16.7	17.4	14.2	39919000	34171000	51195000	37545000
sp|Q9DBL7|COASY_MOUSE	sp|Q9DBL7|COASY_MOUSE Bifunctional coenzyme A synthase OS=Mus musculus OX=10090 GN=Coasy PE=1 SV=2	10	10	10	11	10	10	10	11	32.9	28.8	25.8	34.6	591280000	409460000	456070000	426170000
sp|Q8C0E2|VP26B_MOUSE	sp|Q8C0E2|VP26B_MOUSE Vacuolar protein sorting-associated protein 26B OS=Mus musculus OX=10090 GN=Vps26b PE=1 SV=1	7	9	6	5	7	7	4	4	30.4	36	24.4	16.7	101730000	106980000	78421000	85655000
sp|P42337|PK3CA_MOUSE	sp|P42337|PK3CA_MOUSE Phosphatidylinositol 4,5-bisphosphate 3-kinase catalytic subunit alpha isoform OS=Mus musculus OX=10090 GN=Pik3ca PE=1 SV=2	4	3	3	3	4	3	3	3	5.8	4.8	4.6	4.8	21436000	17659000	18477000	17356000
sp|Q9D1M0|SEC13_MOUSE	sp|Q9D1M0|SEC13_MOUSE Protein SEC13 homolog OS=Mus musculus OX=10090 GN=Sec13 PE=1 SV=3	5	5	5	5	5	5	5	5	28.6	32.3	35.1	31.4	79270000	54977000	47293000	57162000
sp|O55057|PDE6D_MOUSE	sp|O55057|PDE6D_MOUSE Retinal rod rhodopsin-sensitive cGMP 3,5-cyclic phosphodiesterase subunit delta OS=Mus musculus OX=10090 GN=Pde6d PE=1 SV=1	2	3	3	3	2	3	3	3	20.7	28.7	28.7	28.7	68028000	38320000	57764000	47322000
sp|Q61735|CD47_MOUSE	sp|Q61735|CD47_MOUSE Leukocyte surface antigen CD47 OS=Mus musculus OX=10090 GN=Cd47 PE=1 SV=2	2	1	2	2	2	1	2	2	8.9	4.3	8.9	8.9	100400000	0	116990000	95954000
sp|Q80UY2|KCMF1_MOUSE	sp|Q80UY2|KCMF1_MOUSE E3 ubiquitin-protein ligase KCMF1 OS=Mus musculus OX=10090 GN=Kcmf1 PE=1 SV=1	3	2	2	4	3	2	2	4	9.7	8.1	8.1	17.6	0	26230000	25974000	31742000
sp|Q8R0H9|GGA1_MOUSE;sp|Q8BMI3|GGA3_MOUSE	sp|Q8R0H9|GGA1_MOUSE ADP-ribosylation factor-binding protein GGA1 OS=Mus musculus OX=10090 GN=Gga1 PE=1 SV=1	9	7	6	7	9	6	5	7	19.8	17	12.3	18.3	148300000	111680000	116910000	107730000
sp|Q01341|ADCY6_MOUSE;sp|P84309|ADCY5_MOUSE	sp|Q01341|ADCY6_MOUSE Adenylate cyclase type 6 OS=Mus musculus OX=10090 GN=Adcy6 PE=1 SV=1	16	13	19	16	16	13	19	16	19.9	17.4	22.9	20.3	374610000	324950000	498610000	333380000
sp|Q6PCQ0|IQCE_MOUSE	sp|Q6PCQ0|IQCE_MOUSE IQ domain-containing protein E OS=Mus musculus OX=10090 GN=Iqce PE=1 SV=1	28	25	30	26	28	25	30	26	50.9	47.6	52.1	46.1	1453200000	978120000	1679700000	1054900000
sp|Q9CWR2|SMYD3_MOUSE	sp|Q9CWR2|SMYD3_MOUSE Histone-lysine N-methyltransferase SMYD3 OS=Mus musculus OX=10090 GN=Smyd3 PE=2 SV=1	1	0	1	1	1	0	1	1	2.6	0	2.6	3	0	0	2047200	0
sp|Q60575|KIF1B_MOUSE	sp|Q60575|KIF1B_MOUSE Kinesin-like protein KIF1B OS=Mus musculus OX=10090 GN=Kif1b PE=1 SV=2	6	6	9	6	2	2	4	2	4.1	4.1	6.7	4.1	7091200	0	0	5343000
sp|P11152|LIPL_MOUSE	sp|P11152|LIPL_MOUSE Lipoprotein lipase OS=Mus musculus OX=10090 GN=Lpl PE=1 SV=3	1	0	1	1	1	0	1	1	4	0	4	4	0	0	0	3820300
sp|Q9CZA6|NDE1_MOUSE;sp|Q9ERR1|NDEL1_MOUSE	sp|Q9CZA6|NDE1_MOUSE Nuclear distribution protein nudE homolog 1 OS=Mus musculus OX=10090 GN=Nde1 PE=1 SV=1	5	2	6	5	5	2	6	5	19.8	7.3	23.5	20.1	65352000	56698000	72349000	47749000
sp|Q8C5Q4|GRSF1_MOUSE	sp|Q8C5Q4|GRSF1_MOUSE G-rich sequence factor 1 OS=Mus musculus OX=10090 GN=Grsf1 PE=1 SV=2	3	1	2	2	3	1	2	2	11.5	4.6	8.1	8.8	24887000	0	22417000	0
sp|Q8K3G9|DP13B_MOUSE	sp|Q8K3G9|DP13B_MOUSE DCC-interacting protein 13-beta OS=Mus musculus OX=10090 GN=Appl2 PE=1 SV=1	26	25	24	25	26	25	24	25	66	63.3	59.8	59.7	760030000	519770000	683690000	479330000
sp|Q8BTS4|NUP54_MOUSE	sp|Q8BTS4|NUP54_MOUSE Nuclear pore complex protein Nup54 OS=Mus musculus OX=10090 GN=Nup54 PE=1 SV=1	1	1	1	1	1	1	1	1	3.3	3.3	3.3	3.3	0	0	0	2578000
sp|Q8K1M6|DNM1L_MOUSE	sp|Q8K1M6|DNM1L_MOUSE Dynamin-1-like protein OS=Mus musculus OX=10090 GN=Dnm1l PE=1 SV=2	31	25	29	29	31	25	29	29	61.3	48.7	58.9	60.9	1179200000	1203800000	1137700000	1174700000
sp|Q9JIY5|HTRA2_MOUSE	sp|Q9JIY5|HTRA2_MOUSE Serine protease HTRA2, mitochondrial OS=Mus musculus OX=10090 GN=Htra2 PE=1 SV=2	3	3	1	2	3	3	1	2	8.7	7.6	2.8	5.5	22004000	23418000	0	19882000
sp|Q9CQM0|NICN1_MOUSE	sp|Q9CQM0|NICN1_MOUSE Nicolin-1 OS=Mus musculus OX=10090 GN=Nicn1 PE=1 SV=1	1	1	0	2	1	1	0	2	6.6	5.2	0	16.9	0	0	0	24351000
sp|P34022|RANG_MOUSE	sp|P34022|RANG_MOUSE Ran-specific GTPase-activating protein OS=Mus musculus OX=10090 GN=Ranbp1 PE=1 SV=2	2	1	0	3	2	1	0	3	22.2	5.4	0	27.6	0	0	0	16451000
sp|Q6X893|CTL1_MOUSE	sp|Q6X893|CTL1_MOUSE Choline transporter-like protein 1 OS=Mus musculus OX=10090 GN=Slc44a1 PE=1 SV=3	5	5	4	3	5	5	4	3	9.6	9.6	8.1	6.4	59166000	56596000	49645000	57678000
sp|Q62245|SOS1_MOUSE	sp|Q62245|SOS1_MOUSE Son of sevenless homolog 1 OS=Mus musculus OX=10090 GN=Sos1 PE=1 SV=2	4	4	1	3	2	3	0	2	5.4	4.6	1.4	3.9	14768000	15657000	0	16458000
sp|O35648|CETN3_MOUSE	sp|O35648|CETN3_MOUSE Centrin-3 OS=Mus musculus OX=10090 GN=Cetn3 PE=1 SV=1	4	4	2	2	4	4	2	2	39.5	39.5	17.4	19.2	66904000	86641000	60332000	81610000
sp|Q3V4B5|COMD6_MOUSE	sp|Q3V4B5|COMD6_MOUSE COMM domain-containing protein 6 OS=Mus musculus OX=10090 GN=Commd6 PE=1 SV=1	1	0	1	2	1	0	1	2	16.1	0	16.1	31	0	0	0	16801000
sp|Q8BMS9|RASF2_MOUSE	sp|Q8BMS9|RASF2_MOUSE Ras association domain-containing protein 2 OS=Mus musculus OX=10090 GN=Rassf2 PE=1 SV=1	8	6	6	8	7	5	5	7	34.4	27	23.9	33.4	88576000	66886000	102850000	79761000
sp|P52480|KPYM_MOUSE;sp|P53657|KPYR_MOUSE	sp|P52480|KPYM_MOUSE Pyruvate kinase PKM OS=Mus musculus OX=10090 GN=Pkm PE=1 SV=4	25	29	23	25	25	29	23	25	65.7	70.2	64.8	63.8	935920000	945040000	875100000	727460000
sp|P70290|EM55_MOUSE	sp|P70290|EM55_MOUSE 55 kDa erythrocyte membrane protein OS=Mus musculus OX=10090 GN=Mpp1 PE=1 SV=1	26	26	23	25	26	26	23	25	73.4	75.3	73.4	75.3	3106000000	2835400000	2972100000	2675900000
sp|O55131|SEPT7_MOUSE;sp|Q9DA97|SEP14_MOUSE	sp|O55131|SEPT7_MOUSE Septin-7 OS=Mus musculus OX=10090 GN=Sept7 PE=1 SV=1	11	10	11	12	11	9	10	11	38.8	32.8	39	40.6	483610000	511800000	597260000	450210000
sp|P54731|FAF1_MOUSE	sp|P54731|FAF1_MOUSE FAS-associated factor 1 OS=Mus musculus OX=10090 GN=Faf1 PE=1 SV=2	7	5	6	7	7	5	6	7	16.2	10.2	11.7	13.4	91212000	85322000	96238000	92898000
sp|P70671|IRF3_MOUSE	sp|P70671|IRF3_MOUSE Interferon regulatory factor 3 OS=Mus musculus OX=10090 GN=Irf3 PE=1 SV=1	3	3	3	2	3	3	3	2	10.5	10.5	13.8	8.1	29095000	27014000	29257000	23356000
sp|Q8CHX7|RFTN2_MOUSE	sp|Q8CHX7|RFTN2_MOUSE Raftlin-2 OS=Mus musculus OX=10090 GN=Rftn2 PE=1 SV=3	3	3	3	2	3	3	3	2	11	10.6	10.8	6.6	30201000	28011000	22579000	0
sp|Q8CHY7|TTC23_MOUSE	sp|Q8CHY7|TTC23_MOUSE Tetratricopeptide repeat protein 23 OS=Mus musculus OX=10090 GN=Ttc23 PE=2 SV=1	13	11	14	12	13	11	14	12	35.5	29.3	37.5	32.6	268350000	220850000	419260000	220620000
sp|Q9EPL8|IPO7_MOUSE	sp|Q9EPL8|IPO7_MOUSE Importin-7 OS=Mus musculus OX=10090 GN=Ipo7 PE=1 SV=2	20	15	19	18	19	14	19	17	27.5	21.7	28.8	24.2	357030000	373290000	317230000	343130000
sp|Q78ZA7|NP1L4_MOUSE	sp|Q78ZA7|NP1L4_MOUSE Nucleosome assembly protein 1-like 4 OS=Mus musculus OX=10090 GN=Nap1l4 PE=1 SV=1	13	9	9	12	12	8	8	11	57.9	37.1	33.3	50.1	358250000	252970000	252250000	232000000
sp|Q9D0I9|SYRC_MOUSE	sp|Q9D0I9|SYRC_MOUSE Arginine--tRNA ligase, cytoplasmic OS=Mus musculus OX=10090 GN=Rars PE=1 SV=2	15	14	8	12	15	14	8	12	31.1	26.5	16.1	25	137220000	137350000	128600000	129220000
sp|Q5SXA9|KIBRA_MOUSE	sp|Q5SXA9|KIBRA_MOUSE Protein KIBRA OS=Mus musculus OX=10090 GN=Wwc1 PE=1 SV=1	3	3	2	2	3	3	2	2	5.1	4	2.4	2.8	0	13528000	0	0
sp|Q5SQX6|CYFP2_MOUSE	sp|Q5SQX6|CYFP2_MOUSE Cytoplasmic FMR1-interacting protein 2 OS=Mus musculus OX=10090 GN=Cyfip2 PE=1 SV=2	13	16	17	15	1	1	2	0	13	16.1	17	15	0	0	28345000	0
sp|O35075|DSCR3_MOUSE	sp|O35075|DSCR3_MOUSE Down syndrome critical region protein 3 homolog OS=Mus musculus OX=10090 GN=Dscr3 PE=1 SV=1	7	5	4	3	7	5	4	3	36.4	26.6	25.6	14.5	69513000	98065000	69231000	96574000
sp|Q7M6Y3|PICAL_MOUSE;sp|Q61548|AP180_MOUSE	sp|Q7M6Y3|PICAL_MOUSE Phosphatidylinositol-binding clathrin assembly protein OS=Mus musculus OX=10090 GN=Picalm PE=1 SV=1	13	8	6	8	13	8	6	8	27.3	22.3	15.9	20.3	356530000	413790000	333560000	388620000
sp|Q7TSI3|PP6R1_MOUSE	sp|Q7TSI3|PP6R1_MOUSE Serine/threonine-protein phosphatase 6 regulatory subunit 1 OS=Mus musculus OX=10090 GN=Ppp6r1 PE=1 SV=1	9	8	7	9	9	8	7	9	16.5	18.3	14.5	18.5	128160000	106460000	114330000	146010000
sp|Q8BRT1|CLAP2_MOUSE	sp|Q8BRT1|CLAP2_MOUSE CLIP-associating protein 2 OS=Mus musculus OX=10090 GN=Clasp2 PE=1 SV=1	26	19	19	23	24	18	17	21	28.1	22.8	22.2	26	420570000	387900000	484750000	402280000
sp|Q9DBJ1|PGAM1_MOUSE;sp|O70250|PGAM2_MOUSE	sp|Q9DBJ1|PGAM1_MOUSE Phosphoglycerate mutase 1 OS=Mus musculus OX=10090 GN=Pgam1 PE=1 SV=3	7	8	7	6	7	8	7	6	37.8	44.9	34.6	30.7	217910000	145050000	218930000	193920000
sp|Q8BY71|HAT1_MOUSE	sp|Q8BY71|HAT1_MOUSE Histone acetyltransferase type B catalytic subunit OS=Mus musculus OX=10090 GN=Hat1 PE=1 SV=1	4	4	4	4	4	4	4	4	18	17.3	16.3	15.4	39262000	40123000	39734000	41529000
sp|Q61329|ZFHX3_MOUSE;sp|Q9JJN2|ZFHX4_MOUSE	sp|Q61329|ZFHX3_MOUSE Zinc finger homeobox protein 3 OS=Mus musculus OX=10090 GN=Zfhx3 PE=1 SV=1;sp|Q9JJN2|ZFHX4_MOUSE Zinc finger homeobox protein 4 OS=Mus musculus OX=10090 GN=Zfhx4 PE=1 SV=1	1	2	1	1	1	2	1	1	0.2	0.4	0.2	0.2	0	61708000	0	0
sp|P17182|ENOA_MOUSE;sp|P17183|ENOG_MOUSE;sp|P21550|ENOB_MOUSE	sp|P17182|ENOA_MOUSE Alpha-enolase OS=Mus musculus OX=10090 GN=Eno1 PE=1 SV=3	16	14	12	12	16	14	12	12	56.9	46.3	41.2	41.5	441990000	381030000	557320000	474250000
sp|P62746|RHOB_MOUSE	sp|P62746|RHOB_MOUSE Rho-related GTP-binding protein RhoB OS=Mus musculus OX=10090 GN=Rhob PE=1 SV=1	8	6	8	7	6	4	6	5	52	32.7	52	48	204650000	206570000	263900000	238960000
sp|Q9ESZ8|GTF2I_MOUSE	sp|Q9ESZ8|GTF2I_MOUSE General transcription factor II-I OS=Mus musculus OX=10090 GN=Gtf2i PE=1 SV=3	18	16	12	13	18	16	12	13	26.9	22.3	15.9	18.2	224680000	187890000	194680000	189210000
sp|Q8BFQ4|WDR82_MOUSE	sp|Q8BFQ4|WDR82_MOUSE WD repeat-containing protein 82 OS=Mus musculus OX=10090 GN=Wdr82 PE=1 SV=1	2	5	2	4	2	5	2	4	10.9	22.4	8.9	17.9	42549000	0	0	0
sp|Q7TQK5|CCD93_MOUSE	sp|Q7TQK5|CCD93_MOUSE Coiled-coil domain-containing protein 93 OS=Mus musculus OX=10090 GN=Ccdc93 PE=1 SV=1	13	6	4	9	13	6	4	9	28.8	14.6	9.7	19.7	99345000	95783000	70162000	106010000
sp|Q8C0D4|RHG12_MOUSE	sp|Q8C0D4|RHG12_MOUSE Rho GTPase-activating protein 12 OS=Mus musculus OX=10090 GN=Arhgap12 PE=1 SV=2	6	6	1	3	6	6	1	3	13.4	14.6	1.7	7.9	65330000	59686000	0	35858000
sp|P84084|ARF5_MOUSE	sp|P84084|ARF5_MOUSE ADP-ribosylation factor 5 OS=Mus musculus OX=10090 GN=Arf5 PE=1 SV=2	10	11	10	11	4	5	4	5	76.1	76.1	76.1	76.1	1213400000	916950000	884270000	887360000
sp|Q812A2|SRGP3_MOUSE	sp|Q812A2|SRGP3_MOUSE SLIT-ROBO Rho GTPase-activating protein 3 OS=Mus musculus OX=10090 GN=Srgap3 PE=1 SV=1	35	28	39	30	30	25	36	27	41.1	33.4	45.6	35	1122900000	955230000	1008400000	891300000
sp|O89019|INVS_MOUSE	sp|O89019|INVS_MOUSE Inversin OS=Mus musculus OX=10090 GN=Invs PE=1 SV=2	6	3	4	4	6	3	4	4	9.3	4.1	6.8	6.7	18478000	23550000	27894000	24540000
sp|Q9CQ25|MZT2_MOUSE	sp|Q9CQ25|MZT2_MOUSE Mitotic-spindle organizing protein 2 OS=Mus musculus OX=10090 GN=Mzt2 PE=1 SV=1	1	0	1	2	1	0	1	2	13.2	0	13.2	22	0	0	0	6838000
sp|Q3UQN2|FCHO2_MOUSE	sp|Q3UQN2|FCHO2_MOUSE F-BAR domain only protein 2 OS=Mus musculus OX=10090 GN=Fcho2 PE=1 SV=1	7	5	6	7	7	5	6	7	13.7	10.5	12.7	16.2	82782000	86069000	74393000	90928000
sp|Q9CQV8|1433B_MOUSE	sp|Q9CQV8|1433B_MOUSE 14-3-3 protein beta/alpha OS=Mus musculus OX=10090 GN=Ywhab PE=1 SV=3	11	12	14	12	7	7	8	7	53.3	48.4	64.6	56.1	1067600000	947260000	942050000	720060000
sp|O88967|YMEL1_MOUSE	sp|O88967|YMEL1_MOUSE ATP-dependent zinc metalloprotease YME1L1 OS=Mus musculus OX=10090 GN=Yme1l1 PE=1 SV=1	3	3	1	4	3	3	1	4	6	7	2.2	7.8	19657000	0	0	58204000
sp|Q60972|RBBP4_MOUSE	sp|Q60972|RBBP4_MOUSE Histone-binding protein RBBP4 OS=Mus musculus OX=10090 GN=Rbbp4 PE=1 SV=5	5	7	5	6	2	3	3	4	16.7	21.2	17.4	25.2	85286000	83462000	70974000	73353000
sp|P50543|S10AB_MOUSE	sp|P50543|S10AB_MOUSE Protein S100-A11 OS=Mus musculus OX=10090 GN=S100a11 PE=1 SV=1	6	6	5	5	6	6	5	5	83.7	83.7	80.6	80.6	1436700000	1338900000	1397500000	1393800000
sp|P05480|SRC_MOUSE;sp|Q62270|SRMS_MOUSE;sp|Q922K9|FRK_MOUSE;sp|Q62190|RON_MOUSE	sp|P05480|SRC_MOUSE Neuronal proto-oncogene tyrosine-protein kinase Src OS=Mus musculus OX=10090 GN=Src PE=1 SV=4	21	19	22	17	17	14	16	13	59.1	49.7	60.3	44.5	727210000	622960000	753820000	559310000
sp|Q8BR63|F177A_MOUSE	sp|Q8BR63|F177A_MOUSE Protein FAM177A1 OS=Mus musculus OX=10090 GN=Fam177a1 PE=1 SV=1	3	2	2	2	3	2	2	2	15.9	10.1	10.6	10.1	22419000	24239000	16621000	18812000
sp|Q80TY0|FNBP1_MOUSE	sp|Q80TY0|FNBP1_MOUSE Formin-binding protein 1 OS=Mus musculus OX=10090 GN=Fnbp1 PE=1 SV=2	12	11	11	12	12	11	11	12	26.8	24.2	24.7	22.9	263530000	219380000	225180000	190970000
sp|Q62559|IFT52_MOUSE	sp|Q62559|IFT52_MOUSE Intraflagellar transport protein 52 homolog OS=Mus musculus OX=10090 GN=Ift52 PE=1 SV=2	17	15	17	15	17	15	17	15	54.5	47.4	44.8	48.1	1552400000	962060000	1731000000	894620000
sp|P33173|KIF1A_MOUSE	sp|P33173|KIF1A_MOUSE Kinesin-like protein KIF1A OS=Mus musculus OX=10090 GN=Kif1a PE=1 SV=2	9	6	8	9	5	2	3	5	6.5	4.7	6.6	7.1	41954000	32199000	35790000	25974000
sp|Q91VR5|DDX1_MOUSE	sp|Q91VR5|DDX1_MOUSE ATP-dependent RNA helicase DDX1 OS=Mus musculus OX=10090 GN=Ddx1 PE=1 SV=1	25	22	21	26	25	22	21	26	41.9	39.3	33.9	43.9	1030100000	925770000	771200000	812900000
sp|O35071|KIF1C_MOUSE	sp|O35071|KIF1C_MOUSE Kinesin-like protein KIF1C OS=Mus musculus OX=10090 GN=Kif1c PE=1 SV=2	11	11	10	10	8	8	6	7	13.7	14.3	12.5	11.2	120350000	135910000	137050000	143030000
sp|Q9CS42|PRPS2_MOUSE	sp|Q9CS42|PRPS2_MOUSE Ribose-phosphate pyrophosphokinase 2 OS=Mus musculus OX=10090 GN=Prps2 PE=1 SV=4	7	7	4	6	3	3	2	3	34	31.4	17	27.7	118190000	108750000	93815000	97148000
sp|P58404|STRN4_MOUSE	sp|P58404|STRN4_MOUSE Striatin-4 OS=Mus musculus OX=10090 GN=Strn4 PE=1 SV=2	6	3	2	3	5	3	2	3	13.9	6.2	4.3	6.1	59890000	52313000	36098000	48072000
sp|O70401|TSN6_MOUSE	sp|O70401|TSN6_MOUSE Tetraspanin-6 OS=Mus musculus OX=10090 GN=Tspan6 PE=1 SV=1	4	5	5	5	4	5	5	5	18	21.2	21.2	21.2	715040000	494720000	701870000	574200000
sp|Q3UPL0|SC31A_MOUSE	sp|Q3UPL0|SC31A_MOUSE Protein transport protein Sec31A OS=Mus musculus OX=10090 GN=Sec31a PE=1 SV=2	15	8	9	8	15	8	9	8	19.5	9.2	9.8	9.7	255900000	191890000	175890000	177070000
sp|P28659|CELF1_MOUSE	sp|P28659|CELF1_MOUSE CUGBP Elav-like family member 1 OS=Mus musculus OX=10090 GN=Celf1 PE=1 SV=2	4	3	2	3	3	2	1	2	10.5	8.4	9.5	8.4	26640000	25027000	0	30672000
sp|O55033|NCK2_MOUSE	sp|O55033|NCK2_MOUSE Cytoplasmic protein NCK2 OS=Mus musculus OX=10090 GN=Nck2 PE=1 SV=1	4	2	1	5	4	2	1	5	16.1	6.3	7.9	18.9	318920000	192670000	0	231520000
sp|P60605|UB2G2_MOUSE	sp|P60605|UB2G2_MOUSE Ubiquitin-conjugating enzyme E2 G2 OS=Mus musculus OX=10090 GN=Ube2g2 PE=1 SV=1	2	2	1	1	2	2	1	1	22.4	22.4	13.3	9.1	15425000	16581000	0	0
sp|Q9CRA5|GOLP3_MOUSE	sp|Q9CRA5|GOLP3_MOUSE Golgi phosphoprotein 3 OS=Mus musculus OX=10090 GN=Golph3 PE=1 SV=1	7	6	3	4	6	4	2	2	42.6	32.6	15.8	23.2	63559000	78038000	63169000	69388000
sp|Q9DBX2|PHLP_MOUSE	sp|Q9DBX2|PHLP_MOUSE Phosducin-like protein OS=Mus musculus OX=10090 GN=Pdcl PE=1 SV=1	2	2	0	2	2	2	0	2	12	12	0	12	0	0	0	14468000
sp|P84078|ARF1_MOUSE;sp|P61205|ARF3_MOUSE	sp|P84078|ARF1_MOUSE ADP-ribosylation factor 1 OS=Mus musculus OX=10090 GN=Arf1 PE=1 SV=2;sp|P61205|ARF3_MOUSE ADP-ribosylation factor 3 OS=Mus musculus OX=10090 GN=Arf3 PE=2 SV=2	11	10	9	9	1	1	1	1	58.6	58.6	54.7	54.7	633770000	589370000	495890000	537030000
sp|Q9DBG5|PLIN3_MOUSE	sp|Q9DBG5|PLIN3_MOUSE Perilipin-3 OS=Mus musculus OX=10090 GN=Plin3 PE=1 SV=1	5	4	2	3	5	4	2	3	21.1	13.7	6.9	10.8	25929000	28329000	28241000	30982000
sp|Q6XUX1|DUSTY_MOUSE	sp|Q6XUX1|DUSTY_MOUSE Dual serine/threonine and tyrosine protein kinase OS=Mus musculus OX=10090 GN=Dstyk PE=1 SV=1	4	4	1	3	4	4	1	3	5.8	6	1.9	4.7	39935000	24699000	0	37594000
sp|Q3TDD9|PPR21_MOUSE	sp|Q3TDD9|PPR21_MOUSE Protein phosphatase 1 regulatory subunit 21 OS=Mus musculus OX=10090 GN=Ppp1r21 PE=1 SV=2	8	6	6	5	8	6	6	5	14.9	12.7	11.8	11.3	38190000	36349000	32024000	39557000
sp|P42225|STAT1_MOUSE	sp|P42225|STAT1_MOUSE Signal transducer and activator of transcription 1 OS=Mus musculus OX=10090 GN=Stat1 PE=1 SV=1	16	17	17	18	16	17	17	18	28	30.2	30.3	31.2	482490000	418520000	397070000	403050000
sp|Q9WTP6|KAD2_MOUSE	sp|Q9WTP6|KAD2_MOUSE Adenylate kinase 2, mitochondrial OS=Mus musculus OX=10090 GN=Ak2 PE=1 SV=5	5	4	2	2	5	4	2	2	31.4	27.2	12.1	17.6	34082000	0	21420000	0
sp|Q3U1J4|DDB1_MOUSE	sp|Q3U1J4|DDB1_MOUSE DNA damage-binding protein 1 OS=Mus musculus OX=10090 GN=Ddb1 PE=1 SV=2	32	28	25	30	32	28	25	30	38.7	33.2	31.2	35.8	823080000	644390000	637280000	554760000
sp|Q8K1H7|T11L2_MOUSE	sp|Q8K1H7|T11L2_MOUSE T-complex protein 11-like protein 2 OS=Mus musculus OX=10090 GN=Tcp11l2 PE=1 SV=1	4	4	2	3	4	4	2	3	10.4	9.5	5.2	8.3	17000000	12791000	12343000	14563000
sp|Q9CZG3|COMD8_MOUSE	sp|Q9CZG3|COMD8_MOUSE COMM domain-containing protein 8 OS=Mus musculus OX=10090 GN=Commd8 PE=1 SV=1	2	2	1	2	2	2	1	2	19.1	19.1	13.1	19.1	44479000	41200000	0	35818000
sp|Q9WUC3|LY6H_MOUSE	sp|Q9WUC3|LY6H_MOUSE Lymphocyte antigen 6H OS=Mus musculus OX=10090 GN=Ly6h PE=1 SV=2	5	4	4	4	5	4	4	4	35.3	34.5	29.5	34.5	476120000	401260000	348670000	325580000
sp|Q8VC42|RMC1_MOUSE	sp|Q8VC42|RMC1_MOUSE Regulator of MON1-CCZ1 complex OS=Mus musculus OX=10090 GN=Rmc1 PE=2 SV=1	2	2	1	3	2	2	1	3	5.8	3.7	2.1	6.4	0	9282600	0	10931000
sp|Q8CI96|CLIP4_MOUSE;REV__sp|Q9D898|ARP5L_MOUSE	sp|Q8CI96|CLIP4_MOUSE CAP-Gly domain-containing linker protein 4 OS=Mus musculus OX=10090 GN=Clip4 PE=1 SV=1	6	6	7	5	6	6	7	5	11.4	13.2	15.1	11.5	88289000	46513000	84997000	49790000
sp|O35841|API5_MOUSE	sp|O35841|API5_MOUSE Apoptosis inhibitor 5 OS=Mus musculus OX=10090 GN=Api5 PE=1 SV=2	6	7	5	7	6	7	5	7	15.9	17.5	11.9	17.5	114330000	83921000	95644000	80300000
sp|P11214|TPA_MOUSE	sp|P11214|TPA_MOUSE Tissue-type plasminogen activator OS=Mus musculus OX=10090 GN=Plat PE=1 SV=3	7	5	5	5	7	5	5	5	19	10.7	11.1	12.9	47596000	53452000	52669000	58709000
sp|Q8BKX1|BAIP2_MOUSE	sp|Q8BKX1|BAIP2_MOUSE Brain-specific angiogenesis inhibitor 1-associated protein 2 OS=Mus musculus OX=10090 GN=Baiap2 PE=1 SV=2	16	18	11	16	16	18	11	16	36.8	41.9	28	40.7	309800000	325370000	301650000	338830000
sp|Q3TIV5|ZC3HF_MOUSE	sp|Q3TIV5|ZC3HF_MOUSE Zinc finger CCCH domain-containing protein 15 OS=Mus musculus OX=10090 GN=Zc3h15 PE=1 SV=2	3	2	1	3	3	2	1	3	9.6	8.9	4.9	13.4	17783000	0	0	24588000
sp|Q9Z1Z0|USO1_MOUSE	sp|Q9Z1Z0|USO1_MOUSE General vesicular transport factor p115 OS=Mus musculus OX=10090 GN=Uso1 PE=1 SV=2	31	33	29	31	31	33	29	31	46.7	46.6	46.2	44.8	1265100000	1319700000	1050200000	1223400000
sp|Q9CWP6|MSPD2_MOUSE	sp|Q9CWP6|MSPD2_MOUSE Motile sperm domain-containing protein 2 OS=Mus musculus OX=10090 GN=Mospd2 PE=1 SV=2	1	1	1	1	1	1	1	1	2.7	2.7	2.3	2.7	0	0	0	3350200
sp|Q60996|2A5G_MOUSE	sp|Q60996|2A5G_MOUSE Serine/threonine-protein phosphatase 2A 56 kDa regulatory subunit gamma isoform OS=Mus musculus OX=10090 GN=Ppp2r5c PE=1 SV=2	8	9	7	7	6	7	5	5	21	24.4	23.9	19.1	209260000	161120000	199220000	165420000
sp|Q9DCP2|S38A3_MOUSE	sp|Q9DCP2|S38A3_MOUSE Sodium-coupled neutral amino acid transporter 3 OS=Mus musculus OX=10090 GN=Slc38a3 PE=1 SV=1	3	2	4	3	3	2	4	3	6.5	5	8.5	6.5	189310000	145440000	205200000	179490000
sp|O08915|AIP_MOUSE	sp|O08915|AIP_MOUSE AH receptor-interacting protein OS=Mus musculus OX=10090 GN=Aip PE=1 SV=1	9	10	10	11	9	10	10	11	39.1	41.5	40.3	45.5	269230000	294580000	203580000	257580000
sp|Q9CY57|CHTOP_MOUSE	sp|Q9CY57|CHTOP_MOUSE Chromatin target of PRMT1 protein OS=Mus musculus OX=10090 GN=Chtop PE=1 SV=2	1	2	0	2	1	2	0	2	5.2	10.4	0	10.4	0	12856000	0	19961000
sp|Q99JX3|GORS2_MOUSE	sp|Q99JX3|GORS2_MOUSE Golgi reassembly-stacking protein 2 OS=Mus musculus OX=10090 GN=Gorasp2 PE=1 SV=3	7	7	4	5	7	7	4	5	26.6	28.8	16.9	20.4	144240000	179360000	105220000	155640000
sp|P57780|ACTN4_MOUSE	sp|P57780|ACTN4_MOUSE Alpha-actinin-4 OS=Mus musculus OX=10090 GN=Actn4 PE=1 SV=1	52	48	40	45	33	33	22	29	70.5	63.9	60.2	60.2	2263300000	1834200000	1127700000	1513200000
sp|Q9WUM3|COR1B_MOUSE	sp|Q9WUM3|COR1B_MOUSE Coronin-1B OS=Mus musculus OX=10090 GN=Coro1b PE=1 SV=1	4	2	1	4	4	2	1	4	12.8	8.5	1.9	13.6	125360000	0	0	131740000
sp|P97447|FHL1_MOUSE	sp|P97447|FHL1_MOUSE Four and a half LIM domains protein 1 OS=Mus musculus OX=10090 GN=Fhl1 PE=1 SV=3	9	5	10	10	9	5	10	10	41.1	23.2	45	45	208320000	166760000	199180000	206680000
sp|Q64514|TPP2_MOUSE	sp|Q64514|TPP2_MOUSE Tripeptidyl-peptidase 2 OS=Mus musculus OX=10090 GN=Tpp2 PE=1 SV=3	6	7	1	7	6	7	1	7	8.2	8.6	0.9	7.4	36840000	37224000	0	38438000
sp|P70441|NHRF1_MOUSE	sp|P70441|NHRF1_MOUSE Na(+)/H(+) exchange regulatory cofactor NHE-RF1 OS=Mus musculus OX=10090 GN=Slc9a3r1 PE=1 SV=3	18	16	16	18	18	16	16	18	61.1	60.6	58.6	66.5	1437000000	1479200000	1223200000	1467700000
sp|Q6PER3|MARE3_MOUSE	sp|Q6PER3|MARE3_MOUSE Microtubule-associated protein RP/EB family member 3 OS=Mus musculus OX=10090 GN=Mapre3 PE=1 SV=1	9	10	8	10	8	9	7	9	45.6	45.6	38.1	48.4	202180000	137200000	175520000	135020000
sp|Q99K28|ARFG2_MOUSE	sp|Q99K28|ARFG2_MOUSE ADP-ribosylation factor GTPase-activating protein 2 OS=Mus musculus OX=10090 GN=Arfgap2 PE=1 SV=1	7	8	5	6	7	7	5	6	18.8	18.3	11.3	13.1	123950000	127460000	109870000	129070000
sp|Q3UHJ0|AAK1_MOUSE	sp|Q3UHJ0|AAK1_MOUSE AP2-associated protein kinase 1 OS=Mus musculus OX=10090 GN=Aak1 PE=1 SV=2	15	12	11	16	14	11	10	15	26.1	22.7	21.7	29.7	155100000	137540000	154580000	146110000
sp|Q8K2G4|BBS7_MOUSE	sp|Q8K2G4|BBS7_MOUSE Bardet-Biedl syndrome 7 protein homolog OS=Mus musculus OX=10090 GN=Bbs7 PE=1 SV=1	14	12	15	14	14	12	15	14	25.5	22	27.4	26	174930000	192450000	190600000	186550000
sp|Q61990|PCBP2_MOUSE	sp|Q61990|PCBP2_MOUSE Poly(rC)-binding protein 2 OS=Mus musculus OX=10090 GN=Pcbp2 PE=1 SV=1	15	14	11	15	10	9	7	9	65.5	62.4	58.6	68.8	1905000000	1813200000	1318300000	1662300000
sp|Q9CQL7|MOFA1_MOUSE	sp|Q9CQL7|MOFA1_MOUSE MORF4 family-associated protein 1 OS=Mus musculus OX=10090 GN=Mrfap1 PE=1 SV=1	1	1	1	1	1	1	1	1	18.4	18.4	18.4	18.4	0	0	0	6495900
sp|Q9D6H2|IFT25_MOUSE	sp|Q9D6H2|IFT25_MOUSE Intraflagellar transport protein 25 homolog OS=Mus musculus OX=10090 GN=Hspb11 PE=1 SV=2	5	4	5	6	5	4	5	6	34.3	28.7	34.3	34.3	195740000	178340000	195840000	130620000
sp|B1AY13|UBP24_MOUSE	sp|B1AY13|UBP24_MOUSE Ubiquitin carboxyl-terminal hydrolase 24 OS=Mus musculus OX=10090 GN=Usp24 PE=1 SV=1	17	14	13	12	17	14	13	12	10.3	7.1	7.8	7.3	99719000	82327000	99238000	82352000
sp|O08792|COE2_MOUSE	sp|O08792|COE2_MOUSE Transcription factor COE2 OS=Mus musculus OX=10090 GN=Ebf2 PE=1 SV=4	1	1	1	1	1	1	1	1	1.9	1.9	1.9	1.9	0	0	0	7925100
sp|F7BWT7|TSN15_MOUSE	sp|F7BWT7|TSN15_MOUSE Tetraspanin-15 OS=Mus musculus OX=10090 GN=Tspan15 PE=1 SV=2	4	2	1	3	4	2	1	3	20.7	11.9	7.8	16	33054000	51267000	0	66073000
sp|Q99L47|F10A1_MOUSE	sp|Q99L47|F10A1_MOUSE Hsc70-interacting protein OS=Mus musculus OX=10090 GN=St13 PE=1 SV=1	9	9	9	9	9	9	9	9	25.6	25.6	25.6	25.6	448430000	400920000	430900000	373980000
sp|Q9Z1Y4|TRIP6_MOUSE	sp|Q9Z1Y4|TRIP6_MOUSE Thyroid receptor-interacting protein 6 OS=Mus musculus OX=10090 GN=Trip6 PE=1 SV=1	3	2	1	5	3	2	1	5	9.4	8.5	2.3	21.5	26808000	0	0	20377000
sp|Q8K3W0|BABA2_MOUSE	sp|Q8K3W0|BABA2_MOUSE BRISC and BRCA1-A complex member 2 OS=Mus musculus OX=10090 GN=Babam2 PE=1 SV=2	7	4	5	6	7	4	5	6	25.6	19.3	17	19.6	150290000	159400000	143140000	153160000
sp|Q8K4S1|PLCE1_MOUSE	sp|Q8K4S1|PLCE1_MOUSE 1-phosphatidylinositol 4,5-bisphosphate phosphodiesterase epsilon-1 OS=Mus musculus OX=10090 GN=Plce1 PE=1 SV=3	14	11	17	14	14	11	17	14	11	8.6	12.6	11.6	83387000	79123000	96634000	94899000
sp|Q921G8|GCP2_MOUSE	sp|Q921G8|GCP2_MOUSE Gamma-tubulin complex component 2 OS=Mus musculus OX=10090 GN=Tubgcp2 PE=1 SV=2	6	4	8	6	6	4	8	6	8.8	6.7	11.3	9.1	67951000	74169000	99017000	68439000
sp|P57722|PCBP3_MOUSE	sp|P57722|PCBP3_MOUSE Poly(rC)-binding protein 3 OS=Mus musculus OX=10090 GN=Pcbp3 PE=1 SV=3	7	8	6	8	2	3	2	2	24.3	29.9	23.2	29.4	21191000	16358000	21321000	20210000
sp|P17809|GTR1_MOUSE	sp|P17809|GTR1_MOUSE Solute carrier family 2, facilitated glucose transporter member 1 OS=Mus musculus OX=10090 GN=Slc2a1 PE=1 SV=4	5	5	5	3	5	5	5	3	10.6	10.6	10.6	8.5	187430000	149130000	196380000	193540000
sp|Q8VEE4|RFA1_MOUSE	sp|Q8VEE4|RFA1_MOUSE Replication protein A 70 kDa DNA-binding subunit OS=Mus musculus OX=10090 GN=Rpa1 PE=1 SV=1	8	8	4	5	8	8	4	5	16.5	19.4	9.8	13	66958000	58097000	46609000	51872000
sp|P62331|ARF6_MOUSE	sp|P62331|ARF6_MOUSE ADP-ribosylation factor 6 OS=Mus musculus OX=10090 GN=Arf6 PE=1 SV=2	6	6	7	6	6	6	7	6	54.3	60	62.9	60	537850000	508060000	494110000	479710000
sp|Q3UZ39|LRRF1_MOUSE	sp|Q3UZ39|LRRF1_MOUSE Leucine-rich repeat flightless-interacting protein 1 OS=Mus musculus OX=10090 GN=Lrrfip1 PE=1 SV=2	1	1	1	2	0	1	0	1	1.6	2.6	1.6	4.3	0	0	0	12201000
sp|D3YVF0|AKAP5_MOUSE	sp|D3YVF0|AKAP5_MOUSE A-kinase anchor protein 5 OS=Mus musculus OX=10090 GN=Akap5 PE=1 SV=2	2	1	1	2	2	1	1	2	13.2	9.7	9.7	13.2	9490200	0	0	8976800
sp|A0AUP1|CC112_MOUSE	sp|A0AUP1|CC112_MOUSE Coiled-coil domain-containing protein 112 OS=Mus musculus OX=10090 GN=Ccdc112 PE=2 SV=2	6	5	8	8	6	5	8	8	16.1	11.5	21.9	19.9	190180000	106760000	230040000	101760000
sp|Q8K341|ATAT_MOUSE	sp|Q8K341|ATAT_MOUSE Alpha-tubulin N-acetyltransferase 1 OS=Mus musculus OX=10090 GN=Atat1 PE=1 SV=1	11	12	12	12	11	12	12	12	42.8	39	41.8	39.4	205910000	201100000	256340000	171320000
sp|Q6P9Q4|FHOD1_MOUSE	sp|Q6P9Q4|FHOD1_MOUSE FH1/FH2 domain-containing protein 1 OS=Mus musculus OX=10090 GN=Fhod1 PE=1 SV=3	12	10	9	11	12	10	9	11	17.3	13.2	12.1	15.5	60010000	68743000	56706000	74950000
sp|Q9JLI8|SART3_MOUSE	sp|Q9JLI8|SART3_MOUSE Squamous cell carcinoma antigen recognized by T-cells 3 OS=Mus musculus OX=10090 GN=Sart3 PE=1 SV=1	27	15	12	20	27	15	12	20	38.8	24.6	21.1	31.2	345190000	375600000	260440000	345210000
sp|Q8R3P7|CLUA1_MOUSE	sp|Q8R3P7|CLUA1_MOUSE Clusterin-associated protein 1 OS=Mus musculus OX=10090 GN=Cluap1 PE=1 SV=1	19	21	20	18	19	21	20	18	39.2	47.2	41.2	44.8	1079300000	667260000	1243900000	678420000
sp|Q8CCS6|PABP2_MOUSE;sp|Q5XFR0|EPAB2_MOUSE	sp|Q8CCS6|PABP2_MOUSE Polyadenylate-binding protein 2 OS=Mus musculus OX=10090 GN=Pabpn1 PE=1 SV=3;sp|Q5XFR0|EPAB2_MOUSE Embryonic polyadenylate-binding protein 2 OS=Mus musculus OX=10090 GN=Pabpn1l PE=2 SV=1	1	1	0	1	1	1	0	1	2.3	9.3	0	9.3	0	0	0	9106600
sp|Q8BVL3|SNX17_MOUSE;REV__sp|Q9CY73|RM44_MOUSE	sp|Q8BVL3|SNX17_MOUSE Sorting nexin-17 OS=Mus musculus OX=10090 GN=Snx17 PE=1 SV=2	11	9	7	9	11	9	7	9	32.3	28.5	20.9	28.3	115060000	137640000	107150000	124560000
sp|Q64152|BTF3_MOUSE	sp|Q64152|BTF3_MOUSE Transcription factor BTF3 OS=Mus musculus OX=10090 GN=Btf3 PE=1 SV=3	1	1	1	1	1	1	1	1	9.3	9.3	9.3	9.3	0	0	0	7724400
sp|Q9Z0H8|CLIP2_MOUSE;sp|Q922J3|CLIP1_MOUSE	sp|Q9Z0H8|CLIP2_MOUSE CAP-Gly domain-containing linker protein 2 OS=Mus musculus OX=10090 GN=Clip2 PE=1 SV=2	13	15	7	9	13	15	7	9	18.3	20.4	10.8	13.7	136370000	126970000	145840000	114660000
sp|Q9QYY8|SPAST_MOUSE	sp|Q9QYY8|SPAST_MOUSE Spastin OS=Mus musculus OX=10090 GN=Spast PE=1 SV=3	2	4	5	4	2	4	5	4	6.2	10.4	12.2	9.1	24769000	16419000	25291000	22349000
sp|Q80UM3|NAA15_MOUSE	sp|Q80UM3|NAA15_MOUSE N-alpha-acetyltransferase 15, NatA auxiliary subunit OS=Mus musculus OX=10090 GN=Naa15 PE=1 SV=1	4	5	3	3	4	5	3	3	5.2	7.9	5.7	5.7	27049000	23764000	27798000	21741000
sp|Q8BMJ2|SYLC_MOUSE	sp|Q8BMJ2|SYLC_MOUSE Leucine--tRNA ligase, cytoplasmic OS=Mus musculus OX=10090 GN=Lars PE=1 SV=2	13	10	6	11	13	10	6	11	18.3	13.5	8.1	14.8	81705000	82227000	72885000	83770000
sp|Q9CPZ6|ORML3_MOUSE	sp|Q9CPZ6|ORML3_MOUSE ORM1-like protein 3 OS=Mus musculus OX=10090 GN=Ormdl3 PE=2 SV=1	2	1	1	2	1	1	1	1	17	9.8	9.8	17	16390000	0	0	21800000
sp|Q9DCL9|PUR6_MOUSE	sp|Q9DCL9|PUR6_MOUSE Multifunctional protein ADE2 OS=Mus musculus OX=10090 GN=Paics PE=1 SV=4	17	15	15	15	17	15	15	15	57.6	45.6	50.1	53.9	414890000	459210000	418580000	436640000
sp|Q9ESJ4|SPN90_MOUSE	sp|Q9ESJ4|SPN90_MOUSE NCK-interacting protein with SH3 domain OS=Mus musculus OX=10090 GN=Nckipsd PE=1 SV=2	5	5	3	3	5	5	3	3	11.8	9.1	6.2	6.2	22993000	29569000	21950000	21557000
sp|Q3UHH2|S22AN_MOUSE	sp|Q3UHH2|S22AN_MOUSE Solute carrier family 22 member 23 OS=Mus musculus OX=10090 GN=Slc22a23 PE=2 SV=1	1	0	0	1	1	0	0	1	1.7	0	0	2.3	0	0	0	9599900
sp|Q9R020|ZRAB2_MOUSE	sp|Q9R020|ZRAB2_MOUSE Zinc finger Ran-binding domain-containing protein 2 OS=Mus musculus OX=10090 GN=Zranb2 PE=1 SV=2	1	2	0	1	1	2	0	1	2.7	7.6	0	4.8	0	20377000	0	0
sp|Q9ESN6|TRIM2_MOUSE	sp|Q9ESN6|TRIM2_MOUSE Tripartite motif-containing protein 2 OS=Mus musculus OX=10090 GN=Trim2 PE=1 SV=1	16	16	13	14	14	15	12	14	31.7	30.6	25.5	27	241770000	225850000	245260000	217320000
sp|Q3U0J8|TBD2B_MOUSE	sp|Q3U0J8|TBD2B_MOUSE TBC1 domain family member 2B OS=Mus musculus OX=10090 GN=Tbc1d2b PE=1 SV=2	1	1	1	1	1	1	1	1	1.7	1.7	1.7	1.1	0	0	4329000	0
sp|Q9D1J1|NECP2_MOUSE	sp|Q9D1J1|NECP2_MOUSE Adaptin ear-binding coat-associated protein 2 OS=Mus musculus OX=10090 GN=Necap2 PE=1 SV=1	6	6	5	5	6	6	5	5	42.5	38.7	36.8	36.8	239570000	187320000	169370000	148470000
sp|O70311|NMT2_MOUSE	sp|O70311|NMT2_MOUSE Glycylpeptide N-tetradecanoyltransferase 2 OS=Mus musculus OX=10090 GN=Nmt2 PE=1 SV=1	5	5	3	6	5	4	3	4	12.9	11.2	7	13.8	37349000	36275000	30680000	41433000
sp|Q8JZP9|GA2L1_MOUSE	sp|Q8JZP9|GA2L1_MOUSE GAS2-like protein 1 OS=Mus musculus OX=10090 GN=Gas2l1 PE=1 SV=1	8	10	6	7	8	10	6	7	18.1	23.5	13.7	15.3	73643000	69441000	99937000	61423000
sp|Q64362|AKTIP_MOUSE	sp|Q64362|AKTIP_MOUSE AKT-interacting protein OS=Mus musculus OX=10090 GN=Aktip PE=1 SV=1	2	3	2	3	2	3	2	3	13	16.8	13	16.8	20242000	18066000	15597000	18950000
sp|Q9JIQ3|DBLOH_MOUSE	sp|Q9JIQ3|DBLOH_MOUSE Diablo homolog, mitochondrial OS=Mus musculus OX=10090 GN=Diablo PE=1 SV=2	1	1	1	1	1	1	1	1	8.4	8.4	8.4	8.4	0	0	0	6075000
sp|P60843|IF4A1_MOUSE	sp|P60843|IF4A1_MOUSE Eukaryotic initiation factor 4A-I OS=Mus musculus OX=10090 GN=Eif4a1 PE=1 SV=1	24	27	23	26	15	16	14	16	73.6	75.4	60.6	75.1	1714900000	1341600000	1268600000	1486000000
sp|P97821|CATC_MOUSE	sp|P97821|CATC_MOUSE Dipeptidyl peptidase 1 OS=Mus musculus OX=10090 GN=Ctsc PE=1 SV=1	2	1	2	2	2	1	2	2	6.9	3	6.9	6.9	6773600	0	4240200	8902900
sp|P47758|SRPRB_MOUSE	sp|P47758|SRPRB_MOUSE Signal recognition particle receptor subunit beta OS=Mus musculus OX=10090 GN=Srprb PE=1 SV=1	4	3	2	3	4	3	2	3	20.1	17.1	10	17.1	0	29196000	0	27136000
sp|Q62432|SMAD2_MOUSE;sp|Q8BUN5|SMAD3_MOUSE	sp|Q62432|SMAD2_MOUSE Mothers against decapentaplegic homolog 2 OS=Mus musculus OX=10090 GN=Smad2 PE=1 SV=2;sp|Q8BUN5|SMAD3_MOUSE Mothers against decapentaplegic homolog 3 OS=Mus musculus OX=10090 GN=Smad3 PE=1 SV=2	4	3	2	3	3	1	1	2	13.1	7.7	8.1	7.9	28945000	31928000	30175000	39946000
sp|Q9D289|TPC6B_MOUSE	sp|Q9D289|TPC6B_MOUSE Trafficking protein particle complex subunit 6B OS=Mus musculus OX=10090 GN=Trappc6b PE=1 SV=1	1	1	1	1	1	1	1	1	12	12	12	12	0	0	0	10115000
sp|Q60649|CLPB_MOUSE	sp|Q60649|CLPB_MOUSE Caseinolytic peptidase B protein homolog OS=Mus musculus OX=10090 GN=Clpb PE=1 SV=1	2	2	2	1	2	2	2	1	4.4	4.1	5.3	2.8	13309000	0	0	0
sp|P12265|BGLR_MOUSE	sp|P12265|BGLR_MOUSE Beta-glucuronidase OS=Mus musculus OX=10090 GN=Gusb PE=1 SV=2	3	2	0	2	3	2	0	2	8.3	4.5	0	4.5	13920000	14429000	0	17602000
sp|Q91YT7|YTHD2_MOUSE	sp|Q91YT7|YTHD2_MOUSE YTH domain-containing family protein 2 OS=Mus musculus OX=10090 GN=Ythdf2 PE=1 SV=1	3	2	1	3	2	1	1	2	5.5	4.3	1.9	6.4	21414000	31880000	0	31202000
sp|P62196|PRS8_MOUSE	sp|P62196|PRS8_MOUSE 26S proteasome regulatory subunit 8 OS=Mus musculus OX=10090 GN=Psmc5 PE=1 SV=1	18	16	16	16	18	16	16	16	57.1	51.7	53.2	51.7	1136500000	791840000	1161500000	661360000
sp|Q8BVE3|VATH_MOUSE	sp|Q8BVE3|VATH_MOUSE V-type proton ATPase subunit H OS=Mus musculus OX=10090 GN=Atp6v1h PE=1 SV=1	16	12	10	14	16	12	10	14	48	40.2	32.5	42.9	600650000	514390000	508600000	547070000
sp|P24547|IMDH2_MOUSE;sp|P50096|IMDH1_MOUSE	sp|P24547|IMDH2_MOUSE Inosine-5-monophosphate dehydrogenase 2 OS=Mus musculus OX=10090 GN=Impdh2 PE=1 SV=2	12	12	7	9	12	12	7	9	43.8	30.5	21.6	27.8	137290000	171150000	129270000	166400000
sp|P42208|SEPT2_MOUSE	sp|P42208|SEPT2_MOUSE Septin-2 OS=Mus musculus OX=10090 GN=Sept2 PE=1 SV=2	11	11	10	9	11	11	10	9	53.7	49.6	47.1	43.2	618280000	568300000	545770000	457190000
sp|Q62469|ITA2_MOUSE	sp|Q62469|ITA2_MOUSE Integrin alpha-2 OS=Mus musculus OX=10090 GN=Itga2 PE=1 SV=2	2	1	2	3	2	1	2	3	2.7	1.1	3.5	4.6	11205000	0	12630000	12907000
sp|Q640N2|AR13B_MOUSE	sp|Q640N2|AR13B_MOUSE ADP-ribosylation factor-like protein 13B OS=Mus musculus OX=10090 GN=Arl13b PE=1 SV=2	14	16	15	13	14	16	15	13	43.6	49.9	41	38.2	409500000	339320000	617270000	338510000
sp|P97792|CXAR_MOUSE	sp|P97792|CXAR_MOUSE Coxsackievirus and adenovirus receptor homolog OS=Mus musculus OX=10090 GN=Cxadr PE=1 SV=1	4	2	3	4	4	2	3	4	15.6	6.8	10.4	13.2	24829000	31558000	27429000	31483000
sp|Q8CBE3|WDR37_MOUSE	sp|Q8CBE3|WDR37_MOUSE WD repeat-containing protein 37 OS=Mus musculus OX=10090 GN=Wdr37 PE=1 SV=1	6	3	4	7	6	3	4	7	21.8	7.1	9.3	19.2	68063000	47061000	49166000	53967000
sp|Q99P72|RTN4_MOUSE	sp|Q99P72|RTN4_MOUSE Reticulon-4 OS=Mus musculus OX=10090 GN=Rtn4 PE=1 SV=2	25	20	18	19	25	20	18	19	40.1	34.9	28.1	32.8	1736500000	1960000000	1692700000	1856500000
sp|P58802|TB10A_MOUSE	sp|P58802|TB10A_MOUSE TBC1 domain family member 10A OS=Mus musculus OX=10090 GN=Tbc1d10a PE=1 SV=1	2	3	3	1	2	3	3	1	6.6	10.2	8	1.8	0	0	32449000	0
sp|P70261|PALD_MOUSE	sp|P70261|PALD_MOUSE Paladin OS=Mus musculus OX=10090 GN=Pald1 PE=1 SV=1	17	17	17	14	17	17	17	14	27	28.5	27.5	22.9	194200000	215770000	216910000	202310000
sp|P61164|ACTZ_MOUSE	sp|P61164|ACTZ_MOUSE Alpha-centractin OS=Mus musculus OX=10090 GN=Actr1a PE=1 SV=1	15	13	15	13	6	5	6	5	55.3	54.5	55.3	54.8	356590000	331320000	359010000	320060000
sp|Q02111|KPCT_MOUSE;sp|P28867|KPCD_MOUSE	sp|Q02111|KPCT_MOUSE Protein kinase C theta type OS=Mus musculus OX=10090 GN=Prkcq PE=1 SV=1	3	2	2	2	3	2	2	2	5.7	3.8	3.3	4.2	25973000	28109000	24266000	0
sp|Q62136|PTN21_MOUSE	sp|Q62136|PTN21_MOUSE Tyrosine-protein phosphatase non-receptor type 21 OS=Mus musculus OX=10090 GN=Ptpn21 PE=1 SV=1	4	8	6	7	3	7	5	7	4.8	10.7	8.1	9.1	49101000	61076000	53545000	72009000
sp|O55135|IF6_MOUSE	sp|O55135|IF6_MOUSE Eukaryotic translation initiation factor 6 OS=Mus musculus OX=10090 GN=Eif6 PE=1 SV=2	3	3	2	3	3	3	2	3	17.1	17.1	13.1	17.1	16989000	12746000	17469000	16684000
sp|Q8VEH3|ARL8A_MOUSE	sp|Q8VEH3|ARL8A_MOUSE ADP-ribosylation factor-like protein 8A OS=Mus musculus OX=10090 GN=Arl8a PE=1 SV=1	10	10	8	10	5	5	4	5	59.1	67.2	59.1	67.2	2111500000	2022700000	1660300000	1944800000
sp|Q8BT60|CPNE3_MOUSE;sp|Q9Z140|CPNE6_MOUSE;sp|Q8BLR2|CPNE4_MOUSE;sp|Q0VE82|CPNE7_MOUSE	sp|Q8BT60|CPNE3_MOUSE Copine-3 OS=Mus musculus OX=10090 GN=Cpne3 PE=1 SV=2	16	15	14	13	14	13	12	11	42	38.1	34	35.8	612030000	513460000	638650000	605980000
sp|Q80TM9|NISCH_MOUSE	sp|Q80TM9|NISCH_MOUSE Nischarin OS=Mus musculus OX=10090 GN=Nisch PE=1 SV=2	14	17	10	19	14	17	10	19	14.4	17.7	9.8	20.4	398290000	400200000	314740000	339780000
sp|P22892|AP1G1_MOUSE	sp|P22892|AP1G1_MOUSE AP-1 complex subunit gamma-1 OS=Mus musculus OX=10090 GN=Ap1g1 PE=1 SV=3	10	9	8	9	10	9	8	9	20.6	16.2	15.1	15.8	188840000	184530000	198660000	146790000
sp|Q8CI32|BAG5_MOUSE	sp|Q8CI32|BAG5_MOUSE BAG family molecular chaperone regulator 5 OS=Mus musculus OX=10090 GN=Bag5 PE=1 SV=1	3	2	1	2	3	2	1	2	9.4	7.6	3.4	7.6	0	9010600	0	8689700
sp|Q80X71|T106B_MOUSE	sp|Q80X71|T106B_MOUSE Transmembrane protein 106B OS=Mus musculus OX=10090 GN=Tmem106b PE=1 SV=1	3	3	2	3	3	3	2	3	16	14.5	6.9	14.5	0	77392000	0	78200000
sp|P13595|NCAM1_MOUSE	sp|P13595|NCAM1_MOUSE Neural cell adhesion molecule 1 OS=Mus musculus OX=10090 GN=Ncam1 PE=1 SV=3	17	17	15	13	17	17	15	13	22.5	23.9	22.2	18.8	418860000	475390000	387040000	474230000
sp|Q9D2V5|AAR2_MOUSE	sp|Q9D2V5|AAR2_MOUSE Protein AAR2 homolog OS=Mus musculus OX=10090 GN=Aar2 PE=1 SV=3	1	1	0	0	1	1	0	0	5.2	3.9	0	0	2386500	0	0	0
sp|Q8VDP4|CCAR2_MOUSE	sp|Q8VDP4|CCAR2_MOUSE Cell cycle and apoptosis regulator protein 2 OS=Mus musculus OX=10090 GN=Ccar2 PE=1 SV=2	14	16	12	13	14	16	12	13	23.1	30.4	20	23.3	226340000	189240000	261600000	208910000
sp|P47757|CAPZB_MOUSE	sp|P47757|CAPZB_MOUSE F-actin-capping protein subunit beta OS=Mus musculus OX=10090 GN=Capzb PE=1 SV=3	16	15	15	16	16	15	15	16	66.8	65	64.3	67.1	819490000	978270000	637220000	847350000
sp|Q9Z1W9|STK39_MOUSE	sp|Q9Z1W9|STK39_MOUSE STE20/SPS1-related proline-alanine-rich protein kinase OS=Mus musculus OX=10090 GN=Stk39 PE=1 SV=1	5	3	3	5	3	3	1	4	15.1	11.2	7.9	16.4	47018000	35254000	0	27981000
sp|Q8BGX0|TRI23_MOUSE	sp|Q8BGX0|TRI23_MOUSE E3 ubiquitin-protein ligase TRIM23 OS=Mus musculus OX=10090 GN=Trim23 PE=2 SV=1	1	1	1	1	1	1	1	1	1.7	1.7	1.7	1.7	0	0	0	47749000
sp|Q62394|ZN185_MOUSE	sp|Q62394|ZN185_MOUSE Zinc finger protein 185 OS=Mus musculus OX=10090 GN=Znf185 PE=1 SV=1	7	7	6	6	7	7	6	6	30.4	32.1	36.9	25.6	91194000	84792000	53986000	98685000
sp|P62484|ABI2_MOUSE	sp|P62484|ABI2_MOUSE Abl interactor 2 OS=Mus musculus OX=10090 GN=Abi2 PE=1 SV=1	6	6	5	6	4	4	4	4	18.2	17.9	15.9	17.9	38778000	33437000	42995000	37120000
sp|Q91YN0|CL004_MOUSE	sp|Q91YN0|CL004_MOUSE Protein C12orf4 homolog OS=Mus musculus OX=10090 GN=D6Wsu163e PE=1 SV=1	2	1	1	1	2	1	1	1	7.2	4.3	4.3	4.3	8216700	0	0	0
sp|Q80U72|SCRIB_MOUSE	sp|Q80U72|SCRIB_MOUSE Protein scribble homolog OS=Mus musculus OX=10090 GN=Scrib PE=1 SV=2	9	22	7	22	8	20	6	19	9.4	25.3	7.3	22.7	299910000	518700000	333380000	450830000
sp|Q60817|NACA_MOUSE;sp|P70670|NACAM_MOUSE	sp|Q60817|NACA_MOUSE Nascent polypeptide-associated complex subunit alpha OS=Mus musculus OX=10090 GN=Naca PE=1 SV=1;sp|P70670|NACAM_MOUSE Nascent polypeptide-associated complex subunit alpha, muscle-specific form OS=Mus musculus OX=10090 GN=Naca PE=1 SV=2	4	5	4	5	4	5	4	5	25.6	32.6	25.6	32.6	97108000	90837000	69802000	82044000
sp|P11499|HS90B_MOUSE	sp|P11499|HS90B_MOUSE Heat shock protein HSP 90-beta OS=Mus musculus OX=10090 GN=Hsp90ab1 PE=1 SV=3	45	44	46	43	27	27	27	25	59.1	59.3	59	57.7	17186000000	13929000000	14823000000	10882000000
sp|Q61458|CCNH_MOUSE	sp|Q61458|CCNH_MOUSE Cyclin-H OS=Mus musculus OX=10090 GN=Ccnh PE=1 SV=2	2	1	0	2	2	1	0	2	13	5.9	0	10.8	4754700	0	0	0
sp|Q99KJ8|DCTN2_MOUSE	sp|Q99KJ8|DCTN2_MOUSE Dynactin subunit 2 OS=Mus musculus OX=10090 GN=Dctn2 PE=1 SV=3	17	17	16	18	17	17	16	18	56.5	53	51	57.5	665090000	706750000	597340000	657980000
sp|P28656|NP1L1_MOUSE	sp|P28656|NP1L1_MOUSE Nucleosome assembly protein 1-like 1 OS=Mus musculus OX=10090 GN=Nap1l1 PE=1 SV=2	9	8	7	7	8	7	6	6	33.2	25.8	32.7	25.6	336150000	317510000	249610000	286310000
sp|Q9CQ20|M1IP1_MOUSE	sp|Q9CQ20|M1IP1_MOUSE Mid1-interacting protein 1 OS=Mus musculus OX=10090 GN=Mid1ip1 PE=1 SV=1	6	6	4	6	6	6	4	6	58.2	57.7	46.7	56.6	169580000	154640000	153100000	136970000
sp|Q8CDJ8|STON1_MOUSE	sp|Q8CDJ8|STON1_MOUSE Stonin-1 OS=Mus musculus OX=10090 GN=Ston1 PE=1 SV=2	5	4	2	6	5	4	2	6	9.2	7.7	3.4	11.1	45787000	41793000	30218000	52370000
sp|Q8BH57|WDR48_MOUSE	sp|Q8BH57|WDR48_MOUSE WD repeat-containing protein 48 OS=Mus musculus OX=10090 GN=Wdr48 PE=1 SV=1	4	5	1	3	4	5	1	3	9.2	11.7	2.2	6.8	23729000	28215000	0	26402000
sp|P97318|DAB1_MOUSE	sp|P97318|DAB1_MOUSE Disabled homolog 1 OS=Mus musculus OX=10090 GN=Dab1 PE=1 SV=2	2	2	2	2	2	2	2	2	3.9	3.9	3.9	3.9	16937000	0	12993000	16099000
sp|Q8BTW9|PAK4_MOUSE;sp|Q8C015|PAK5_MOUSE;sp|Q3ULB5|PAK6_MOUSE	sp|Q8BTW9|PAK4_MOUSE Serine/threonine-protein kinase PAK 4 OS=Mus musculus OX=10090 GN=Pak4 PE=1 SV=1	10	14	8	11	10	14	8	11	30.2	41.5	25.1	34.4	146530000	169510000	158650000	184830000
sp|Q7TSH8|TMM94_MOUSE	sp|Q7TSH8|TMM94_MOUSE Transmembrane protein 94 OS=Mus musculus OX=10090 GN=Tmem94 PE=1 SV=1	1	1	0	0	1	1	0	0	0.8	0.8	0	0	0	4506100	0	0
sp|P98083|SHC1_MOUSE	sp|P98083|SHC1_MOUSE SHC-transforming protein 1 OS=Mus musculus OX=10090 GN=Shc1 PE=1 SV=3	2	3	1	3	2	3	1	3	7.3	10.7	2.8	10.7	15949000	15162000	0	14169000
sp|Q80Y56|RBNS5_MOUSE	sp|Q80Y56|RBNS5_MOUSE Rabenosyn-5 OS=Mus musculus OX=10090 GN=Rbsn PE=1 SV=1	6	5	5	5	6	5	5	5	13.8	10.5	10.9	10.5	31190000	43260000	30605000	40729000
sp|Q64339|ISG15_MOUSE	sp|Q64339|ISG15_MOUSE Ubiquitin-like protein ISG15 OS=Mus musculus OX=10090 GN=Isg15 PE=1 SV=4	2	1	1	1	2	1	1	1	17.4	11.2	5.6	5.6	24566000	0	0	0
sp|Q5M8N0|CNRP1_MOUSE	sp|Q5M8N0|CNRP1_MOUSE CB1 cannabinoid receptor-interacting protein 1 OS=Mus musculus OX=10090 GN=Cnrip1 PE=1 SV=1	1	1	0	1	1	1	0	1	9.8	9.8	0	9.8	0	0	0	2486200
sp|P97371|PSME1_MOUSE	sp|P97371|PSME1_MOUSE Proteasome activator complex subunit 1 OS=Mus musculus OX=10090 GN=Psme1 PE=1 SV=2	1	2	1	1	1	2	1	1	4.4	12	4.4	4.4	0	6782300	0	0
sp|Q9QZ85|IIGP1_MOUSE	sp|Q9QZ85|IIGP1_MOUSE Interferon-inducible GTPase 1 OS=Mus musculus OX=10090 GN=Iigp1 PE=1 SV=2	1	1	0	1	1	1	0	1	3.9	2.9	0	3.1	0	2938500	0	0
sp|O35566|CD151_MOUSE	sp|O35566|CD151_MOUSE CD151 antigen OS=Mus musculus OX=10090 GN=Cd151 PE=1 SV=2	1	0	1	2	1	0	1	2	3.2	0	3.2	6.3	0	0	0	351930000
sp|P57724|PCBP4_MOUSE	sp|P57724|PCBP4_MOUSE Poly(rC)-binding protein 4 OS=Mus musculus OX=10090 GN=Pcbp4 PE=1 SV=1	5	5	3	4	4	4	3	3	18.6	18.6	10.2	12.2	30398000	38705000	30338000	49306000
sp|Q02780|NFIA_MOUSE;sp|P70255|NFIC_MOUSE	sp|Q02780|NFIA_MOUSE Nuclear factor 1 A-type OS=Mus musculus OX=10090 GN=Nfia PE=1 SV=1	5	4	5	7	3	2	2	5	14.5	13.9	13	22.9	71046000	0	0	51408000
sp|D3Z7P3|GLSK_MOUSE	sp|D3Z7P3|GLSK_MOUSE Glutaminase kidney isoform, mitochondrial OS=Mus musculus OX=10090 GN=Gls PE=1 SV=1	2	1	2	2	2	1	2	2	4.7	2.5	4.7	4.7	9030400	0	7770200	12270000
sp|B5TVM2|ILDR2_MOUSE	sp|B5TVM2|ILDR2_MOUSE Immunoglobulin-like domain-containing receptor 2 OS=Mus musculus OX=10090 GN=Ildr2 PE=1 SV=2	1	1	1	1	1	1	1	1	1.8	2.1	1.7	2.1	0	0	0	3234300
sp|Q91V41|RAB14_MOUSE	sp|Q91V41|RAB14_MOUSE Ras-related protein Rab-14 OS=Mus musculus OX=10090 GN=Rab14 PE=1 SV=3	11	13	10	10	11	13	10	10	61.9	68.8	53.5	60	321410000	370600000	320850000	420770000
sp|Q6P5U8|CC148_MOUSE	sp|Q6P5U8|CC148_MOUSE Coiled-coil domain-containing protein 148 OS=Mus musculus OX=10090 GN=Ccdc148 PE=2 SV=1	7	9	5	6	7	9	5	6	18.6	19.9	13.3	16.7	44507000	57326000	55539000	61918000
sp|Q9CPS6|HINT3_MOUSE	sp|Q9CPS6|HINT3_MOUSE Histidine triad nucleotide-binding protein 3 OS=Mus musculus OX=10090 GN=Hint3 PE=1 SV=1	3	3	2	3	3	3	2	3	35.8	26.1	17	26.1	0	15934000	0	15003000
sp|Q60648|SAP3_MOUSE	sp|Q60648|SAP3_MOUSE Ganglioside GM2 activator OS=Mus musculus OX=10090 GN=Gm2a PE=1 SV=2	5	3	1	2	5	3	1	2	29.5	20.7	11.4	16.6	112330000	148670000	0	133680000
sp|P69566|RANB9_MOUSE;sp|Q6VN19|RBP10_MOUSE	sp|P69566|RANB9_MOUSE Ran-binding protein 9 OS=Mus musculus OX=10090 GN=Ranbp9 PE=1 SV=1	3	4	2	5	3	4	2	5	4.1	9.3	4.1	10.3	29259000	24307000	25198000	30757000
sp|Q60695|RGL1_MOUSE	sp|Q60695|RGL1_MOUSE Ral guanine nucleotide dissociation stimulator-like 1 OS=Mus musculus OX=10090 GN=Rgl1 PE=1 SV=2	2	1	0	2	2	1	0	2	3.8	2.1	0	3.8	6329700	0	0	8035800
sp|Q5SS80|DHR13_MOUSE	sp|Q5SS80|DHR13_MOUSE Dehydrogenase/reductase SDR family member 13 OS=Mus musculus OX=10090 GN=Dhrs13 PE=1 SV=1	1	0	0	2	1	0	0	2	3.5	0	0	6.9	0	0	0	3721800
sp|Q3UHC7|DAB2P_MOUSE	sp|Q3UHC7|DAB2P_MOUSE Disabled homolog 2-interacting protein OS=Mus musculus OX=10090 GN=Dab2ip PE=1 SV=1	2	2	0	2	2	2	0	2	2.7	2.2	0	2.7	8011500	0	0	8135300
sp|P09103|PDIA1_MOUSE	sp|P09103|PDIA1_MOUSE Protein disulfide-isomerase OS=Mus musculus OX=10090 GN=P4hb PE=1 SV=2	19	22	11	14	19	22	11	14	45.6	53.4	27.1	35.4	1019700000	1027900000	442040000	572220000
sp|Q99KC8|VMA5A_MOUSE	sp|Q99KC8|VMA5A_MOUSE von Willebrand factor A domain-containing protein 5A OS=Mus musculus OX=10090 GN=Vwa5a PE=1 SV=2	13	11	10	13	13	11	10	13	23.7	21.3	16.8	23.1	125230000	142020000	116830000	155850000
sp|Q8BHT7|RGP1_MOUSE	sp|Q8BHT7|RGP1_MOUSE RAB6A-GEF complex partner protein 2 OS=Mus musculus OX=10090 GN=Rgp1 PE=2 SV=1	1	1	1	1	1	1	1	1	4.3	4.3	4.3	4.3	0	0	0	1649300
sp|Q3UQI9|MINY4_MOUSE	sp|Q3UQI9|MINY4_MOUSE Probable ubiquitin carboxyl-terminal hydrolase MINDY-4 OS=Mus musculus OX=10090 GN=Mindy4 PE=1 SV=1	3	3	3	2	3	3	3	2	9.5	8.1	9.7	4.7	0	20363000	0	0
sp|P39688|FYN_MOUSE;sp|P06240|LCK_MOUSE	sp|P39688|FYN_MOUSE Tyrosine-protein kinase Fyn OS=Mus musculus OX=10090 GN=Fyn PE=1 SV=4	6	5	6	8	2	1	1	4	11.5	10.4	11.7	17.3	12907000	0	0	0
sp|Q8BFY9|TNPO1_MOUSE	sp|Q8BFY9|TNPO1_MOUSE Transportin-1 OS=Mus musculus OX=10090 GN=Tnpo1 PE=1 SV=2	22	20	21	19	18	16	18	16	37.9	34.1	34.1	33.5	895510000	784720000	801620000	656910000
sp|Q8K268|ABCF3_MOUSE	sp|Q8K268|ABCF3_MOUSE ATP-binding cassette sub-family F member 3 OS=Mus musculus OX=10090 GN=Abcf3 PE=1 SV=1	13	6	7	12	13	6	7	12	30	13.7	16.9	26.5	130090000	112370000	118500000	170740000
sp|P63213|GBG2_MOUSE	sp|P63213|GBG2_MOUSE Guanine nucleotide-binding protein G(I)/G(S)/G(O) subunit gamma-2 OS=Mus musculus OX=10090 GN=Gng2 PE=1 SV=2	3	1	3	2	3	1	3	2	59.2	16.9	59.2	59.2	34684000	0	31085000	32075000
sp|P10649|GSTM1_MOUSE;sp|P19639|GSTM3_MOUSE;sp|Q80W21|GSTM7_MOUSE;sp|P15626|GSTM2_MOUSE;sp|O35660|GSTM6_MOUSE	sp|P10649|GSTM1_MOUSE Glutathione S-transferase Mu 1 OS=Mus musculus OX=10090 GN=Gstm1 PE=1 SV=2	10	11	8	12	9	10	7	11	51.4	55	46.8	61	537020000	459320000	542110000	529980000
sp|Q80XI4|PI42B_MOUSE	sp|Q80XI4|PI42B_MOUSE Phosphatidylinositol 5-phosphate 4-kinase type-2 beta OS=Mus musculus OX=10090 GN=Pip4k2b PE=1 SV=1	4	4	4	3	3	2	3	2	13.9	12.3	13.9	9.9	33543000	40596000	35476000	48498000
sp|O35143|ATIF1_MOUSE	sp|O35143|ATIF1_MOUSE ATPase inhibitor, mitochondrial OS=Mus musculus OX=10090 GN=ATP5IF1 PE=1 SV=2	2	2	0	1	2	2	0	1	17.9	17.9	0	8.5	85282000	89726000	0	0
sp|P16330|CN37_MOUSE	sp|P16330|CN37_MOUSE 2,3-cyclic-nucleotide 3-phosphodiesterase OS=Mus musculus OX=10090 GN=Cnp PE=1 SV=3	21	23	19	22	21	23	19	22	53.3	58.8	52.9	55.7	3872600000	4785700000	4773300000	4770800000
sp|P47856|GFPT1_MOUSE	sp|P47856|GFPT1_MOUSE Glutamine--fructose-6-phosphate aminotransferase [isomerizing] 1 OS=Mus musculus OX=10090 GN=Gfpt1 PE=1 SV=3	20	20	16	19	16	16	13	15	37.4	39.2	29.3	38.2	348800000	363120000	430120000	389000000
sp|Q9WVE8|PACN2_MOUSE	sp|Q9WVE8|PACN2_MOUSE Protein kinase C and casein kinase substrate in neurons protein 2 OS=Mus musculus OX=10090 GN=Pacsin2 PE=1 SV=1	13	12	8	12	13	12	8	12	34.4	32.3	24.7	28.4	407700000	431750000	329170000	382120000
sp|Q8C0L0|TMX4_MOUSE	sp|Q8C0L0|TMX4_MOUSE Thioredoxin-related transmembrane protein 4 OS=Mus musculus OX=10090 GN=Tmx4 PE=1 SV=2	1	0	1	1	1	0	1	1	5.1	0	3.6	5.1	0	0	0	8916700
sp|Q99LJ0|CT2NL_MOUSE	sp|Q99LJ0|CT2NL_MOUSE CTTNBP2 N-terminal-like protein OS=Mus musculus OX=10090 GN=Cttnbp2nl PE=1 SV=1	4	3	0	5	4	3	0	5	7.5	8.2	0	11.4	0	22980000	0	16245000
sp|O54990|PROM1_MOUSE	sp|O54990|PROM1_MOUSE Prominin-1 OS=Mus musculus OX=10090 GN=Prom1 PE=1 SV=1	8	7	9	9	8	7	9	9	12.6	10.3	15.6	14.4	108700000	93357000	135700000	102600000
sp|Q9CSU0|RPR1B_MOUSE	sp|Q9CSU0|RPR1B_MOUSE Regulation of nuclear pre-mRNA domain-containing protein 1B OS=Mus musculus OX=10090 GN=Rprd1b PE=1 SV=2	4	4	2	4	3	3	1	3	25.2	24.5	11.7	19.6	39384000	44841000	0	0
sp|Q8R3V5|SHLB2_MOUSE	sp|Q8R3V5|SHLB2_MOUSE Endophilin-B2 OS=Mus musculus OX=10090 GN=Sh3glb2 PE=1 SV=2	2	4	2	1	2	3	2	1	6	11.8	6	3.2	28664000	17506000	18796000	0
sp|Q9CY18|SNX7_MOUSE	sp|Q9CY18|SNX7_MOUSE Sorting nexin-7 OS=Mus musculus OX=10090 GN=Snx7 PE=1 SV=1	8	6	2	6	8	6	2	6	26.4	16.3	7	19.4	43287000	66178000	39206000	71212000
sp|Q6ZQ58|LARP1_MOUSE	sp|Q6ZQ58|LARP1_MOUSE La-related protein 1 OS=Mus musculus OX=10090 GN=Larp1 PE=1 SV=3	3	7	0	10	3	7	0	10	3.9	9.9	0	15.8	0	76773000	0	88682000
sp|Q6ZQ93|UBP34_MOUSE	sp|Q6ZQ93|UBP34_MOUSE Ubiquitin carboxyl-terminal hydrolase 34 OS=Mus musculus OX=10090 GN=Usp34 PE=1 SV=3	1	1	1	0	1	1	1	0	0.3	0.6	0.3	0	0	0	68177000	0
sp|Q8QZY6|TSN14_MOUSE	sp|Q8QZY6|TSN14_MOUSE Tetraspanin-14 OS=Mus musculus OX=10090 GN=Tspan14 PE=1 SV=1	2	2	2	2	2	2	2	2	9.6	9.6	9.6	9.6	13232000	12383000	16360000	16446000
sp|A8C756|THADA_MOUSE	sp|A8C756|THADA_MOUSE Thyroid adenoma-associated protein homolog OS=Mus musculus OX=10090 GN=Thada PE=1 SV=1	4	0	2	3	4	0	2	3	3.5	0	1.8	1.4	17782000	0	0	0
sp|Q68FL6|SYMC_MOUSE	sp|Q68FL6|SYMC_MOUSE Methionine--tRNA ligase, cytoplasmic OS=Mus musculus OX=10090 GN=Mars PE=1 SV=1	11	13	7	11	11	13	7	11	19.5	22.6	12.7	18.8	143870000	155680000	140000000	123050000
sp|Q8VEJ9|VPS4A_MOUSE	sp|Q8VEJ9|VPS4A_MOUSE Vacuolar protein sorting-associated protein 4A OS=Mus musculus OX=10090 GN=Vps4a PE=1 SV=1	6	3	3	4	4	3	2	4	20.1	10.8	9.8	13.7	47651000	41638000	40926000	39788000
sp|Q3UIA2|RHG17_MOUSE	sp|Q3UIA2|RHG17_MOUSE Rho GTPase-activating protein 17 OS=Mus musculus OX=10090 GN=Arhgap17 PE=1 SV=1	12	7	6	12	12	7	6	12	24	12.6	14.3	23.4	101880000	129880000	119770000	117940000
sp|Q8R1F1|NIBL1_MOUSE	sp|Q8R1F1|NIBL1_MOUSE Niban-like protein 1 OS=Mus musculus OX=10090 GN=Fam129b PE=1 SV=2	16	15	13	17	16	15	13	17	31	28.7	26	32.6	342110000	361450000	310200000	332990000
sp|P09055|ITB1_MOUSE	sp|P09055|ITB1_MOUSE Integrin beta-1 OS=Mus musculus OX=10090 GN=Itgb1 PE=1 SV=1	16	20	18	21	16	20	18	21	28.1	31.1	29.7	32.2	1023400000	1511900000	916020000	1666700000
sp|Q99L04|DHRS1_MOUSE	sp|Q99L04|DHRS1_MOUSE Dehydrogenase/reductase SDR family member 1 OS=Mus musculus OX=10090 GN=Dhrs1 PE=1 SV=1	20	20	19	21	20	20	19	21	76.7	74.4	74.1	74.8	6654500000	6627100000	6535000000	6342400000
sp|P97348|RHOD_MOUSE	sp|P97348|RHOD_MOUSE Rho-related GTP-binding protein RhoD OS=Mus musculus OX=10090 GN=Rhod PE=1 SV=1	2	2	0	1	2	2	0	1	12.9	13.3	0	9	0	42804000	0	0
sp|Q7TMB8|CYFP1_MOUSE	sp|Q7TMB8|CYFP1_MOUSE Cytoplasmic FMR1-interacting protein 1 OS=Mus musculus OX=10090 GN=Cyfip1 PE=1 SV=1	33	35	32	30	21	20	17	15	35	37.2	34	29.9	1019500000	893260000	1025700000	917780000
sp|Q924T7|RNF31_MOUSE	sp|Q924T7|RNF31_MOUSE E3 ubiquitin-protein ligase RNF31 OS=Mus musculus OX=10090 GN=Rnf31 PE=1 SV=2	3	0	1	4	3	0	1	4	5.3	0	1.1	5.3	0	0	0	19424000
sp|P70699|LYAG_MOUSE	sp|P70699|LYAG_MOUSE Lysosomal alpha-glucosidase OS=Mus musculus OX=10090 GN=Gaa PE=1 SV=2	2	2	3	1	2	2	3	1	3.4	3.4	4.4	1.9	7642500	0	8220400	0
sp|Q9DC40|TELO2_MOUSE	sp|Q9DC40|TELO2_MOUSE Telomere length regulation protein TEL2 homolog OS=Mus musculus OX=10090 GN=Telo2 PE=1 SV=2	1	1	3	1	1	1	3	1	2.3	1.7	5.5	1.9	0	0	7657600	0
sp|P97855|G3BP1_MOUSE	sp|P97855|G3BP1_MOUSE Ras GTPase-activating protein-binding protein 1 OS=Mus musculus OX=10090 GN=G3bp1 PE=1 SV=1	13	14	9	14	11	13	8	12	40.6	47.5	29.7	43	601670000	668760000	446450000	606090000
sp|Q8R0N9|ZDHC1_MOUSE	sp|Q8R0N9|ZDHC1_MOUSE Probable palmitoyltransferase ZDHHC1 OS=Mus musculus OX=10090 GN=Zdhhc1 PE=2 SV=2	2	1	3	3	2	1	3	3	6.4	4.1	8.5	8.5	16268000	0	25719000	14298000
sp|O08599|STXB1_MOUSE	sp|O08599|STXB1_MOUSE Syntaxin-binding protein 1 OS=Mus musculus OX=10090 GN=Stxbp1 PE=1 SV=2	5	5	3	7	5	5	3	7	16	12.6	6.1	14.5	55906000	56535000	56800000	57227000
sp|Q8C7V8|CC134_MOUSE	sp|Q8C7V8|CC134_MOUSE Coiled-coil domain-containing protein 134 OS=Mus musculus OX=10090 GN=Ccdc134 PE=1 SV=1	2	2	2	2	2	2	2	2	14.8	14.8	14.8	14.8	14143000	16232000	12616000	12133000
sp|P28740|KIF2A_MOUSE;sp|Q8C0N1|KIF2B_MOUSE	sp|P28740|KIF2A_MOUSE Kinesin-like protein KIF2A OS=Mus musculus OX=10090 GN=Kif2a PE=1 SV=2	25	24	25	23	24	23	24	23	46.5	46	49.4	45.1	1173000000	1117400000	1457700000	1145600000
sp|Q9CRC8|LRC40_MOUSE	sp|Q9CRC8|LRC40_MOUSE Leucine-rich repeat-containing protein 40 OS=Mus musculus OX=10090 GN=Lrrc40 PE=1 SV=2	17	17	16	15	17	17	16	15	40.2	40.9	35.9	36	410910000	341780000	431350000	344210000
sp|P0C0A3|CHMP6_MOUSE	sp|P0C0A3|CHMP6_MOUSE Charged multivesicular body protein 6 OS=Mus musculus OX=10090 GN=Chmp6 PE=1 SV=2	2	2	2	2	2	2	2	2	13.5	13.5	13.5	13.5	22861000	23755000	19860000	21994000
sp|Q924C1|XPO5_MOUSE	sp|Q924C1|XPO5_MOUSE Exportin-5 OS=Mus musculus OX=10090 GN=Xpo5 PE=1 SV=1	16	14	15	14	16	14	15	14	17.2	16.6	17.1	17.9	250520000	249500000	274460000	269170000
sp|O08989|RASM_MOUSE	sp|O08989|RASM_MOUSE Ras-related protein M-Ras OS=Mus musculus OX=10090 GN=Mras PE=1 SV=1	2	1	0	2	2	1	0	2	14.4	5.3	0	14.4	11415000	0	0	0
sp|Q9Z0Y1|DCTN3_MOUSE	sp|Q9Z0Y1|DCTN3_MOUSE Dynactin subunit 3 OS=Mus musculus OX=10090 GN=Dctn3 PE=1 SV=2	4	6	3	6	4	6	3	6	24.2	39.2	19.4	38.7	93555000	71407000	109600000	77506000
sp|Q9CQW2|ARL8B_MOUSE	sp|Q9CQW2|ARL8B_MOUSE ADP-ribosylation factor-like protein 8B OS=Mus musculus OX=10090 GN=Arl8b PE=1 SV=1	9	8	7	9	4	3	3	4	48.9	53.2	48.9	57	142220000	213310000	154090000	193490000
sp|Q61598|GDIB_MOUSE	sp|Q61598|GDIB_MOUSE Rab GDP dissociation inhibitor beta OS=Mus musculus OX=10090 GN=Gdi2 PE=1 SV=1	9	7	8	8	6	5	4	5	31.9	21.6	28.1	23.4	128090000	93625000	163840000	125230000
sp|Q9QUI0|RHOA_MOUSE	sp|Q9QUI0|RHOA_MOUSE Transforming protein RhoA OS=Mus musculus OX=10090 GN=Rhoa PE=1 SV=1	10	9	8	10	3	2	2	3	71.5	65.3	65.3	71.5	618050000	660630000	670080000	788030000
sp|Q9QZ88|VPS29_MOUSE	sp|Q9QZ88|VPS29_MOUSE Vacuolar protein sorting-associated protein 29 OS=Mus musculus OX=10090 GN=Vps29 PE=1 SV=1	3	3	2	4	3	3	2	4	25.3	25.3	19.8	32.4	69455000	84490000	61074000	89240000
sp|Q99KW3|TARA_MOUSE	sp|Q99KW3|TARA_MOUSE TRIO and F-actin-binding protein OS=Mus musculus OX=10090 GN=Triobp PE=1 SV=3	1	1	0	0	1	1	0	0	0.6	0.7	0	0	0	5914100	0	0
sp|Q8R127|SCPDL_MOUSE	sp|Q8R127|SCPDL_MOUSE Saccharopine dehydrogenase-like oxidoreductase OS=Mus musculus OX=10090 GN=Sccpdh PE=1 SV=1	7	5	3	7	7	5	3	7	23.1	19.3	13.1	24	112480000	113680000	80129000	138670000
sp|O09106|HDAC1_MOUSE	sp|O09106|HDAC1_MOUSE Histone deacetylase 1 OS=Mus musculus OX=10090 GN=Hdac1 PE=1 SV=1	7	9	5	8	4	6	3	5	24.9	25.7	17.4	24.7	166250000	188800000	138630000	158590000
sp|Q9CQC9|SAR1B_MOUSE	sp|Q9CQC9|SAR1B_MOUSE GTP-binding protein SAR1b OS=Mus musculus OX=10090 GN=Sar1b PE=1 SV=1	6	5	4	5	5	4	3	4	47	41.4	26.8	41.4	182230000	204420000	161700000	197850000
sp|P35802|GPM6A_MOUSE	sp|P35802|GPM6A_MOUSE Neuronal membrane glycoprotein M6-a OS=Mus musculus OX=10090 GN=Gpm6a PE=1 SV=1	4	5	3	5	4	5	3	5	12.9	15.8	12.6	15.8	1630800000	2016800000	1825100000	1674200000
sp|O35345|IMA7_MOUSE	sp|O35345|IMA7_MOUSE Importin subunit alpha-7 OS=Mus musculus OX=10090 GN=Kpna6 PE=1 SV=2	8	11	7	8	5	8	4	5	27.6	38.1	23.7	25.6	158020000	131280000	146970000	122530000
sp|Q9WVG6|CARM1_MOUSE	sp|Q9WVG6|CARM1_MOUSE Histone-arginine methyltransferase CARM1 OS=Mus musculus OX=10090 GN=Carm1 PE=1 SV=2	3	2	2	1	3	2	2	1	8.1	5.1	5.1	3	36762000	43376000	32971000	0
sp|P16858|G3P_MOUSE;sp|Q64467|G3PT_MOUSE	sp|P16858|G3P_MOUSE Glyceraldehyde-3-phosphate dehydrogenase OS=Mus musculus OX=10090 GN=Gapdh PE=1 SV=2	13	14	13	15	13	14	13	15	56.2	58.6	58.3	63.1	1522000000	1031400000	1821000000	1227800000
sp|Q8VCM3|ZFY21_MOUSE	sp|Q8VCM3|ZFY21_MOUSE Zinc finger FYVE domain-containing protein 21 OS=Mus musculus OX=10090 GN=Zfyve21 PE=1 SV=2	2	3	1	1	2	3	1	1	13.2	28.2	9	9	0	31950000	0	0
sp|Q63932|MP2K2_MOUSE	sp|Q63932|MP2K2_MOUSE Dual specificity mitogen-activated protein kinase kinase 2 OS=Mus musculus OX=10090 GN=Map2k2 PE=1 SV=2	9	11	9	11	5	8	5	6	37.4	43.1	37.9	38.4	125230000	97240000	103360000	102140000
sp|P35803|GPM6B_MOUSE	sp|P35803|GPM6B_MOUSE Neuronal membrane glycoprotein M6-b OS=Mus musculus OX=10090 GN=Gpm6b PE=1 SV=2	6	6	4	5	6	6	4	5	24.7	24.7	17.1	19.2	513960000	367200000	416290000	386990000
sp|P68369|TBA1A_MOUSE;sp|P05214|TBA3_MOUSE	sp|P68369|TBA1A_MOUSE Tubulin alpha-1A chain OS=Mus musculus OX=10090 GN=Tuba1a PE=1 SV=1;sp|P05214|TBA3_MOUSE Tubulin alpha-3 chain OS=Mus musculus OX=10090 GN=Tuba3a PE=1 SV=1	35	34	35	33	1	1	1	1	82.5	82.5	83.1	82.5	10582000000	8782700000	13538000000	6597100000
sp|Q8C0Z1|F234A_MOUSE	sp|Q8C0Z1|F234A_MOUSE Protein FAM234A OS=Mus musculus OX=10090 GN=Fam234a PE=1 SV=1	1	3	1	1	1	3	1	1	4.1	8.8	4.1	4.1	0	0	0	11254000
sp|Q61655|DD19A_MOUSE;sp|Q9QY15|DDX25_MOUSE	sp|Q61655|DD19A_MOUSE ATP-dependent RNA helicase DDX19A OS=Mus musculus OX=10090 GN=Ddx19a PE=1 SV=2	20	20	22	20	20	20	22	20	52.7	60.7	56.7	58.4	936250000	716320000	870460000	785010000
sp|Q80Y17|L2GL1_MOUSE	sp|Q80Y17|L2GL1_MOUSE Lethal(2) giant larvae protein homolog 1 OS=Mus musculus OX=10090 GN=Llgl1 PE=1 SV=1	18	19	15	19	18	19	15	19	28.5	31	24.7	28.9	441220000	508570000	431950000	443280000
sp|Q8BYI6|PCAT2_MOUSE	sp|Q8BYI6|PCAT2_MOUSE Lysophosphatidylcholine acyltransferase 2 OS=Mus musculus OX=10090 GN=Lpcat2 PE=1 SV=1	6	3	3	7	6	3	3	7	20.4	9.6	14.3	24.3	91470000	101720000	104170000	99734000
sp|Q9D1C8|VPS28_MOUSE	sp|Q9D1C8|VPS28_MOUSE Vacuolar protein sorting-associated protein 28 homolog OS=Mus musculus OX=10090 GN=Vps28 PE=1 SV=1	4	7	5	6	4	7	5	6	29.9	45.2	34.4	41.2	72435000	62047000	63093000	55648000
sp|P54728|RD23B_MOUSE	sp|P54728|RD23B_MOUSE UV excision repair protein RAD23 homolog B OS=Mus musculus OX=10090 GN=Rad23b PE=1 SV=2	1	3	2	2	1	3	2	2	2.4	10.1	4.6	5.5	0	25847000	0	0
sp|Q9JHZ2|ANKH_MOUSE	sp|Q9JHZ2|ANKH_MOUSE Progressive ankylosis protein OS=Mus musculus OX=10090 GN=Ankh PE=2 SV=1	1	1	2	1	1	1	2	1	4.3	4.3	11	4.3	0	0	31936000	0
sp|Q7TSC3|NEK5_MOUSE	sp|Q7TSC3|NEK5_MOUSE Serine/threonine-protein kinase Nek5 OS=Mus musculus OX=10090 GN=Nek5 PE=2 SV=1	4	3	3	4	4	3	3	4	11.2	6.1	6.2	10.2	38589000	36957000	50550000	37825000
sp|Q9D8N2|FA45A_MOUSE	sp|Q9D8N2|FA45A_MOUSE Protein FAM45A OS=Mus musculus OX=10090 GN=Fam45a PE=1 SV=2	5	7	2	5	5	7	2	5	22.1	25.2	7	15.1	50772000	77628000	39558000	66490000
sp|Q923M0|PP16A_MOUSE	sp|Q923M0|PP16A_MOUSE Protein phosphatase 1 regulatory subunit 16A OS=Mus musculus OX=10090 GN=Ppp1r16a PE=1 SV=1	4	5	3	3	4	5	3	3	11.8	17.9	9.2	9.2	34532000	37290000	29630000	32103000
sp|Q9WTM5|RUVB2_MOUSE	sp|Q9WTM5|RUVB2_MOUSE RuvB-like 2 OS=Mus musculus OX=10090 GN=Ruvbl2 PE=1 SV=3	23	25	24	22	23	25	24	22	60.5	65.2	62.6	55.5	1522300000	1397600000	1540600000	1475300000
sp|Q9D3R6|KATL2_MOUSE	sp|Q9D3R6|KATL2_MOUSE Katanin p60 ATPase-containing subunit A-like 2 OS=Mus musculus OX=10090 GN=Katnal2 PE=2 SV=2	23	24	19	25	22	23	18	24	57.3	56.6	46.2	63.3	1108800000	1110700000	1379000000	1109200000
sp|Q8BH16|FBXL2_MOUSE;sp|Q9CZV8|FXL20_MOUSE	sp|Q8BH16|FBXL2_MOUSE F-box/LRR-repeat protein 2 OS=Mus musculus OX=10090 GN=Fbxl2 PE=1 SV=1	2	2	1	2	2	2	1	2	5.2	5.2	2.6	5.2	0	6696100	0	8018000
sp|Q3V3R4|ITA1_MOUSE	sp|Q3V3R4|ITA1_MOUSE Integrin alpha-1 OS=Mus musculus OX=10090 GN=Itga1 PE=1 SV=2	2	7	0	4	2	7	0	4	2.2	7.4	0	4.2	0	53824000	0	68376000
sp|P62827|RAN_MOUSE;sp|Q61820|RANT_MOUSE	sp|P62827|RAN_MOUSE GTP-binding nuclear protein Ran OS=Mus musculus OX=10090 GN=Ran PE=1 SV=3	8	8	6	8	8	8	6	8	44	44.4	34.7	44.4	458050000	328260000	369780000	364010000
sp|Q9D0T1|NH2L1_MOUSE	sp|Q9D0T1|NH2L1_MOUSE NHP2-like protein 1 OS=Mus musculus OX=10090 GN=Snu13 PE=1 SV=4	3	3	2	2	3	3	2	2	31.2	31.2	18.8	18.8	17205000	21681000	17389000	24879000
sp|Q65Z40|WAPL_MOUSE	sp|Q65Z40|WAPL_MOUSE Wings apart-like protein homolog OS=Mus musculus OX=10090 GN=Wapl PE=1 SV=2	4	4	3	4	4	4	3	4	6.2	6.2	4.3	6	17004000	22676000	19894000	21922000
sp|Q80YX1|TENA_MOUSE	sp|Q80YX1|TENA_MOUSE Tenascin OS=Mus musculus OX=10090 GN=Tnc PE=1 SV=1	5	4	0	4	5	4	0	4	3.6	3.9	0	2.3	0	21900000	0	16748000
sp|Q99MS8|TPGS1_MOUSE	sp|Q99MS8|TPGS1_MOUSE Tubulin polyglutamylase complex subunit 1 OS=Mus musculus OX=10090 GN=Tpgs1 PE=1 SV=1	5	5	4	4	5	5	4	4	30.7	26.7	23.1	23.1	31451000	38374000	34622000	47803000
sp|Q9ESW8|PGPI_MOUSE	sp|Q9ESW8|PGPI_MOUSE Pyroglutamyl-peptidase 1 OS=Mus musculus OX=10090 GN=Pgpep1 PE=1 SV=1	4	3	3	4	4	3	3	4	40.2	33	26.8	34.4	95135000	36954000	73589000	40002000
sp|Q6ZPU9|KBP_MOUSE	sp|Q6ZPU9|KBP_MOUSE KIF1-binding protein OS=Mus musculus OX=10090 GN=Kif1bp PE=1 SV=2	15	16	14	15	15	16	14	15	36.5	41	38.2	38.4	544940000	539940000	599070000	535660000
sp|P70296|PEBP1_MOUSE	sp|P70296|PEBP1_MOUSE Phosphatidylethanolamine-binding protein 1 OS=Mus musculus OX=10090 GN=Pebp1 PE=1 SV=3	7	6	6	4	7	6	6	4	69.5	62.6	70.1	46	167760000	181500000	186810000	241120000
sp|Q9JK48|SHLB1_MOUSE	sp|Q9JK48|SHLB1_MOUSE Endophilin-B1 OS=Mus musculus OX=10090 GN=Sh3glb1 PE=1 SV=1	5	8	5	6	5	7	5	6	22.5	23	16.4	18.6	214620000	177290000	172880000	177270000
sp|P0C8K7|SMIM1_MOUSE	sp|P0C8K7|SMIM1_MOUSE Small integral membrane protein 1 OS=Mus musculus OX=10090 GN=Smim1 PE=1 SV=1	1	1	0	1	1	1	0	1	15.4	15.4	0	15.4	0	0	0	19819000
sp|Q9WV86|KTNA1_MOUSE	sp|Q9WV86|KTNA1_MOUSE Katanin p60 ATPase-containing subunit A1 OS=Mus musculus OX=10090 GN=Katna1 PE=1 SV=1	3	3	2	2	2	2	1	1	6.7	8.1	6.1	6.1	0	17661000	0	0
sp|Q9JLV1|BAG3_MOUSE	sp|Q9JLV1|BAG3_MOUSE BAG family molecular chaperone regulator 3 OS=Mus musculus OX=10090 GN=Bag3 PE=1 SV=2	11	6	3	7	11	6	3	7	35.9	17.7	9.4	18.9	84090000	82359000	43661000	89987000
sp|Q06890|CLUS_MOUSE	sp|Q06890|CLUS_MOUSE Clusterin OS=Mus musculus OX=10090 GN=Clu PE=1 SV=1	13	13	14	15	13	13	14	15	34.6	35.7	35.7	37.5	1168500000	1198500000	1097900000	1111400000
sp|E9Q735|UBE4A_MOUSE	sp|E9Q735|UBE4A_MOUSE Ubiquitin conjugation factor E4 A OS=Mus musculus OX=10090 GN=Ube4a PE=1 SV=1	4	3	3	4	4	3	3	4	5.4	3.7	4.1	5.4	14264000	19776000	17552000	16116000
sp|P53690|MMP14_MOUSE	sp|P53690|MMP14_MOUSE Matrix metalloproteinase-14 OS=Mus musculus OX=10090 GN=Mmp14 PE=2 SV=3	2	2	1	1	2	2	1	1	3.8	3.8	2.1	1.7	0	15718000	0	0
sp|Q8CB62|CNTRB_MOUSE	sp|Q8CB62|CNTRB_MOUSE Centrobin OS=Mus musculus OX=10090 GN=Cntrob PE=2 SV=2	1	0	0	1	1	0	0	1	1.6	0	0	1.6	0	0	0	1546500
sp|P13541|MYH3_MOUSE	sp|P13541|MYH3_MOUSE Myosin-3 OS=Mus musculus OX=10090 GN=Myh3 PE=2 SV=2	2	3	2	2	1	2	1	1	1.2	1.5	1.2	1.2	0	94423000	0	0
sp|Q8BNW9|KBTBB_MOUSE	sp|Q8BNW9|KBTBB_MOUSE Kelch repeat and BTB domain-containing protein 11 OS=Mus musculus OX=10090 GN=Kbtbd11 PE=1 SV=3	5	5	2	5	5	5	2	5	13.3	12.2	6	11.7	31162000	25925000	27956000	26845000
sp|Q99J93|IFM2_MOUSE	sp|Q99J93|IFM2_MOUSE Interferon-induced transmembrane protein 2 OS=Mus musculus OX=10090 GN=Ifitm2 PE=1 SV=1	2	2	0	2	1	1	0	1	16.7	16.7	0	16.7	0	0	0	5416600
sp|Q5SWU9|ACACA_MOUSE;sp|E9Q4Z2|ACACB_MOUSE	sp|Q5SWU9|ACACA_MOUSE Acetyl-CoA carboxylase 1 OS=Mus musculus OX=10090 GN=Acaca PE=1 SV=1	19	18	17	15	19	18	17	15	13.4	11.4	10.4	9.8	141810000	150080000	162820000	165490000
sp|Q99KP6|PRP19_MOUSE	sp|Q99KP6|PRP19_MOUSE Pre-mRNA-processing factor 19 OS=Mus musculus OX=10090 GN=Prpf19 PE=1 SV=1	4	3	3	5	4	3	3	5	19	11.7	13.5	17.5	39443000	39513000	26686000	36684000
sp|Q8VCH8|UBXN4_MOUSE	sp|Q8VCH8|UBXN4_MOUSE UBX domain-containing protein 4 OS=Mus musculus OX=10090 GN=Ubxn4 PE=1 SV=1	3	4	3	3	3	4	3	3	14	15.4	9.9	9.9	87639000	101050000	99271000	109650000
sp|E9PY46|IF140_MOUSE	sp|E9PY46|IF140_MOUSE Intraflagellar transport protein 140 homolog OS=Mus musculus OX=10090 GN=Ift140 PE=1 SV=1	41	45	41	44	41	45	41	44	37.9	40.4	36.6	39.4	1767500000	1946600000	2133300000	1981200000
sp|P42859|HD_MOUSE	sp|P42859|HD_MOUSE Huntingtin OS=Mus musculus OX=10090 GN=Htt PE=1 SV=2	11	9	7	7	11	9	7	7	6	6.4	3.9	3.9	47459000	60223000	44491000	44344000
sp|Q9CQB5|CISD2_MOUSE	sp|Q9CQB5|CISD2_MOUSE CDGSH iron-sulfur domain-containing protein 2 OS=Mus musculus OX=10090 GN=Cisd2 PE=1 SV=1	1	1	1	1	1	1	1	1	10.4	10.4	10.4	10.4	0	0	0	5778100
sp|Q05512|MARK2_MOUSE	sp|Q05512|MARK2_MOUSE Serine/threonine-protein kinase MARK2 OS=Mus musculus OX=10090 GN=Mark2 PE=1 SV=3	2	3	4	4	1	2	3	3	3.7	5.9	7.9	8.6	17159000	14073000	16986000	25187000
sp|P61924|COPZ1_MOUSE	sp|P61924|COPZ1_MOUSE Coatomer subunit zeta-1 OS=Mus musculus OX=10090 GN=Copz1 PE=1 SV=1	5	5	5	5	5	5	5	5	32.8	32.8	32.8	32.8	72983000	98348000	62869000	101210000
sp|Q9Z0S9|PRAF1_MOUSE	sp|Q9Z0S9|PRAF1_MOUSE Prenylated Rab acceptor protein 1 OS=Mus musculus OX=10090 GN=Rabac1 PE=1 SV=1	3	2	1	2	3	2	1	2	20	15.7	7.6	15.7	17793000	18480000	0	17718000
sp|P63321|RALA_MOUSE	sp|P63321|RALA_MOUSE Ras-related protein Ral-A OS=Mus musculus OX=10090 GN=Rala PE=1 SV=1	6	5	5	7	3	2	2	4	33.5	32.5	32.5	37.4	77353000	75401000	54909000	87290000
sp|O70458|OSMR_MOUSE	sp|O70458|OSMR_MOUSE Oncostatin-M-specific receptor subunit beta OS=Mus musculus OX=10090 GN=Osmr PE=1 SV=1	4	6	1	3	4	6	1	3	6	9.4	1.8	5.6	11810000	19914000	0	14725000
sp|P48302|EDNRB_MOUSE	sp|P48302|EDNRB_MOUSE Endothelin receptor type B OS=Mus musculus OX=10090 GN=Ednrb PE=2 SV=1	2	3	1	1	2	3	1	1	5.2	7.9	3.2	3.2	18631000	26258000	0	0
sp|Q9CQ02|COMD4_MOUSE	sp|Q9CQ02|COMD4_MOUSE COMM domain-containing protein 4 OS=Mus musculus OX=10090 GN=Commd4 PE=1 SV=1	3	3	1	3	3	3	1	3	25.1	25.1	10.1	25.1	37388000	39198000	0	38135000
sp|P97454|SMAD5_MOUSE	sp|P97454|SMAD5_MOUSE Mothers against decapentaplegic homolog 5 OS=Mus musculus OX=10090 GN=Smad5 PE=1 SV=2	4	5	3	4	2	2	2	2	13.3	18.3	11.2	13.3	62431000	44652000	50736000	43442000
sp|Q8R105|VP37C_MOUSE	sp|Q8R105|VP37C_MOUSE Vacuolar protein sorting-associated protein 37C OS=Mus musculus OX=10090 GN=Vps37c PE=1 SV=1	4	4	3	2	4	4	3	2	19.3	18.2	13.9	9.7	11897000	21071000	13866000	14632000
sp|P63037|DNJA1_MOUSE	sp|P63037|DNJA1_MOUSE DnaJ homolog subfamily A member 1 OS=Mus musculus OX=10090 GN=Dnaja1 PE=1 SV=1	12	14	11	12	12	14	11	12	53.7	50.4	48.9	50.9	770970000	742360000	730600000	789410000
sp|Q9CZ62|CEP97_MOUSE	sp|Q9CZ62|CEP97_MOUSE Centrosomal protein of 97 kDa OS=Mus musculus OX=10090 GN=Cep97 PE=1 SV=1	3	4	2	2	3	4	2	2	5.7	9.1	4	3.6	13690000	16479000	0	13698000
sp|Q8BSL7|ARF2_MOUSE	sp|Q8BSL7|ARF2_MOUSE ADP-ribosylation factor 2 OS=Mus musculus OX=10090 GN=Arf2 PE=1 SV=2	11	10	9	9	2	2	2	2	58.6	58.6	54.7	54.7	48057000	55592000	43040000	44677000
sp|P36536|SAR1A_MOUSE	sp|P36536|SAR1A_MOUSE GTP-binding protein SAR1a OS=Mus musculus OX=10090 GN=Sar1a PE=1 SV=1	6	4	4	4	5	3	3	3	55.6	44.4	44.4	32.8	162050000	207520000	108390000	227310000
sp|Q9DA69|IFT43_MOUSE	sp|Q9DA69|IFT43_MOUSE Intraflagellar transport protein 43 homolog OS=Mus musculus OX=10090 GN=Ift43 PE=1 SV=2	7	5	5	6	7	5	5	6	33.5	23.3	33	27.7	242600000	190110000	254690000	193060000
sp|Q9Z0G0|GIPC1_MOUSE;sp|Q8R5M0|GIPC3_MOUSE	sp|Q9Z0G0|GIPC1_MOUSE PDZ domain-containing protein GIPC1 OS=Mus musculus OX=10090 GN=Gipc1 PE=1 SV=1	2	1	2	2	2	1	2	2	7.8	4.2	7.8	7.8	7995300	0	7284000	0
sp|P10630|IF4A2_MOUSE	sp|P10630|IF4A2_MOUSE Eukaryotic initiation factor 4A-II OS=Mus musculus OX=10090 GN=Eif4a2 PE=1 SV=2	25	25	22	24	16	14	13	14	77.6	77.4	73.5	73	2758000000	2553700000	2370500000	2328000000
sp|O35166|GOSR2_MOUSE	sp|O35166|GOSR2_MOUSE Golgi SNAP receptor complex member 2 OS=Mus musculus OX=10090 GN=Gosr2 PE=1 SV=2	1	1	1	2	1	1	1	2	5.2	5.2	5.2	9.9	0	0	0	37005000
sp|Q64727|VINC_MOUSE	sp|Q64727|VINC_MOUSE Vinculin OS=Mus musculus OX=10090 GN=Vcl PE=1 SV=4	25	27	18	30	25	27	18	30	30.3	34.3	23.8	39	405960000	355010000	285480000	427710000
sp|O08749|DLDH_MOUSE	sp|O08749|DLDH_MOUSE Dihydrolipoyl dehydrogenase, mitochondrial OS=Mus musculus OX=10090 GN=Dld PE=1 SV=2	10	8	6	11	10	8	6	11	27.3	20.8	18.3	26.7	356000000	363860000	306660000	372540000
sp|Q8CEC0|NUP88_MOUSE	sp|Q8CEC0|NUP88_MOUSE Nuclear pore complex protein Nup88 OS=Mus musculus OX=10090 GN=Nup88 PE=1 SV=1	2	1	2	2	2	1	2	2	5	3.3	5	5.7	9604400	0	8882500	0
sp|Q8K3J9|GPC5C_MOUSE	sp|Q8K3J9|GPC5C_MOUSE G-protein coupled receptor family C group 5 member C OS=Mus musculus OX=10090 GN=Gprc5c PE=1 SV=2	3	2	1	1	3	2	1	1	9.3	5.7	2.7	2.7	13786000	31624000	0	0
sp|Q9JHL1|NHRF2_MOUSE	sp|Q9JHL1|NHRF2_MOUSE Na(+)/H(+) exchange regulatory cofactor NHE-RF2 OS=Mus musculus OX=10090 GN=Slc9a3r2 PE=1 SV=2	11	12	9	11	11	12	9	11	50.7	46	37.1	42.7	273020000	333650000	238580000	307460000
sp|P14231|AT1B2_MOUSE	sp|P14231|AT1B2_MOUSE Sodium/potassium-transporting ATPase subunit beta-2 OS=Mus musculus OX=10090 GN=Atp1b2 PE=1 SV=2	11	12	12	12	11	12	12	12	35.5	35.5	35.5	35.5	961000000	953170000	931700000	977180000
sp|P15208|INSR_MOUSE	sp|P15208|INSR_MOUSE Insulin receptor OS=Mus musculus OX=10090 GN=Insr PE=1 SV=2	3	2	1	3	2	2	1	3	3.9	2.1	1	3.8	0	0	0	12414000
sp|O55222|ILK_MOUSE	sp|O55222|ILK_MOUSE Integrin-linked protein kinase OS=Mus musculus OX=10090 GN=Ilk PE=1 SV=2	17	21	14	18	17	21	14	18	42	58.4	37.8	45.6	1301500000	1449000000	1298000000	1657000000
sp|O35343|IMA3_MOUSE	sp|O35343|IMA3_MOUSE Importin subunit alpha-3 OS=Mus musculus OX=10090 GN=Kpna4 PE=1 SV=1	13	11	8	10	10	8	6	7	45.5	43.2	33.8	39.3	424050000	538620000	362300000	468060000
sp|Q03146|DDR1_MOUSE	sp|Q03146|DDR1_MOUSE Epithelial discoidin domain-containing receptor 1 OS=Mus musculus OX=10090 GN=Ddr1 PE=2 SV=2	18	21	17	17	18	20	17	16	30	31.9	29.3	25.8	506080000	548120000	503360000	560250000
sp|P53798|FDFT_MOUSE	sp|P53798|FDFT_MOUSE Squalene synthase OS=Mus musculus OX=10090 GN=Fdft1 PE=1 SV=2	2	2	1	1	2	2	1	1	5.3	5.3	2.4	2.4	9212400	12234000	0	0
sp|P10639|THIO_MOUSE	sp|P10639|THIO_MOUSE Thioredoxin OS=Mus musculus OX=10090 GN=Txn PE=1 SV=3	4	5	2	5	4	5	2	5	40	55.2	21	55.2	295470000	303650000	296670000	277690000
sp|Q8CBY8|DCTN4_MOUSE	sp|Q8CBY8|DCTN4_MOUSE Dynactin subunit 4 OS=Mus musculus OX=10090 GN=Dctn4 PE=1 SV=1	7	7	6	9	7	7	6	9	21.2	18.6	18.2	27.4	89311000	92256000	89783000	85347000
sp|Q62433|NDRG1_MOUSE	sp|Q62433|NDRG1_MOUSE Protein NDRG1 OS=Mus musculus OX=10090 GN=Ndrg1 PE=1 SV=1	10	8	9	10	10	8	9	9	48.2	39.6	47.7	44.2	367290000	530760000	287810000	507250000
sp|Q3U0V2|TRADD_MOUSE	sp|Q3U0V2|TRADD_MOUSE Tumor necrosis factor receptor type 1-associated DEATH domain protein OS=Mus musculus OX=10090 GN=Tradd PE=1 SV=1	3	4	3	4	3	4	3	4	17.7	20	14.8	22.9	19838000	16080000	19873000	12978000
sp|Q9WU79|PROD_MOUSE	sp|Q9WU79|PROD_MOUSE Proline dehydrogenase 1, mitochondrial OS=Mus musculus OX=10090 GN=Prodh PE=1 SV=2	2	2	1	1	2	2	1	1	5.2	4.7	3.2	2	8808000	0	0	0
sp|P21981|TGM2_MOUSE	sp|P21981|TGM2_MOUSE Protein-glutamine gamma-glutamyltransferase 2 OS=Mus musculus OX=10090 GN=Tgm2 PE=1 SV=4	9	10	7	10	9	10	7	10	18.1	22.7	15.3	22	109360000	91275000	92764000	85932000
sp|Q6WVG3|KCD12_MOUSE;sp|Q50H33|KCTD8_MOUSE	sp|Q6WVG3|KCD12_MOUSE BTB/POZ domain-containing protein KCTD12 OS=Mus musculus OX=10090 GN=Kctd12 PE=1 SV=1	8	8	7	7	8	8	7	7	30.9	30.6	25.4	25.7	93665000	110080000	71747000	108690000
sp|Q91W90|TXND5_MOUSE	sp|Q91W90|TXND5_MOUSE Thioredoxin domain-containing protein 5 OS=Mus musculus OX=10090 GN=Txndc5 PE=1 SV=2	13	13	11	11	13	13	11	11	40.3	37.9	34.5	33.3	522640000	972870000	372280000	786320000
sp|O54940|BNIP2_MOUSE;sp|Q8BHE3|ATCAY_MOUSE	sp|O54940|BNIP2_MOUSE BCL2/adenovirus E1B 19 kDa protein-interacting protein 2 OS=Mus musculus OX=10090 GN=Bnip2 PE=1 SV=2	2	3	0	1	2	3	0	1	8	11.7	0	4	0	25893000	0	0
sp|Q9D8B7|JAM3_MOUSE	sp|Q9D8B7|JAM3_MOUSE Junctional adhesion molecule C OS=Mus musculus OX=10090 GN=Jam3 PE=1 SV=2	6	6	5	6	6	6	5	6	31	31.3	28.1	28.4	62437000	100480000	74946000	108640000
sp|Q6PEB6|PHOCN_MOUSE	sp|Q6PEB6|PHOCN_MOUSE MOB-like protein phocein OS=Mus musculus OX=10090 GN=Mob4 PE=1 SV=1	4	4	3	4	4	4	3	4	32	32	16.4	32	37397000	52606000	45714000	49457000
sp|Q9D2I5|ARMC9_MOUSE	sp|Q9D2I5|ARMC9_MOUSE LisH domain-containing protein ARMC9 OS=Mus musculus OX=10090 GN=Armc9 PE=1 SV=1	12	12	13	13	12	12	13	13	24.6	25.1	22.6	24.5	347860000	313930000	408180000	300790000
sp|Q99KL7|RAB28_MOUSE	sp|Q99KL7|RAB28_MOUSE Ras-related protein Rab-28 OS=Mus musculus OX=10090 GN=Rab28 PE=1 SV=1	3	3	2	3	3	3	2	3	20.4	20.4	14.5	20.4	24511000	27071000	25634000	28523000
sp|Q9JLJ5|ELOV1_MOUSE	sp|Q9JLJ5|ELOV1_MOUSE Elongation of very long chain fatty acids protein 1 OS=Mus musculus OX=10090 GN=Elovl1 PE=1 SV=1	1	0	0	1	1	0	0	1	4.7	0	0	4.7	0	0	0	13998000
sp|Q9JK92|HSPB8_MOUSE	sp|Q9JK92|HSPB8_MOUSE Heat shock protein beta-8 OS=Mus musculus OX=10090 GN=Hspb8 PE=1 SV=1	4	5	2	4	4	5	2	4	24.5	37.8	10.7	33.7	61133000	77953000	63914000	70709000
sp|Q61771|KIF3B_MOUSE	sp|Q61771|KIF3B_MOUSE Kinesin-like protein KIF3B OS=Mus musculus OX=10090 GN=Kif3b PE=1 SV=1	17	16	18	20	14	14	14	18	28.2	28.4	31.1	34.1	490780000	433390000	572460000	510990000
sp|P16283|B3A3_MOUSE;sp|P13808|B3A2_MOUSE	sp|P16283|B3A3_MOUSE Anion exchange protein 3 OS=Mus musculus OX=10090 GN=Slc4a3 PE=1 SV=2;sp|P13808|B3A2_MOUSE Anion exchange protein 2 OS=Mus musculus OX=10090 GN=Slc4a2 PE=1 SV=1	1	0	0	1	1	0	0	1	1.2	0	0	0.9	0	0	0	3027300
sp|Q8BHL8|PSMF1_MOUSE	sp|Q8BHL8|PSMF1_MOUSE Proteasome inhibitor PI31 subunit OS=Mus musculus OX=10090 GN=Psmf1 PE=1 SV=1	5	5	5	5	5	5	5	5	26.6	26.6	26.6	26.6	155800000	145180000	164880000	177840000
sp|P40240|CD9_MOUSE	sp|P40240|CD9_MOUSE CD9 antigen OS=Mus musculus OX=10090 GN=Cd9 PE=1 SV=2	3	3	1	2	3	3	1	2	16.4	16.4	11.1	16.4	307870000	260270000	0	229610000
sp|Q9JJX6|P2RX4_MOUSE	sp|Q9JJX6|P2RX4_MOUSE P2X purinoceptor 4 OS=Mus musculus OX=10090 GN=P2rx4 PE=1 SV=1	3	2	2	2	3	2	2	2	7.5	5.7	5.7	5.7	22789000	68026000	26008000	87656000
sp|P50637|TSPO_MOUSE	sp|P50637|TSPO_MOUSE Translocator protein OS=Mus musculus OX=10090 GN=Tspo PE=1 SV=1	1	1	0	1	1	1	0	1	15.4	15.4	0	15.4	0	0	0	9802500
sp|Q9WUK2|IF4H_MOUSE	sp|Q9WUK2|IF4H_MOUSE Eukaryotic translation initiation factor 4H OS=Mus musculus OX=10090 GN=Eif4h PE=1 SV=3	1	1	2	2	1	1	2	2	5.2	5.2	16.9	9.3	0	0	14940000	0
sp|P07214|SPRC_MOUSE	sp|P07214|SPRC_MOUSE SPARC OS=Mus musculus OX=10090 GN=Sparc PE=1 SV=1	10	11	10	10	10	11	10	10	51.3	56.6	56.3	56.3	1033100000	998840000	1163100000	1140200000
sp|P37804|TAGL_MOUSE	sp|P37804|TAGL_MOUSE Transgelin OS=Mus musculus OX=10090 GN=Tagln PE=1 SV=3	1	1	1	2	1	1	1	2	5.5	6.5	5.5	11.9	0	0	0	13343000
sp|Q8VE38|OXND1_MOUSE	sp|Q8VE38|OXND1_MOUSE Oxidoreductase NAD-binding domain-containing protein 1 OS=Mus musculus OX=10090 GN=Oxnad1 PE=1 SV=2	1	1	1	1	1	1	1	1	5.1	5.1	6.1	5.1	0	0	0	2868400
sp|Q61234|SNTA1_MOUSE	sp|Q61234|SNTA1_MOUSE Alpha-1-syntrophin OS=Mus musculus OX=10090 GN=Snta1 PE=1 SV=1	12	15	12	13	12	15	12	13	37.4	43.1	40.6	45.7	663650000	692730000	559270000	597180000
sp|P61979|HNRPK_MOUSE	sp|P61979|HNRPK_MOUSE Heterogeneous nuclear ribonucleoprotein K OS=Mus musculus OX=10090 GN=Hnrnpk PE=1 SV=1	27	25	24	24	27	25	24	24	68	64.6	64.4	62.4	7418600000	9113900000	5726700000	8128000000
sp|O70481|UBR1_MOUSE	sp|O70481|UBR1_MOUSE E3 ubiquitin-protein ligase UBR1 OS=Mus musculus OX=10090 GN=Ubr1 PE=1 SV=2	5	4	0	2	5	4	0	2	4.8	3.4	0	2.3	20552000	0	0	0
sp|Q921F4|HNRLL_MOUSE	sp|Q921F4|HNRLL_MOUSE Heterogeneous nuclear ribonucleoprotein L-like OS=Mus musculus OX=10090 GN=Hnrnpll PE=1 SV=3	14	16	12	12	14	16	12	12	42.6	38.6	32.3	31.1	447100000	531680000	450490000	522510000
sp|P56395|CYB5_MOUSE	sp|P56395|CYB5_MOUSE Cytochrome b5 OS=Mus musculus OX=10090 GN=Cyb5a PE=1 SV=2	5	5	5	4	5	5	5	4	47.8	47.8	47.8	41	159470000	184640000	141470000	218070000
sp|P56959|FUS_MOUSE	sp|P56959|FUS_MOUSE RNA-binding protein FUS OS=Mus musculus OX=10090 GN=Fus PE=1 SV=1	10	11	11	10	10	11	11	10	22.4	23.2	23.2	23.2	1124500000	1219900000	1379100000	1465500000
sp|P04627|ARAF_MOUSE	sp|P04627|ARAF_MOUSE Serine/threonine-protein kinase A-Raf OS=Mus musculus OX=10090 GN=Araf PE=1 SV=2	6	6	4	5	4	4	4	4	12.7	12.3	8.6	10.8	34599000	26235000	32200000	32320000
sp|Q99PU5|ACBG1_MOUSE	sp|Q99PU5|ACBG1_MOUSE Long-chain-fatty-acid--CoA ligase ACSBG1 OS=Mus musculus OX=10090 GN=Acsbg1 PE=1 SV=1	32	30	26	31	32	30	26	31	58.3	55.5	47.4	57.4	1180800000	1273100000	973400000	1180100000
sp|P21107|TPM3_MOUSE;sp|P58774|TPM2_MOUSE;CON__Q3SX28	sp|P21107|TPM3_MOUSE Tropomyosin alpha-3 chain OS=Mus musculus OX=10090 GN=Tpm3 PE=1 SV=3	9	11	4	11	6	7	3	7	26.7	33.7	16.5	28.4	372860000	667690000	350400000	598480000
sp|Q61545|EWS_MOUSE	sp|Q61545|EWS_MOUSE RNA-binding protein EWS OS=Mus musculus OX=10090 GN=Ewsr1 PE=1 SV=2	3	4	4	4	3	4	4	4	8.7	11	11	11	74184000	54396000	80510000	57120000
sp|P61750|ARF4_MOUSE	sp|P61750|ARF4_MOUSE ADP-ribosylation factor 4 OS=Mus musculus OX=10090 GN=Arf4 PE=1 SV=2	9	10	8	9	4	5	3	4	76.1	80	60.6	64.4	448190000	236080000	357020000	251310000
sp|P63017|HSP7C_MOUSE	sp|P63017|HSP7C_MOUSE Heat shock cognate 71 kDa protein OS=Mus musculus OX=10090 GN=Hspa8 PE=1 SV=1	31	33	33	33	21	22	23	24	59.3	54.8	63.5	59.4	17671000000	14105000000	17231000000	15022000000
sp|O35250|EXOC7_MOUSE	sp|O35250|EXOC7_MOUSE Exocyst complex component 7 OS=Mus musculus OX=10090 GN=Exoc7 PE=1 SV=2	5	7	1	10	5	7	1	10	9.3	14.5	2.4	18.4	30804000	88842000	0	109120000
sp|Q91ZX7|LRP1_MOUSE;sp|Q9JI18|LRP1B_MOUSE	sp|Q91ZX7|LRP1_MOUSE Prolow-density lipoprotein receptor-related protein 1 OS=Mus musculus OX=10090 GN=Lrp1 PE=1 SV=1	43	62	25	65	43	61	25	65	13.6	18.8	7.2	20.1	657600000	974750000	558210000	1156500000
sp|Q9JIP6|FZD2_MOUSE	sp|Q9JIP6|FZD2_MOUSE Frizzled-2 OS=Mus musculus OX=10090 GN=Fzd2 PE=2 SV=1	1	2	0	0	1	2	0	0	4	4.4	0	0	0	6662900	0	0
sp|Q6P9J9|ANO6_MOUSE	sp|Q6P9J9|ANO6_MOUSE Anoctamin-6 OS=Mus musculus OX=10090 GN=Ano6 PE=1 SV=1	15	13	10	13	15	13	10	13	22.4	20.2	17.9	20	271990000	262620000	301880000	297170000
sp|Q8C5L3|CNOT2_MOUSE	sp|Q8C5L3|CNOT2_MOUSE CCR4-NOT transcription complex subunit 2 OS=Mus musculus OX=10090 GN=Cnot2 PE=1 SV=2	2	2	0	1	2	2	0	1	8.5	8.5	0	3	41579000	62253000	0	0
sp|Q9EPW0|INP4A_MOUSE	sp|Q9EPW0|INP4A_MOUSE Type I inositol 3,4-bisphosphate 4-phosphatase OS=Mus musculus OX=10090 GN=Inpp4a PE=1 SV=1	1	1	0	2	1	1	0	2	1	2.9	0	4.4	0	0	0	4920100
sp|Q9JLM8|DCLK1_MOUSE	sp|Q9JLM8|DCLK1_MOUSE Serine/threonine-protein kinase DCLK1 OS=Mus musculus OX=10090 GN=Dclk1 PE=1 SV=1	8	8	6	7	7	7	5	6	11.9	11.2	9.9	11.1	232730000	174390000	207340000	165980000
sp|Q62283|TSN7_MOUSE	sp|Q62283|TSN7_MOUSE Tetraspanin-7 OS=Mus musculus OX=10090 GN=Tspan7 PE=1 SV=2	1	1	1	1	1	1	1	1	6	6	6	6	0	0	0	60625000
sp|Q99JN2|KLH22_MOUSE	sp|Q99JN2|KLH22_MOUSE Kelch-like protein 22 OS=Mus musculus OX=10090 GN=Klhl22 PE=1 SV=1	4	5	2	4	4	5	2	4	9.5	13.4	6.5	11.7	15471000	26585000	16450000	24208000
sp|Q8BY89|CTL2_MOUSE	sp|Q8BY89|CTL2_MOUSE Choline transporter-like protein 2 OS=Mus musculus OX=10090 GN=Slc44a2 PE=1 SV=2	4	3	2	4	4	3	2	4	6.1	5.1	4	6.1	47304000	67601000	54268000	68726000
sp|Q9Z2E1|MBD2_MOUSE	sp|Q9Z2E1|MBD2_MOUSE Methyl-CpG-binding domain protein 2 OS=Mus musculus OX=10090 GN=Mbd2 PE=2 SV=2	2	2	1	2	2	2	1	2	5.8	5.8	3.4	5.1	7988000	9573500	0	0
sp|Q5SVR0|TBC9B_MOUSE;sp|Q3UYK3|TBCD9_MOUSE	sp|Q5SVR0|TBC9B_MOUSE TBC1 domain family member 9B OS=Mus musculus OX=10090 GN=Tbc1d9b PE=1 SV=1	24	24	23	25	24	24	23	25	26.9	26.5	24.7	27.8	585000000	610260000	572730000	573460000
sp|P70188|KIFA3_MOUSE	sp|P70188|KIFA3_MOUSE Kinesin-associated protein 3 OS=Mus musculus OX=10090 GN=Kifap3 PE=1 SV=1	13	12	14	13	13	12	14	13	23.2	20.7	24.2	23.2	251600000	229520000	331020000	261440000
sp|Q8CIB5|FERM2_MOUSE	sp|Q8CIB5|FERM2_MOUSE Fermitin family homolog 2 OS=Mus musculus OX=10090 GN=Fermt2 PE=1 SV=1	28	30	27	28	28	30	27	28	54.3	56.2	53.1	51.2	1937300000	2030500000	1606800000	1838700000
sp|Q9DC07|LNEBL_MOUSE	sp|Q9DC07|LNEBL_MOUSE LIM zinc-binding domain-containing Nebulette OS=Mus musculus OX=10090 GN=Nebl PE=1 SV=1	1	1	1	1	1	1	1	1	5.2	5.2	5.2	5.2	0	0	0	6613800
sp|P47753|CAZA1_MOUSE	sp|P47753|CAZA1_MOUSE F-actin-capping protein subunit alpha-1 OS=Mus musculus OX=10090 GN=Capza1 PE=1 SV=4	9	12	8	11	7	10	6	9	55.9	64.7	49	64.7	204290000	218420000	148350000	217720000
sp|Q9JKY5|HIP1R_MOUSE	sp|Q9JKY5|HIP1R_MOUSE Huntingtin-interacting protein 1-related protein OS=Mus musculus OX=10090 GN=Hip1r PE=1 SV=2	3	6	4	8	3	6	4	8	4	6.8	4.8	9.6	50532000	53351000	53246000	57392000
sp|P18052|PTPRA_MOUSE	sp|P18052|PTPRA_MOUSE Receptor-type tyrosine-protein phosphatase alpha OS=Mus musculus OX=10090 GN=Ptpra PE=1 SV=3	11	13	10	11	11	13	10	11	21.8	24	19.8	21.6	118190000	143800000	103310000	131240000
sp|Q8VCI5|PEX19_MOUSE	sp|Q8VCI5|PEX19_MOUSE Peroxisomal biogenesis factor 19 OS=Mus musculus OX=10090 GN=Pex19 PE=1 SV=1	3	2	2	3	3	2	2	3	17.1	11.4	11.4	18.4	5764600	8629000	5278000	6286800
sp|P60122|RUVB1_MOUSE	sp|P60122|RUVB1_MOUSE RuvB-like 1 OS=Mus musculus OX=10090 GN=Ruvbl1 PE=1 SV=1	24	25	24	23	24	25	24	23	70.8	76.1	70.8	74.1	2026000000	2056900000	2066500000	2042900000
sp|O88842|FGD3_MOUSE	sp|O88842|FGD3_MOUSE FYVE, RhoGEF and PH domain-containing protein 3 OS=Mus musculus OX=10090 GN=Fgd3 PE=1 SV=1	4	3	2	1	4	3	2	1	9.5	5.2	5.3	1.4	14630000	0	0	0
sp|Q99LJ7|RCBT2_MOUSE;sp|Q6NXM2|RCBT1_MOUSE	sp|Q99LJ7|RCBT2_MOUSE RCC1 and BTB domain-containing protein 2 OS=Mus musculus OX=10090 GN=Rcbtb2 PE=1 SV=1	4	3	3	4	4	3	3	4	8.9	6.5	6.5	8.5	29262000	22629000	24903000	36533000
sp|Q8C5D8|PIAS2_MOUSE;sp|O88907|PIAS1_MOUSE	sp|Q8C5D8|PIAS2_MOUSE E3 SUMO-protein ligase PIAS2 OS=Mus musculus OX=10090 GN=Pias2 PE=1 SV=2;sp|O88907|PIAS1_MOUSE E3 SUMO-protein ligase PIAS1 OS=Mus musculus OX=10090 GN=Pias1 PE=1 SV=2	1	1	0	1	1	1	0	1	2.4	2.4	0	2.4	0	0	0	3336200
sp|Q91YK0|LRC49_MOUSE	sp|Q91YK0|LRC49_MOUSE Leucine-rich repeat-containing protein 49 OS=Mus musculus OX=10090 GN=Lrrc49 PE=1 SV=1	3	4	1	3	3	4	1	3	4.4	7.9	2	6.1	0	32117000	0	32316000
sp|Q923Z0|GPC5B_MOUSE	sp|Q923Z0|GPC5B_MOUSE G-protein coupled receptor family C group 5 member B OS=Mus musculus OX=10090 GN=Gprc5b PE=1 SV=1	4	5	2	4	4	5	2	4	15.9	16.3	9.8	15.9	103940000	155220000	83899000	157010000
sp|Q8BWM0|PGES2_MOUSE	sp|Q8BWM0|PGES2_MOUSE Prostaglandin E synthase 2 OS=Mus musculus OX=10090 GN=Ptges2 PE=1 SV=3	9	10	7	4	9	10	7	4	39.8	37	29.9	20.8	222800000	269120000	159650000	252470000
sp|P62814|VATB2_MOUSE	sp|P62814|VATB2_MOUSE V-type proton ATPase subunit B, brain isoform OS=Mus musculus OX=10090 GN=Atp6v1b2 PE=1 SV=1	21	22	18	19	21	22	18	19	60.9	58.3	50.9	59.9	799200000	1065500000	673400000	1077600000
sp|P08003|PDIA4_MOUSE	sp|P08003|PDIA4_MOUSE Protein disulfide-isomerase A4 OS=Mus musculus OX=10090 GN=Pdia4 PE=1 SV=3	13	14	9	16	13	14	9	16	26.8	26	18	30.1	237610000	264300000	209950000	255090000
sp|P54823|DDX6_MOUSE	sp|P54823|DDX6_MOUSE Probable ATP-dependent RNA helicase DDX6 OS=Mus musculus OX=10090 GN=Ddx6 PE=1 SV=1	22	23	20	23	22	23	20	23	66	65.6	56.1	61.7	949670000	1159800000	1012500000	1199900000
sp|P97863|NFIB_MOUSE	sp|P97863|NFIB_MOUSE Nuclear factor 1 B-type OS=Mus musculus OX=10090 GN=Nfib PE=1 SV=2	2	4	3	5	1	3	1	4	6.1	10.2	7.9	12.3	0	29664000	0	36320000
sp|O08992|SDCB1_MOUSE	sp|O08992|SDCB1_MOUSE Syntenin-1 OS=Mus musculus OX=10090 GN=Sdcbp PE=1 SV=1	4	5	4	4	4	5	4	4	27.8	32.1	27.8	25.1	77597000	88555000	87664000	95570000
sp|Q924X6|LRP8_MOUSE	sp|Q924X6|LRP8_MOUSE Low-density lipoprotein receptor-related protein 8 OS=Mus musculus OX=10090 GN=Lrp8 PE=1 SV=2	2	0	1	2	2	0	1	2	2.7	0	1.7	2.7	10993000	0	0	19553000
sp|Q61937|NPM_MOUSE	sp|Q61937|NPM_MOUSE Nucleophosmin OS=Mus musculus OX=10090 GN=Npm1 PE=1 SV=1	3	2	2	3	3	2	2	3	18.8	14	14	14	70575000	81335000	99345000	100530000
sp|Q80U78|PUM1_MOUSE	sp|Q80U78|PUM1_MOUSE Pumilio homolog 1 OS=Mus musculus OX=10090 GN=Pum1 PE=1 SV=2	4	3	2	6	2	1	2	3	4.9	4	2.9	7	92889000	149120000	0	158600000
sp|Q80ZI6|LRSM1_MOUSE	sp|Q80ZI6|LRSM1_MOUSE E3 ubiquitin-protein ligase LRSAM1 OS=Mus musculus OX=10090 GN=Lrsam1 PE=1 SV=1	6	6	2	6	6	6	2	6	10	12.4	2.9	9.5	36531000	29264000	25145000	40928000
sp|Q62036|CP131_MOUSE	sp|Q62036|CP131_MOUSE Centrosomal protein of 131 kDa OS=Mus musculus OX=10090 GN=Cep131 PE=1 SV=2	32	30	44	28	32	30	44	28	37.9	34.5	49.6	34.9	943490000	960290000	1362300000	1058300000
sp|Q9WUD1|CHIP_MOUSE	sp|Q9WUD1|CHIP_MOUSE STIP1 homology and U box-containing protein 1 OS=Mus musculus OX=10090 GN=Stub1 PE=1 SV=1	5	5	1	4	5	5	1	4	19.7	19.7	3.9	15.1	43795000	39487000	0	47374000
sp|Q61805|LBP_MOUSE	sp|Q61805|LBP_MOUSE Lipopolysaccharide-binding protein OS=Mus musculus OX=10090 GN=Lbp PE=1 SV=2	6	7	7	7	6	7	7	7	15.8	19.5	19.5	19.8	161330000	165130000	146920000	148780000
sp|Q80U44|ZFY16_MOUSE	sp|Q80U44|ZFY16_MOUSE Zinc finger FYVE domain-containing protein 16 OS=Mus musculus OX=10090 GN=Zfyve16 PE=1 SV=2	2	1	2	0	2	1	2	0	1.4	1.4	2.2	0	0	0	16743000	0
sp|Q8CGU1|CACO1_MOUSE	sp|Q8CGU1|CACO1_MOUSE Calcium-binding and coiled-coil domain-containing protein 1 OS=Mus musculus OX=10090 GN=Calcoco1 PE=1 SV=2	3	0	1	4	3	0	1	4	5.5	0	1.6	8	7654200	0	0	0
sp|O89051|ITM2B_MOUSE	sp|O89051|ITM2B_MOUSE Integral membrane protein 2B OS=Mus musculus OX=10090 GN=Itm2b PE=1 SV=1	7	6	7	6	7	6	7	6	33.8	28.9	30.5	37.6	183820000	227310000	223350000	225090000
sp|Q3UVK0|ERMP1_MOUSE	sp|Q3UVK0|ERMP1_MOUSE Endoplasmic reticulum metallopeptidase 1 OS=Mus musculus OX=10090 GN=Ermp1 PE=1 SV=2	1	2	0	2	1	2	0	2	1.2	3.2	0	2.8	0	0	0	10607000
sp|Q0HA38|TT21B_MOUSE	sp|Q0HA38|TT21B_MOUSE Tetratricopeptide repeat protein 21B OS=Mus musculus OX=10090 GN=Ttc21b PE=1 SV=1	17	19	14	15	17	18	14	15	17.1	19.4	17.6	15.4	159220000	148690000	171010000	157750000
sp|O35286|DHX15_MOUSE	sp|O35286|DHX15_MOUSE Pre-mRNA-splicing factor ATP-dependent RNA helicase DHX15 OS=Mus musculus OX=10090 GN=Dhx15 PE=1 SV=2	3	2	3	4	3	2	3	4	4.3	3.3	4.8	6.2	16049000	23316000	15744000	21842000
sp|Q8C0S4|TT21A_MOUSE	sp|Q8C0S4|TT21A_MOUSE Tetratricopeptide repeat protein 21A OS=Mus musculus OX=10090 GN=Ttc21a PE=1 SV=2	44	44	42	43	44	43	42	43	47	45.4	42.8	43.9	1471400000	1703200000	1883400000	1703900000
sp|Q8C863|ITCH_MOUSE	sp|Q8C863|ITCH_MOUSE E3 ubiquitin-protein ligase Itchy OS=Mus musculus OX=10090 GN=Itch PE=1 SV=2	3	6	3	4	2	4	2	3	4.4	7.9	4.4	5.9	25157000	25298000	21682000	26470000
sp|Q9CQ28|DPH6_MOUSE	sp|Q9CQ28|DPH6_MOUSE Diphthine--ammonia ligase OS=Mus musculus OX=10090 GN=Dph6 PE=1 SV=1	1	0	1	1	1	0	1	1	6.4	0	6.4	8.6	0	0	6548700	0
sp|Q8C1Y8|CCZ1_MOUSE	sp|Q8C1Y8|CCZ1_MOUSE Vacuolar fusion protein CCZ1 homolog OS=Mus musculus OX=10090 GN=Ccz1 PE=1 SV=1	5	5	3	5	5	5	3	5	14.4	14.8	7.9	14.8	38969000	41617000	37386000	40162000
sp|Q68FE6|RIPR1_MOUSE	sp|Q68FE6|RIPR1_MOUSE Rho family-interacting cell polarization regulator 1 OS=Mus musculus OX=10090 GN=Ripor1 PE=1 SV=2	1	1	0	1	1	1	0	1	1	1	0	1	0	0	0	3842100
sp|Q640R3|HECAM_MOUSE	sp|Q640R3|HECAM_MOUSE Hepatocyte cell adhesion molecule OS=Mus musculus OX=10090 GN=Hepacam PE=1 SV=2	9	8	9	8	9	8	9	8	33.5	27	30.1	28.9	733580000	700070000	662170000	654530000
sp|P23780|BGAL_MOUSE	sp|P23780|BGAL_MOUSE Beta-galactosidase OS=Mus musculus OX=10090 GN=Glb1 PE=1 SV=1	5	6	4	5	5	6	4	5	11.3	13.6	8	13.8	19945000	39372000	22602000	47735000
sp|Q8VBT0|TMX1_MOUSE	sp|Q8VBT0|TMX1_MOUSE Thioredoxin-related transmembrane protein 1 OS=Mus musculus OX=10090 GN=Tmx1 PE=1 SV=1	2	1	1	2	2	1	1	2	7.9	4.3	4.3	8.6	0	0	0	25259000
sp|Q62165|DAG1_MOUSE	sp|Q62165|DAG1_MOUSE Dystroglycan OS=Mus musculus OX=10090 GN=Dag1 PE=1 SV=4	9	7	4	7	9	7	4	7	14.1	10.5	4.7	10.6	158000000	223410000	112270000	207760000
sp|Q9QYH6|MAGD1_MOUSE	sp|Q9QYH6|MAGD1_MOUSE Melanoma-associated antigen D1 OS=Mus musculus OX=10090 GN=Maged1 PE=1 SV=1	1	1	1	2	1	1	1	2	1.5	1.5	1.5	3.7	0	0	0	20243000
sp|Q8C3I8|HGH1_MOUSE	sp|Q8C3I8|HGH1_MOUSE Protein HGH1 homolog OS=Mus musculus OX=10090 GN=Hgh1 PE=1 SV=1	2	2	1	3	2	2	1	3	9.7	7.1	3.3	10.2	0	0	0	13155000
sp|Q3U4I7|PYRD2_MOUSE	sp|Q3U4I7|PYRD2_MOUSE Pyridine nucleotide-disulfide oxidoreductase domain-containing protein 2 OS=Mus musculus OX=10090 GN=Pyroxd2 PE=1 SV=3	1	0	1	2	1	0	1	2	2.2	0	4.6	7.4	0	0	26192000	0
sp|Q8C0M9|ASGL1_MOUSE	sp|Q8C0M9|ASGL1_MOUSE Isoaspartyl peptidase/L-asparaginase OS=Mus musculus OX=10090 GN=Asrgl1 PE=1 SV=1	3	2	3	2	3	2	3	2	17.2	8	11.7	12.9	14787000	0	20665000	0
sp|Q9QYB5|ADDG_MOUSE	sp|Q9QYB5|ADDG_MOUSE Gamma-adducin OS=Mus musculus OX=10090 GN=Add3 PE=1 SV=2	20	23	19	22	20	23	19	22	34.1	38.8	32	37	828420000	1005400000	714560000	983850000
sp|Q9D071|MMS19_MOUSE	sp|Q9D071|MMS19_MOUSE MMS19 nucleotide excision repair protein homolog OS=Mus musculus OX=10090 GN=Mms19 PE=1 SV=1	8	10	8	12	8	10	8	12	11.8	16.2	13.3	19.3	160010000	164430000	156770000	156500000
sp|P97393|RHG05_MOUSE	sp|P97393|RHG05_MOUSE Rho GTPase-activating protein 5 OS=Mus musculus OX=10090 GN=Arhgap5 PE=1 SV=2	48	54	49	45	48	54	49	45	41.4	45.4	43.8	39.4	2304000000	2322800000	2107400000	2271300000
sp|Q9D4H8|CUL2_MOUSE	sp|Q9D4H8|CUL2_MOUSE Cullin-2 OS=Mus musculus OX=10090 GN=Cul2 PE=1 SV=2	5	4	3	4	5	4	3	4	9.3	7.5	4.3	5.8	35496000	36347000	30400000	32589000
sp|P61211|ARL1_MOUSE	sp|P61211|ARL1_MOUSE ADP-ribosylation factor-like protein 1 OS=Mus musculus OX=10090 GN=Arl1 PE=1 SV=1	8	9	6	7	8	9	6	7	60.2	60.8	43.1	49.2	189400000	231380000	169540000	234260000
sp|P49615|CDK5_MOUSE	sp|P49615|CDK5_MOUSE Cyclin-dependent-like kinase 5 OS=Mus musculus OX=10090 GN=Cdk5 PE=1 SV=1	8	10	9	8	7	9	8	7	39.7	42.1	39.7	39.7	141080000	151390000	156600000	148550000
sp|Q6A009|LTN1_MOUSE	sp|Q6A009|LTN1_MOUSE E3 ubiquitin-protein ligase listerin OS=Mus musculus OX=10090 GN=Ltn1 PE=1 SV=3	5	5	3	5	5	5	3	5	4.2	5.3	3.5	4.5	55690000	39016000	44303000	54042000
sp|Q80SZ7|GBG5_MOUSE	sp|Q80SZ7|GBG5_MOUSE Guanine nucleotide-binding protein G(I)/G(S)/G(O) subunit gamma-5 OS=Mus musculus OX=10090 GN=Gng5 PE=1 SV=2	3	1	2	4	3	1	2	4	63.2	39.7	55.9	77.9	1001400000	1070900000	1654600000	1018800000
sp|P35288|RAB23_MOUSE	sp|P35288|RAB23_MOUSE Ras-related protein Rab-23 OS=Mus musculus OX=10090 GN=Rab23 PE=1 SV=2	3	5	2	5	3	5	2	5	16.5	30	12.2	30	150700000	108980000	0	109920000
sp|Q9R1Q7|PLP2_MOUSE	sp|Q9R1Q7|PLP2_MOUSE Proteolipid protein 2 OS=Mus musculus OX=10090 GN=Plp2 PE=1 SV=1	2	2	2	2	2	2	2	2	17.8	17.8	17.8	17.8	186600000	196540000	164010000	168320000
sp|Q8VHH5|AGAP3_MOUSE	sp|Q8VHH5|AGAP3_MOUSE Arf-GAP with GTPase, ANK repeat and PH domain-containing protein 3 OS=Mus musculus OX=10090 GN=Agap3 PE=1 SV=1	3	3	4	4	3	2	3	3	5.5	5.4	6.6	6.6	0	23535000	23126000	22714000
sp|Q62419|SH3G1_MOUSE;sp|Q62420|SH3G2_MOUSE	sp|Q62419|SH3G1_MOUSE Endophilin-A2 OS=Mus musculus OX=10090 GN=Sh3gl1 PE=1 SV=1	9	8	8	9	9	8	8	9	32.9	26.6	26.6	33.2	167310000	154910000	153820000	133860000
sp|P23950|TISB_MOUSE	sp|P23950|TISB_MOUSE mRNA decay activator protein ZFP36L1 OS=Mus musculus OX=10090 GN=Zfp36l1 PE=1 SV=1	1	2	0	1	1	2	0	1	4.7	8	0	4.7	0	3469600	0	0
sp|P63001|RAC1_MOUSE;sp|P60764|RAC3_MOUSE	sp|P63001|RAC1_MOUSE Ras-related C3 botulinum toxin substrate 1 OS=Mus musculus OX=10090 GN=Rac1 PE=1 SV=1;sp|P60764|RAC3_MOUSE Ras-related C3 botulinum toxin substrate 3 OS=Mus musculus OX=10090 GN=Rac3 PE=1 SV=1	8	8	7	8	4	4	4	4	41.1	41.1	34.9	41.1	663660000	660470000	699490000	954140000
sp|Q99KQ4|NAMPT_MOUSE	sp|Q99KQ4|NAMPT_MOUSE Nicotinamide phosphoribosyltransferase OS=Mus musculus OX=10090 GN=Nampt PE=1 SV=1	5	8	4	4	5	8	4	4	13.8	23.6	11.6	11.6	51319000	61996000	51945000	56758000
sp|Q8BG30|NELFA_MOUSE	sp|Q8BG30|NELFA_MOUSE Negative elongation factor A OS=Mus musculus OX=10090 GN=Nelfa PE=1 SV=1	1	1	1	1	1	1	1	1	2.8	2.8	2.8	2.8	0	0	0	3228200
sp|P39428|TRAF1_MOUSE	sp|P39428|TRAF1_MOUSE TNF receptor-associated factor 1 OS=Mus musculus OX=10090 GN=Traf1 PE=1 SV=2	5	3	3	3	5	3	3	3	21.5	17.1	15.6	12	28087000	39247000	24404000	30995000
sp|P10833|RRAS_MOUSE	sp|P10833|RRAS_MOUSE Ras-related protein R-Ras OS=Mus musculus OX=10090 GN=Rras PE=1 SV=1	6	5	5	5	4	3	3	3	38.5	33.9	31.7	29.4	103620000	137740000	106650000	120860000
sp|Q9CXF4|TBC15_MOUSE	sp|Q9CXF4|TBC15_MOUSE TBC1 domain family member 15 OS=Mus musculus OX=10090 GN=Tbc1d15 PE=1 SV=1	6	11	4	7	6	11	4	7	11.6	18.5	7.2	11.8	57087000	76103000	56359000	59195000
sp|P51432|PLCB3_MOUSE	sp|P51432|PLCB3_MOUSE 1-phosphatidylinositol 4,5-bisphosphate phosphodiesterase beta-3 OS=Mus musculus OX=10090 GN=Plcb3 PE=1 SV=2	2	2	2	3	2	2	2	3	3.6	3	2.6	4.6	0	10072000	0	11887000
sp|P08752|GNAI2_MOUSE	sp|P08752|GNAI2_MOUSE Guanine nucleotide-binding protein G(i) subunit alpha-2 OS=Mus musculus OX=10090 GN=Gnai2 PE=1 SV=5	21	22	21	22	13	13	13	13	65.1	67.6	65.4	67.6	9197500000	10984000000	9276400000	11153000000
sp|O54965|RNF13_MOUSE	sp|O54965|RNF13_MOUSE E3 ubiquitin-protein ligase RNF13 OS=Mus musculus OX=10090 GN=Rnf13 PE=1 SV=2	4	5	4	5	4	5	4	5	15.2	20.7	15.2	20.7	270780000	272200000	276090000	290170000
sp|Q8BG60|TXNIP_MOUSE	sp|Q8BG60|TXNIP_MOUSE Thioredoxin-interacting protein OS=Mus musculus OX=10090 GN=Txnip PE=1 SV=1	16	14	16	13	16	14	16	13	47.9	48.9	53.9	45.1	796440000	810490000	731630000	858190000
sp|Q62448|IF4G2_MOUSE	sp|Q62448|IF4G2_MOUSE Eukaryotic translation initiation factor 4 gamma 2 OS=Mus musculus OX=10090 GN=Eif4g2 PE=1 SV=2	22	19	20	20	22	19	20	20	32.2	29.2	28.8	27.8	348010000	408870000	362450000	404070000
sp|P08228|SODC_MOUSE	sp|P08228|SODC_MOUSE Superoxide dismutase [Cu-Zn] OS=Mus musculus OX=10090 GN=Sod1 PE=1 SV=2	3	3	2	3	3	3	2	3	23.4	23.4	15.6	23.4	100250000	79729000	90788000	86617000
sp|Q8BGT7|SPF30_MOUSE	sp|Q8BGT7|SPF30_MOUSE Survival of motor neuron-related-splicing factor 30 OS=Mus musculus OX=10090 GN=Smndc1 PE=1 SV=1	1	1	1	1	1	1	1	1	11.3	8.8	8.8	8.8	4055100	0	0	0
sp|O35386|PAHX_MOUSE	sp|O35386|PAHX_MOUSE Phytanoyl-CoA dioxygenase, peroxisomal OS=Mus musculus OX=10090 GN=Phyh PE=1 SV=1	3	4	2	3	3	4	2	3	10.7	13.3	7.7	10.7	23633000	27366000	15579000	21823000
sp|Q9JKZ2|SC5A3_MOUSE	sp|Q9JKZ2|SC5A3_MOUSE Sodium/myo-inositol cotransporter OS=Mus musculus OX=10090 GN=Slc5a3 PE=1 SV=2	2	1	0	3	2	1	0	3	5.2	2.1	0	7.8	0	0	0	11236000
sp|Q61823|PDCD4_MOUSE	sp|Q61823|PDCD4_MOUSE Programmed cell death protein 4 OS=Mus musculus OX=10090 GN=Pdcd4 PE=1 SV=1	11	10	9	10	11	10	9	10	39.7	33.7	30.9	33.7	361460000	410080000	330930000	448330000
sp|Q9CX13|CNIH4_MOUSE	sp|Q9CX13|CNIH4_MOUSE Protein cornichon homolog 4 OS=Mus musculus OX=10090 GN=Cnih4 PE=2 SV=1	1	1	1	1	1	1	1	1	14.4	14.4	14.4	14.4	0	0	0	16837000
sp|Q91VK1|BZW2_MOUSE	sp|Q91VK1|BZW2_MOUSE Basic leucine zipper and W2 domain-containing protein 2 OS=Mus musculus OX=10090 GN=Bzw2 PE=1 SV=1	3	0	1	1	2	0	1	1	4.3	0	2.4	2.4	19730000	0	0	0
sp|Q8K0F1|TBC23_MOUSE	sp|Q8K0F1|TBC23_MOUSE TBC1 domain family member 23 OS=Mus musculus OX=10090 GN=Tbc1d23 PE=1 SV=1	3	3	2	3	3	3	2	3	7.9	6.9	4.5	6.9	0	13541000	13539000	15793000
sp|Q9D1H7|GET4_MOUSE	sp|Q9D1H7|GET4_MOUSE Golgi to ER traffic protein 4 homolog OS=Mus musculus OX=10090 GN=Get4 PE=1 SV=2	3	1	1	1	3	1	1	1	14.1	4	3.4	4.6	14408000	0	0	0
sp|Q9CQC8|SPG21_MOUSE	sp|Q9CQC8|SPG21_MOUSE Maspardin OS=Mus musculus OX=10090 GN=Spg21 PE=1 SV=1	5	7	5	6	5	7	5	6	21.8	28.9	16.9	25	133000000	146690000	112950000	128120000
sp|Q7TQ95|LNP_MOUSE	sp|Q7TQ95|LNP_MOUSE Endoplasmic reticulum junction formation protein lunapark OS=Mus musculus OX=10090 GN=Lnpk PE=1 SV=1	1	1	0	1	1	1	0	1	3.1	3.1	0	3.1	0	0	0	4443100
sp|E9Q555|RN213_MOUSE	sp|E9Q555|RN213_MOUSE E3 ubiquitin-protein ligase RNF213 OS=Mus musculus OX=10090 GN=Rnf213 PE=1 SV=2	1	11	2	9	1	11	2	9	0.1	3	0.4	2.4	0	35777000	0	40963000
sp|Q8K021|SCAM1_MOUSE	sp|Q8K021|SCAM1_MOUSE Secretory carrier-associated membrane protein 1 OS=Mus musculus OX=10090 GN=Scamp1 PE=1 SV=1	4	5	2	5	4	5	2	5	23.1	26.3	8.6	26.3	54092000	48001000	57897000	56176000
sp|Q5U3K5|RABL6_MOUSE	sp|Q5U3K5|RABL6_MOUSE Rab-like protein 6 OS=Mus musculus OX=10090 GN=Rabl6 PE=1 SV=2	1	3	1	1	1	3	1	1	1.5	5.9	2.1	2.1	0	22630000	0	0
sp|Q3UGF1|WDR19_MOUSE	sp|Q3UGF1|WDR19_MOUSE WD repeat-containing protein 19 OS=Mus musculus OX=10090 GN=Wdr19 PE=1 SV=1	43	50	44	50	43	50	44	50	38.6	48.5	45.9	46.2	1575600000	1675400000	1790800000	1614500000
sp|P57746|VATD_MOUSE	sp|P57746|VATD_MOUSE V-type proton ATPase subunit D OS=Mus musculus OX=10090 GN=Atp6v1d PE=1 SV=1	6	5	7	8	6	5	7	8	36.8	36.4	46.2	43.7	186050000	222320000	160480000	187720000
sp|P60882|MEGF8_MOUSE	sp|P60882|MEGF8_MOUSE Multiple epidermal growth factor-like domains protein 8 OS=Mus musculus OX=10090 GN=Megf8 PE=1 SV=2	1	1	2	1	1	1	2	1	0.8	0.4	0.9	0.4	0	0	3724900	0
sp|Q8VHY0|CSPG4_MOUSE	sp|Q8VHY0|CSPG4_MOUSE Chondroitin sulfate proteoglycan 4 OS=Mus musculus OX=10090 GN=Cspg4 PE=1 SV=3	7	8	3	9	7	8	3	9	5.2	5.5	2.5	5.8	27451000	39990000	24786000	37191000
sp|Q99MS7|EH1L1_MOUSE	sp|Q99MS7|EH1L1_MOUSE EH domain-binding protein 1-like protein 1 OS=Mus musculus OX=10090 GN=Ehbp1l1 PE=1 SV=1	1	2	2	2	1	2	2	2	1.2	1.6	2.3	1.8	0	0	4693100	0
sp|P43247|MSH2_MOUSE	sp|P43247|MSH2_MOUSE DNA mismatch repair protein Msh2 OS=Mus musculus OX=10090 GN=Msh2 PE=1 SV=1	3	1	2	5	3	1	2	5	4.3	1.5	2.6	7.6	0	0	0	17478000
sp|P16045|LEG1_MOUSE	sp|P16045|LEG1_MOUSE Galectin-1 OS=Mus musculus OX=10090 GN=Lgals1 PE=1 SV=3	3	4	3	4	3	4	3	4	36.3	39.3	34.1	45.2	87066000	83750000	55130000	78594000
sp|O08788|DCTN1_MOUSE	sp|O08788|DCTN1_MOUSE Dynactin subunit 1 OS=Mus musculus OX=10090 GN=Dctn1 PE=1 SV=3	37	34	34	39	37	34	34	39	39.4	39.3	41.2	42.9	861740000	929900000	914800000	995900000
sp|P97770|THUM3_MOUSE	sp|P97770|THUM3_MOUSE THUMP domain-containing protein 3 OS=Mus musculus OX=10090 GN=Thumpd3 PE=1 SV=1	6	6	7	8	6	6	7	8	16.2	18.4	18.4	20.2	119010000	123180000	123500000	120200000
sp|Q9CWM4|PFD1_MOUSE	sp|Q9CWM4|PFD1_MOUSE Prefoldin subunit 1 OS=Mus musculus OX=10090 GN=Pfdn1 PE=1 SV=1	1	1	1	2	1	1	1	2	9	9	9	17.2	0	0	0	14837000
sp|P83887|TBG1_MOUSE;sp|Q8VCK3|TBG2_MOUSE	sp|P83887|TBG1_MOUSE Tubulin gamma-1 chain OS=Mus musculus OX=10090 GN=Tubg1 PE=1 SV=1;sp|Q8VCK3|TBG2_MOUSE Tubulin gamma-2 chain OS=Mus musculus OX=10090 GN=Tubg2 PE=1 SV=1	10	13	10	10	10	13	10	10	40.8	46.6	39.9	43.2	305380000	232950000	370820000	297420000
sp|Q811D0|DLG1_MOUSE;sp|Q91XM9|DLG2_MOUSE;sp|Q62108|DLG4_MOUSE	sp|Q811D0|DLG1_MOUSE Disks large homolog 1 OS=Mus musculus OX=10090 GN=Dlg1 PE=1 SV=1	18	17	13	19	18	17	13	19	32.4	33.8	22.7	37.8	281580000	417320000	261180000	333560000
sp|P62307|RUXF_MOUSE	sp|P62307|RUXF_MOUSE Small nuclear ribonucleoprotein F OS=Mus musculus OX=10090 GN=Snrpf PE=1 SV=1	1	1	1	1	1	1	1	1	15.1	15.1	15.1	15.1	0	0	0	21901000
sp|Q61207|SAP_MOUSE	sp|Q61207|SAP_MOUSE Prosaposin OS=Mus musculus OX=10090 GN=Psap PE=1 SV=2	13	15	14	15	13	15	14	15	25.3	28.7	26.9	30	3564600000	5320800000	3264400000	4804200000
sp|Q6PHQ8|NAA35_MOUSE	sp|Q6PHQ8|NAA35_MOUSE N-alpha-acetyltransferase 35, NatC auxiliary subunit OS=Mus musculus OX=10090 GN=Naa35 PE=1 SV=1	5	4	4	5	5	4	4	5	9.2	7.3	8.1	9.8	20229000	28498000	23080000	31369000
sp|P16460|ASSY_MOUSE	sp|P16460|ASSY_MOUSE Argininosuccinate synthase OS=Mus musculus OX=10090 GN=Ass1 PE=1 SV=1	18	20	14	20	18	20	14	20	45.6	52.2	40.8	54.6	1457400000	1655800000	1408000000	1589800000
sp|Q9JK53|PRELP_MOUSE	sp|Q9JK53|PRELP_MOUSE Prolargin OS=Mus musculus OX=10090 GN=Prelp PE=1 SV=2	7	7	11	9	7	7	11	9	22.5	20.9	38.9	27.5	186610000	154210000	267780000	174090000
sp|Q6NZK8|PTPC1_MOUSE	sp|Q6NZK8|PTPC1_MOUSE Protein tyrosine phosphatase domain-containing protein 1 OS=Mus musculus OX=10090 GN=Ptpdc1 PE=1 SV=1	2	1	1	2	2	1	1	2	2.9	1.9	1.9	6.3	0	0	0	9888700
sp|P49586|PCY1A_MOUSE;sp|Q811Q9|PCY1B_MOUSE	sp|P49586|PCY1A_MOUSE Choline-phosphate cytidylyltransferase A OS=Mus musculus OX=10090 GN=Pcyt1a PE=1 SV=1	12	13	10	14	12	13	10	14	46.6	51.2	40.3	50.4	309490000	313530000	313140000	303110000
sp|Q9EQG7|ENPP5_MOUSE	sp|Q9EQG7|ENPP5_MOUSE Ectonucleotide pyrophosphatase/phosphodiesterase family member 5 OS=Mus musculus OX=10090 GN=Enpp5 PE=1 SV=3	1	1	0	1	1	1	0	1	4.2	2.9	0	2.9	6618200	0	0	0
sp|C0HK80|ARXS2_MOUSE;sp|C0HK79|ARXS1_MOUSE	sp|C0HK80|ARXS2_MOUSE Adipocyte-related X-chromosome expressed sequence 2 OS=Mus musculus OX=10090 GN=Arxes2 PE=1 SV=1;sp|C0HK79|ARXS1_MOUSE Adipocyte-related X-chromosome expressed sequence 1 OS=Mus musculus OX=10090 GN=Arxes1 PE=1 SV=1	1	0	0	1	1	0	0	1	6.7	0	0	6.1	3597000	0	0	0
sp|Q8K0T0|RTN1_MOUSE	sp|Q8K0T0|RTN1_MOUSE Reticulon-1 OS=Mus musculus OX=10090 GN=Rtn1 PE=1 SV=1	20	23	16	23	20	23	16	23	38.6	46.8	34	46.5	1627400000	1685600000	1331700000	1614700000
sp|Q9CW79|GOGA1_MOUSE	sp|Q9CW79|GOGA1_MOUSE Golgin subfamily A member 1 OS=Mus musculus OX=10090 GN=Golga1 PE=1 SV=2	3	3	3	6	3	3	3	6	6.1	7.3	6.1	11.7	29528000	0	30415000	0
sp|Q9D8V0|HM13_MOUSE	sp|Q9D8V0|HM13_MOUSE Minor histocompatibility antigen H13 OS=Mus musculus OX=10090 GN=Hm13 PE=1 SV=1	1	0	1	1	1	0	1	1	3.2	0	3.2	3.2	0	0	0	17272000
sp|Q9JI10|STK3_MOUSE	sp|Q9JI10|STK3_MOUSE Serine/threonine-protein kinase 3 OS=Mus musculus OX=10090 GN=Stk3 PE=1 SV=1	8	7	5	7	5	5	4	6	19.5	16.7	13.1	17.3	52247000	42098000	41887000	36518000
sp|Q60710|SAMH1_MOUSE	sp|Q60710|SAMH1_MOUSE Deoxynucleoside triphosphate triphosphohydrolase SAMHD1 OS=Mus musculus OX=10090 GN=Samhd1 PE=1 SV=3	17	14	10	14	17	14	10	14	32.1	30.2	22.3	29.5	216760000	255170000	187240000	222140000
sp|Q8CAM5|RAB36_MOUSE	sp|Q8CAM5|RAB36_MOUSE Ras-related protein Rab-36 OS=Mus musculus OX=10090 GN=Rab36 PE=1 SV=1	4	5	4	5	4	5	4	5	29.6	33.7	21.7	33.7	74377000	61274000	77332000	66209000
sp|Q3UVY5|PCX4_MOUSE	sp|Q3UVY5|PCX4_MOUSE Pecanex-like protein 4 OS=Mus musculus OX=10090 GN=Pcnx4 PE=2 SV=2	2	1	2	2	2	1	2	2	1.9	1.9	3.2	2.8	0	0	23921000	0
sp|Q61337|BAD_MOUSE	sp|Q61337|BAD_MOUSE Bcl2-associated agonist of cell death OS=Mus musculus OX=10090 GN=Bad PE=1 SV=1	2	2	2	2	2	2	2	2	25	25	25	25	11520000	12878000	11454000	15757000
sp|P03899|NU3M_MOUSE	sp|P03899|NU3M_MOUSE NADH-ubiquinone oxidoreductase chain 3 OS=Mus musculus OX=10090 GN=Mtnd3 PE=1 SV=3	1	1	1	1	1	1	1	1	13	13	13	13	0	0	0	5813000
sp|Q8BNY6|NCS1_MOUSE	sp|Q8BNY6|NCS1_MOUSE Neuronal calcium sensor 1 OS=Mus musculus OX=10090 GN=Ncs1 PE=1 SV=3	4	4	2	5	4	4	2	5	27.9	26.3	13.7	33.7	36812000	42449000	47656000	34485000
sp|Q8CJ53|CIP4_MOUSE	sp|Q8CJ53|CIP4_MOUSE Cdc42-interacting protein 4 OS=Mus musculus OX=10090 GN=Trip10 PE=1 SV=2	5	5	1	4	5	5	1	4	9.3	11.8	1.7	9.5	0	28371000	0	31351000
sp|P05977|MYL1_MOUSE;sp|P09542|MYL3_MOUSE	sp|P05977|MYL1_MOUSE Myosin light chain 1/3, skeletal muscle isoform OS=Mus musculus OX=10090 GN=Myl1 PE=1 SV=2;sp|P09542|MYL3_MOUSE Myosin light chain 3 OS=Mus musculus OX=10090 GN=Myl3 PE=1 SV=4	1	2	1	1	1	2	1	1	8.5	8.5	8.5	8.5	0	108300000	0	94686000
sp|Q923T9|KCC2G_MOUSE	sp|Q923T9|KCC2G_MOUSE Calcium/calmodulin-dependent protein kinase type II subunit gamma OS=Mus musculus OX=10090 GN=Camk2g PE=1 SV=1	15	15	16	14	9	8	8	8	49.5	37.4	45.7	40.8	288560000	453250000	330310000	425920000
sp|Q99LX0|PARK7_MOUSE	sp|Q99LX0|PARK7_MOUSE Protein/nucleic acid deglycase DJ-1 OS=Mus musculus OX=10090 GN=Park7 PE=1 SV=1	1	1	2	1	1	1	2	1	7.4	7.4	15.9	8.5	0	0	13618000	0
sp|Q62465|VAT1_MOUSE	sp|Q62465|VAT1_MOUSE Synaptic vesicle membrane protein VAT-1 homolog OS=Mus musculus OX=10090 GN=Vat1 PE=1 SV=3	12	15	11	14	12	15	11	14	40.9	51.7	36.9	46.1	392060000	388630000	336980000	392160000
sp|Q8VHI5|VITRN_MOUSE	sp|Q8VHI5|VITRN_MOUSE Vitrin OS=Mus musculus OX=10090 GN=Vit PE=1 SV=2	2	1	2	1	2	1	2	1	3.8	1.7	3.8	1.7	0	0	7205600	0
sp|Q9CSB4|PAR3L_MOUSE	sp|Q9CSB4|PAR3L_MOUSE Partitioning defective 3 homolog B OS=Mus musculus OX=10090 GN=Pard3b PE=1 SV=2	1	2	0	2	1	2	0	2	0.7	3.1	0	2.3	0	8098200	0	0
sp|Q9EST5|AN32B_MOUSE	sp|Q9EST5|AN32B_MOUSE Acidic leucine-rich nuclear phosphoprotein 32 family member B OS=Mus musculus OX=10090 GN=Anp32b PE=1 SV=1	2	3	2	2	1	2	2	2	9.9	14.3	11.4	11.4	0	14412000	18125000	12000000
sp|Q8VHB5|CAH9_MOUSE	sp|Q8VHB5|CAH9_MOUSE Carbonic anhydrase 9 OS=Mus musculus OX=10090 GN=Ca9 PE=2 SV=2	2	1	1	1	2	1	1	1	5.3	2.3	2.3	2.3	0	0	0	11372000
sp|Q05BC3|EMAL1_MOUSE;sp|Q5SQM0|EMAL6_MOUSE;sp|Q8BQM8|EMAL5_MOUSE	sp|Q05BC3|EMAL1_MOUSE Echinoderm microtubule-associated protein-like 1 OS=Mus musculus OX=10090 GN=Eml1 PE=1 SV=1	5	8	8	8	5	7	8	8	11.4	14.9	13.6	12.8	58175000	59373000	75244000	70117000
sp|Q2EMV9|PAR14_MOUSE	sp|Q2EMV9|PAR14_MOUSE Poly [ADP-ribose] polymerase 14 OS=Mus musculus OX=10090 GN=Parp14 PE=1 SV=3	2	1	1	1	2	1	1	1	1.7	0.8	0.8	0.7	7049800	0	0	0
sp|P35279|RAB6A_MOUSE;sp|Q8BHD0|RB39A_MOUSE	sp|P35279|RAB6A_MOUSE Ras-related protein Rab-6A OS=Mus musculus OX=10090 GN=Rab6a PE=1 SV=4	10	10	7	9	3	3	1	4	43.8	46.2	31.2	47.1	415910000	409420000	366800000	515020000
sp|P11438|LAMP1_MOUSE	sp|P11438|LAMP1_MOUSE Lysosome-associated membrane glycoprotein 1 OS=Mus musculus OX=10090 GN=Lamp1 PE=1 SV=2	5	4	5	6	5	4	5	6	15.5	11.8	15.5	17.5	701800000	664570000	534430000	1055600000
sp|P55065|PLTP_MOUSE	sp|P55065|PLTP_MOUSE Phospholipid transfer protein OS=Mus musculus OX=10090 GN=Pltp PE=1 SV=1	14	14	13	14	14	14	13	14	41.2	44	40.2	42	1593500000	2021700000	1679800000	1927700000
sp|Q8K2A1|GULP1_MOUSE	sp|Q8K2A1|GULP1_MOUSE PTB domain-containing engulfment adapter protein 1 OS=Mus musculus OX=10090 GN=Gulp1 PE=1 SV=1	10	6	6	8	10	6	6	8	47	22.4	24	43.4	169030000	206870000	176530000	274720000
sp|Q9JIZ9|PLS3_MOUSE	sp|Q9JIZ9|PLS3_MOUSE Phospholipid scramblase 3 OS=Mus musculus OX=10090 GN=Plscr3 PE=1 SV=1	2	4	1	4	2	4	1	4	10.1	17.2	6.4	17.2	0	43705000	0	56096000
sp|Q91W53|GOGA7_MOUSE	sp|Q91W53|GOGA7_MOUSE Golgin subfamily A member 7 OS=Mus musculus OX=10090 GN=Golga7 PE=1 SV=1	2	2	2	2	2	2	2	2	19	19	19	18.2	13199000	19483000	14898000	0
sp|P35762|CD81_MOUSE	sp|P35762|CD81_MOUSE CD81 antigen OS=Mus musculus OX=10090 GN=Cd81 PE=1 SV=2	3	3	3	3	3	3	3	3	27.5	27.5	27.5	27.5	792240000	879010000	754570000	863120000
sp|Q8BND3|WDR35_MOUSE	sp|Q8BND3|WDR35_MOUSE WD repeat-containing protein 35 OS=Mus musculus OX=10090 GN=Wdr35 PE=1 SV=3	40	42	42	43	40	42	42	43	46.4	50	48	49.9	1504400000	1906000000	1970500000	1973900000
sp|Q04207|TF65_MOUSE	sp|Q04207|TF65_MOUSE Transcription factor p65 OS=Mus musculus OX=10090 GN=Rela PE=1 SV=1	7	6	7	7	7	6	7	7	20.6	17.5	19.5	20.4	57739000	64755000	50748000	66848000
sp|Q9D1G5|LRC57_MOUSE	sp|Q9D1G5|LRC57_MOUSE Leucine-rich repeat-containing protein 57 OS=Mus musculus OX=10090 GN=Lrrc57 PE=1 SV=1	6	6	6	9	6	6	6	9	34.7	34.7	28.9	48.5	176510000	171410000	173560000	192630000
sp|P62737|ACTA_MOUSE;sp|P63268|ACTH_MOUSE	sp|P62737|ACTA_MOUSE Actin, aortic smooth muscle OS=Mus musculus OX=10090 GN=Acta2 PE=1 SV=1;sp|P63268|ACTH_MOUSE Actin, gamma-enteric smooth muscle OS=Mus musculus OX=10090 GN=Actg2 PE=1 SV=1	20	23	18	21	1	1	1	1	68.2	69.5	50.1	68.4	276630000	294760000	99462000	395960000
sp|Q921F2|TADBP_MOUSE	sp|Q921F2|TADBP_MOUSE TAR DNA-binding protein 43 OS=Mus musculus OX=10090 GN=Tardbp PE=1 SV=1	10	11	9	10	10	11	9	10	37.7	31.2	35.5	35	678110000	816430000	551330000	783110000
sp|Q9QXB9|DRG2_MOUSE	sp|Q9QXB9|DRG2_MOUSE Developmentally-regulated GTP-binding protein 2 OS=Mus musculus OX=10090 GN=Drg2 PE=1 SV=1	13	11	9	12	13	11	9	12	50.5	37.4	30.8	42.6	283880000	308890000	303460000	326740000
sp|O70566|DIAP2_MOUSE	sp|O70566|DIAP2_MOUSE Protein diaphanous homolog 2 OS=Mus musculus OX=10090 GN=Diaph2 PE=1 SV=2	4	3	5	2	4	3	5	2	6.9	4.1	8	2.6	25094000	23706000	16488000	22568000
sp|Q9CQG2|MET16_MOUSE	sp|Q9CQG2|MET16_MOUSE U6 small nuclear RNA (adenine-(43)-N(6))-methyltransferase OS=Mus musculus OX=10090 GN=Mettl16 PE=1 SV=1	3	4	1	3	3	4	1	3	5.4	13	2.2	6.1	18185000	21018000	0	20839000
sp|Q9D554|SF3A3_MOUSE	sp|Q9D554|SF3A3_MOUSE Splicing factor 3A subunit 3 OS=Mus musculus OX=10090 GN=Sf3a3 PE=1 SV=2	1	1	0	3	1	1	0	3	4	4	0	11.8	0	0	0	10406000
sp|Q9Z0M6|CD97_MOUSE	sp|Q9Z0M6|CD97_MOUSE CD97 antigen OS=Mus musculus OX=10090 GN=Cd97 PE=1 SV=2	2	2	0	2	2	2	0	2	3.5	3.5	0	2.9	8463100	0	0	0
sp|Q69ZH9|RHG23_MOUSE	sp|Q69ZH9|RHG23_MOUSE Rho GTPase-activating protein 23 OS=Mus musculus OX=10090 GN=Arhgap23 PE=1 SV=2	1	1	1	1	1	1	1	1	0.8	0.8	0.8	0.8	0	0	0	10770000
sp|Q8BPI1|KTU_MOUSE	sp|Q8BPI1|KTU_MOUSE Protein kintoun OS=Mus musculus OX=10090 GN=Dnaaf2 PE=1 SV=2	7	5	6	7	7	5	6	7	17.1	12	15	18.1	86541000	77915000	82744000	68923000
sp|P58854|GCP3_MOUSE	sp|P58854|GCP3_MOUSE Gamma-tubulin complex component 3 OS=Mus musculus OX=10090 GN=Tubgcp3 PE=1 SV=2	6	6	9	8	6	6	9	8	9	10.2	15	12.4	55795000	51086000	78460000	59274000
sp|Q6NWV3|IF122_MOUSE	sp|Q6NWV3|IF122_MOUSE Intraflagellar transport protein 122 homolog OS=Mus musculus OX=10090 GN=Ift122 PE=1 SV=1	44	46	48	44	44	46	48	44	52.1	51.9	52.8	47	1547000000	1664200000	1924300000	1746000000
sp|Q71LX4|TLN2_MOUSE	sp|Q71LX4|TLN2_MOUSE Talin-2 OS=Mus musculus OX=10090 GN=Tln2 PE=1 SV=3	64	71	54	72	54	63	46	63	43.3	46.6	36.3	47.3	1099800000	1265000000	1052300000	1353000000
sp|P35585|AP1M1_MOUSE;sp|Q9WVP1|AP1M2_MOUSE	sp|P35585|AP1M1_MOUSE AP-1 complex subunit mu-1 OS=Mus musculus OX=10090 GN=Ap1m1 PE=1 SV=3	7	12	4	5	7	12	4	5	23.9	39.7	13.2	17	136860000	153900000	73414000	114990000
sp|P35283|RAB12_MOUSE	sp|P35283|RAB12_MOUSE Ras-related protein Rab-12 OS=Mus musculus OX=10090 GN=Rab12 PE=1 SV=3	2	3	2	3	2	3	2	3	11.9	12.3	11.9	12.8	0	31439000	0	32691000
sp|Q8BKG3|PTK7_MOUSE	sp|Q8BKG3|PTK7_MOUSE Inactive tyrosine-protein kinase 7 OS=Mus musculus OX=10090 GN=Ptk7 PE=1 SV=1	13	15	11	13	13	15	11	13	22.9	22.5	17.9	21.1	111350000	137660000	107050000	146520000
sp|O70305|ATX2_MOUSE	sp|O70305|ATX2_MOUSE Ataxin-2 OS=Mus musculus OX=10090 GN=Atxn2 PE=1 SV=1	5	5	4	5	5	5	4	5	5.8	5.4	4.7	6.1	33690000	36632000	31162000	30449000
sp|Q9JM96|BORG4_MOUSE	sp|Q9JM96|BORG4_MOUSE Cdc42 effector protein 4 OS=Mus musculus OX=10090 GN=Cdc42ep4 PE=1 SV=1	5	5	3	5	5	5	3	5	24.1	22.1	14.6	19.5	55804000	50548000	37969000	51900000
sp|Q9DCC4|P5CR3_MOUSE	sp|Q9DCC4|P5CR3_MOUSE Pyrroline-5-carboxylate reductase 3 OS=Mus musculus OX=10090 GN=Pycr3 PE=1 SV=2	3	4	3	2	3	4	3	2	19.3	21.5	17.5	9.9	56919000	55656000	42947000	0
sp|Q91W50|CSDE1_MOUSE	sp|Q91W50|CSDE1_MOUSE Cold shock domain-containing protein E1 OS=Mus musculus OX=10090 GN=Csde1 PE=1 SV=1	5	6	2	8	5	6	2	8	8.6	10.7	3.9	13.4	39195000	44684000	29100000	37752000
sp|P17710|HXK1_MOUSE;sp|Q3TRM8|HXK3_MOUSE	sp|P17710|HXK1_MOUSE Hexokinase-1 OS=Mus musculus OX=10090 GN=Hk1 PE=1 SV=3	23	27	21	22	18	22	18	18	31.3	36.9	28.1	27.8	575220000	723320000	560580000	733250000
sp|Q9ESP1|SDF2L_MOUSE	sp|Q9ESP1|SDF2L_MOUSE Stromal cell-derived factor 2-like protein 1 OS=Mus musculus OX=10090 GN=Sdf2l1 PE=1 SV=2	2	1	0	1	2	1	0	1	20.8	9	0	10.9	7925600	0	0	0
sp|Q07813|BAX_MOUSE	sp|Q07813|BAX_MOUSE Apoptosis regulator BAX OS=Mus musculus OX=10090 GN=Bax PE=1 SV=1	3	3	4	5	3	3	4	5	22.9	22.9	33.9	34.4	55492000	45944000	46735000	45388000
sp|Q8BWQ6|CP062_MOUSE	sp|Q8BWQ6|CP062_MOUSE UPF0505 protein C16orf62 homolog OS=Mus musculus OX=10090 PE=1 SV=2	11	15	5	14	11	15	5	14	16.1	24	8.7	20.9	165610000	237360000	153550000	207560000
sp|P70452|STX4_MOUSE	sp|P70452|STX4_MOUSE Syntaxin-4 OS=Mus musculus OX=10090 GN=Stx4 PE=1 SV=1	7	7	6	8	7	7	6	8	36.2	31.2	27.5	34.2	152950000	172830000	117340000	193640000
sp|Q9CVD2|ATX3_MOUSE	sp|Q9CVD2|ATX3_MOUSE Ataxin-3 OS=Mus musculus OX=10090 GN=Atxn3 PE=1 SV=2	1	1	1	1	1	1	1	1	5.6	5.1	5.1	5.1	2867600	0	0	0
sp|Q8BHR8|CK049_MOUSE	sp|Q8BHR8|CK049_MOUSE UPF0705 protein C11orf49 homolog OS=Mus musculus OX=10090 PE=1 SV=1	2	3	2	2	2	3	2	2	9.1	13.3	9.1	9.7	0	30347000	0	39063000
sp|Q99JB8|PACN3_MOUSE	sp|Q99JB8|PACN3_MOUSE Protein kinase C and casein kinase II substrate protein 3 OS=Mus musculus OX=10090 GN=Pacsin3 PE=1 SV=1	10	13	9	12	10	13	9	12	32.1	40.1	29.5	36.8	148160000	196800000	113230000	164150000
sp|Q9CZ28|SNF8_MOUSE	sp|Q9CZ28|SNF8_MOUSE Vacuolar-sorting protein SNF8 OS=Mus musculus OX=10090 GN=Snf8 PE=1 SV=1	3	6	5	4	3	6	5	4	15.5	38	34.9	20.9	70806000	68343000	80270000	73675000
sp|Q99MR6|SRRT_MOUSE	sp|Q99MR6|SRRT_MOUSE Serrate RNA effector molecule homolog OS=Mus musculus OX=10090 GN=Srrt PE=1 SV=1	7	8	3	5	7	8	3	5	10.9	12.2	5.5	7.8	93304000	102660000	68978000	85040000
sp|Q9D187|MIP18_MOUSE	sp|Q9D187|MIP18_MOUSE Mitotic spindle-associated MMXD complex subunit MIP18 OS=Mus musculus OX=10090 GN=Fam96b PE=1 SV=1	4	4	4	4	4	4	4	4	52.1	52.1	52.1	52.1	46970000	46305000	45770000	39870000
sp|Q9EQG9|C43BP_MOUSE	sp|Q9EQG9|C43BP_MOUSE Collagen type IV alpha-3-binding protein OS=Mus musculus OX=10090 GN=Col4a3bp PE=1 SV=1	1	2	2	2	1	2	2	2	3	5.1	4.5	5.1	0	5001000	0	5354500
sp|Q9Z2I9|SUCB1_MOUSE	sp|Q9Z2I9|SUCB1_MOUSE Succinate--CoA ligase [ADP-forming] subunit beta, mitochondrial OS=Mus musculus OX=10090 GN=Sucla2 PE=1 SV=2	8	7	7	10	8	7	7	10	22.9	21.4	20.5	27	259920000	303950000	274750000	369360000
sp|Q148V7|K1468_MOUSE	sp|Q148V7|K1468_MOUSE LisH domain and HEAT repeat-containing protein KIAA1468 OS=Mus musculus OX=10090 GN=Kiaa1468 PE=1 SV=1	8	12	4	7	8	12	4	7	10.9	14.1	4.5	9.2	65570000	85251000	70700000	67444000
sp|Q3UH60|DIP2B_MOUSE	sp|Q3UH60|DIP2B_MOUSE Disco-interacting protein 2 homolog B OS=Mus musculus OX=10090 GN=Dip2b PE=1 SV=1	8	7	7	5	7	6	7	5	8.4	7.4	7.8	5.4	55749000	57510000	43165000	63097000
sp|Q8K479|C1QT5_MOUSE	sp|Q8K479|C1QT5_MOUSE Complement C1q tumor necrosis factor-related protein 5 OS=Mus musculus OX=10090 GN=C1qtnf5 PE=1 SV=1	3	3	3	4	3	3	3	4	19.3	16	16	23.9	71506000	76869000	113940000	102280000
sp|P39749|FEN1_MOUSE	sp|P39749|FEN1_MOUSE Flap endonuclease 1 OS=Mus musculus OX=10090 GN=Fen1 PE=1 SV=1	1	3	0	2	1	3	0	2	2.9	10.1	0	7.1	0	15302000	0	0
sp|O35988|SDC4_MOUSE	sp|O35988|SDC4_MOUSE Syndecan-4 OS=Mus musculus OX=10090 GN=Sdc4 PE=1 SV=1	3	3	3	3	3	3	3	3	15.2	15.2	15.2	15.2	70918000	99818000	62711000	80559000
sp|Q8K0G5|EIPR1_MOUSE	sp|Q8K0G5|EIPR1_MOUSE EARP-interacting protein OS=Mus musculus OX=10090 GN=Eipr1 PE=1 SV=2	3	3	1	2	3	3	1	2	11.7	8.8	3.1	6.5	8080100	13144000	0	13994000
sp|Q66GT5|PTPM1_MOUSE	sp|Q66GT5|PTPM1_MOUSE Phosphatidylglycerophosphatase and protein-tyrosine phosphatase 1 OS=Mus musculus OX=10090 GN=Ptpmt1 PE=1 SV=1	1	0	0	1	1	0	0	1	6.2	0	0	6.2	0	0	0	4020300
sp|Q11011|PSA_MOUSE	sp|Q11011|PSA_MOUSE Puromycin-sensitive aminopeptidase OS=Mus musculus OX=10090 GN=Npepps PE=1 SV=2	1	1	2	1	1	1	2	1	1.4	1.2	2.3	1.1	0	0	8173800	0
sp|Q923Q2|STA13_MOUSE	sp|Q923Q2|STA13_MOUSE StAR-related lipid transfer protein 13 OS=Mus musculus OX=10090 GN=Stard13 PE=1 SV=5	4	5	1	3	4	5	1	3	5.3	9.4	1.3	4	25837000	27195000	0	24759000
sp|Q3U487|HECD3_MOUSE	sp|Q3U487|HECD3_MOUSE E3 ubiquitin-protein ligase HECTD3 OS=Mus musculus OX=10090 GN=Hectd3 PE=1 SV=2	3	3	1	2	3	3	1	2	4.9	6.2	1.6	3.5	22783000	24726000	0	0
sp|Q01730|RSU1_MOUSE	sp|Q01730|RSU1_MOUSE Ras suppressor protein 1 OS=Mus musculus OX=10090 GN=Rsu1 PE=1 SV=3	11	11	10	11	11	11	10	11	59.9	59.9	56.3	60.3	1004700000	1052300000	887020000	1105400000
sp|Q9QZB7|ARP10_MOUSE	sp|Q9QZB7|ARP10_MOUSE Actin-related protein 10 OS=Mus musculus OX=10090 GN=Actr10 PE=1 SV=2	3	4	4	4	3	4	4	4	14.4	20.4	20.4	19.2	70642000	75539000	70405000	64316000
sp|Q9JIF0|ANM1_MOUSE;sp|Q6PAK3|ANM8_MOUSE	sp|Q9JIF0|ANM1_MOUSE Protein arginine N-methyltransferase 1 OS=Mus musculus OX=10090 GN=Prmt1 PE=1 SV=1	14	16	10	16	14	16	10	16	46.4	49.9	34.2	46.4	356170000	384250000	334360000	318750000
sp|Q68FL4|SAHH3_MOUSE	sp|Q68FL4|SAHH3_MOUSE Putative adenosylhomocysteinase 3 OS=Mus musculus OX=10090 GN=Ahcyl2 PE=1 SV=1	7	9	9	10	2	2	2	2	14.7	17.9	19.1	17.6	8290800	0	7166200	0
sp|O08547|SC22B_MOUSE	sp|O08547|SC22B_MOUSE Vesicle-trafficking protein SEC22b OS=Mus musculus OX=10090 GN=Sec22b PE=1 SV=3	8	7	4	8	8	7	4	8	47.4	43.7	24.7	44.2	193510000	198590000	147550000	243840000
sp|Q8C1B7|SEP11_MOUSE;sp|Q9R1T4|SEPT6_MOUSE	sp|Q8C1B7|SEP11_MOUSE Septin-11 OS=Mus musculus OX=10090 GN=Sept11 PE=1 SV=4	6	7	5	7	4	6	4	5	18.6	23.7	14.2	23.2	52692000	52715000	46615000	52270000
sp|Q9WUA3|PFKAP_MOUSE	sp|Q9WUA3|PFKAP_MOUSE ATP-dependent 6-phosphofructokinase, platelet type OS=Mus musculus OX=10090 GN=Pfkp PE=1 SV=1	33	37	35	38	30	34	33	35	56.1	58	64.7	64.2	6196200000	6555500000	5853800000	5675600000
sp|P30275|KCRU_MOUSE;sp|Q6P8J7|KCRS_MOUSE	sp|P30275|KCRU_MOUSE Creatine kinase U-type, mitochondrial OS=Mus musculus OX=10090 GN=Ckmt1 PE=1 SV=1;sp|Q6P8J7|KCRS_MOUSE Creatine kinase S-type, mitochondrial OS=Mus musculus OX=10090 GN=Ckmt2 PE=1 SV=1	1	1	1	1	1	1	1	1	3.8	3.8	3.8	3.8	0	0	0	13481000
sp|Q6PDS3|SARM1_MOUSE	sp|Q6PDS3|SARM1_MOUSE Sterile alpha and TIR motif-containing protein 1 OS=Mus musculus OX=10090 GN=Sarm1 PE=1 SV=1	2	0	0	2	2	0	0	2	3.9	0	0	3.7	0	0	0	4169300
sp|Q91WM6|EVA1A_MOUSE	sp|Q91WM6|EVA1A_MOUSE Protein eva-1 homolog A OS=Mus musculus OX=10090 GN=Eva1a PE=1 SV=2	1	1	1	1	1	1	1	1	7.1	7.1	7.1	7.1	0	0	0	11097000
sp|Q8R4C2|RUFY2_MOUSE	sp|Q8R4C2|RUFY2_MOUSE RUN and FYVE domain-containing protein 2 OS=Mus musculus OX=10090 GN=Rufy2 PE=1 SV=2	5	7	6	7	4	6	5	6	13.4	14.7	11.2	17.3	36173000	32441000	29641000	35242000
sp|P52432|RPAC1_MOUSE	sp|P52432|RPAC1_MOUSE DNA-directed RNA polymerases I and III subunit RPAC1 OS=Mus musculus OX=10090 GN=Polr1c PE=1 SV=3	1	0	0	1	1	0	0	1	4.6	0	0	5.2	2657200	0	0	0
sp|P36916|GNL1_MOUSE	sp|P36916|GNL1_MOUSE Guanine nucleotide-binding protein-like 1 OS=Mus musculus OX=10090 GN=Gnl1 PE=1 SV=4	15	16	11	15	15	16	11	15	32	35.3	26.2	33.3	270910000	273340000	239510000	272210000
sp|P25446|TNR6_MOUSE	sp|P25446|TNR6_MOUSE Tumor necrosis factor receptor superfamily member 6 OS=Mus musculus OX=10090 GN=Fas PE=1 SV=2	5	7	6	6	5	7	6	6	21.1	31.2	24.2	26	133920000	156360000	120480000	139400000
sp|Q9ESL4|M3K20_MOUSE	sp|Q9ESL4|M3K20_MOUSE Mitogen-activated protein kinase kinase kinase 20 OS=Mus musculus OX=10090 GN=Map3k20 PE=1 SV=1	2	1	2	2	2	1	2	2	3	1.1	2.1	3.6	0	0	0	25390000
sp|O08919|NUMBL_MOUSE	sp|O08919|NUMBL_MOUSE Numb-like protein OS=Mus musculus OX=10090 GN=Numbl PE=1 SV=3	4	4	1	4	3	3	1	2	8.9	8.9	1.7	7.3	29179000	43578000	0	36049000
sp|Q8C0J6|SWAHC_MOUSE	sp|Q8C0J6|SWAHC_MOUSE Ankyrin repeat domain-containing protein SOWAHC OS=Mus musculus OX=10090 GN=Sowahc PE=1 SV=2	4	5	4	6	4	5	4	6	10.4	16.2	10.4	18.4	52462000	41237000	44140000	45853000
sp|P42227|STAT3_MOUSE	sp|P42227|STAT3_MOUSE Signal transducer and activator of transcription 3 OS=Mus musculus OX=10090 GN=Stat3 PE=1 SV=2	30	28	28	28	30	28	28	28	64.2	54.7	55.1	55.1	1426700000	1138500000	1184800000	1091900000
sp|O88455|DHCR7_MOUSE	sp|O88455|DHCR7_MOUSE 7-dehydrocholesterol reductase OS=Mus musculus OX=10090 GN=Dhcr7 PE=1 SV=1	1	1	0	1	1	1	0	1	2.8	2.8	0	2.8	0	0	0	4841800
sp|Q80X73|PELO_MOUSE	sp|Q80X73|PELO_MOUSE Protein pelota homolog OS=Mus musculus OX=10090 GN=Pelo PE=1 SV=3	1	2	3	4	1	2	3	4	2.9	5.7	10.9	11.9	0	15504000	0	16258000
sp|P17225|PTBP1_MOUSE	sp|P17225|PTBP1_MOUSE Polypyrimidine tract-binding protein 1 OS=Mus musculus OX=10090 GN=Ptbp1 PE=1 SV=2	18	19	17	18	16	17	15	16	57.9	58.1	57.7	57.9	6006200000	9570800000	5280600000	8556300000
sp|Q5BLK4|TUT7_MOUSE	sp|Q5BLK4|TUT7_MOUSE Terminal uridylyltransferase 7 OS=Mus musculus OX=10090 GN=Tut7 PE=1 SV=3	5	2	4	5	5	2	4	5	3.9	2.1	3.7	5.1	17110000	20983000	14273000	21679000
sp|Q8R3Y8|I2BP1_MOUSE	sp|Q8R3Y8|I2BP1_MOUSE Interferon regulatory factor 2-binding protein 1 OS=Mus musculus OX=10090 GN=Irf2bp1 PE=1 SV=2	1	0	0	1	1	0	0	1	2.6	0	0	3.6	0	0	0	5477000
sp|Q99L45|IF2B_MOUSE	sp|Q99L45|IF2B_MOUSE Eukaryotic translation initiation factor 2 subunit 2 OS=Mus musculus OX=10090 GN=Eif2s2 PE=1 SV=1	4	7	4	6	4	7	4	6	12.7	27.8	13.3	19.3	77752000	137270000	97487000	153390000
sp|Q7TT23|CT194_MOUSE	sp|Q7TT23|CT194_MOUSE Uncharacterized protein C20orf194 homolog OS=Mus musculus OX=10090 PE=1 SV=2	9	12	8	10	9	12	8	10	11.4	15.9	10.6	12	96692000	109240000	100920000	89534000
sp|P31996|CD68_MOUSE	sp|P31996|CD68_MOUSE Macrosialin OS=Mus musculus OX=10090 GN=Cd68 PE=1 SV=1	3	5	3	5	3	5	3	5	13.5	16.9	13.5	16.9	393480000	482830000	352960000	486340000
sp|B1AVZ0|UPP_MOUSE	sp|B1AVZ0|UPP_MOUSE Uracil phosphoribosyltransferase homolog OS=Mus musculus OX=10090 GN=Uprt PE=1 SV=1	1	1	1	1	1	1	1	1	4.2	4.2	4.2	4.2	0	0	0	7717700
sp|Q9QZF2|GPC1_MOUSE	sp|Q9QZF2|GPC1_MOUSE Glypican-1 OS=Mus musculus OX=10090 GN=Gpc1 PE=1 SV=1	2	3	5	2	2	3	5	2	5.7	8.4	14.4	6.3	30363000	26418000	26709000	25951000
sp|P47754|CAZA2_MOUSE	sp|P47754|CAZA2_MOUSE F-actin-capping protein subunit alpha-2 OS=Mus musculus OX=10090 GN=Capza2 PE=1 SV=3	11	14	14	14	9	12	12	12	60.5	72	67.8	72	545060000	892060000	515970000	732060000
sp|Q9JKF1|IQGA1_MOUSE	sp|Q9JKF1|IQGA1_MOUSE Ras GTPase-activating-like protein IQGAP1 OS=Mus musculus OX=10090 GN=Iqgap1 PE=1 SV=2	74	81	66	77	72	79	63	74	60	66.4	57.3	64.8	3969900000	5331500000	3922200000	5079600000
sp|A2A8L5|PTPRF_MOUSE	sp|A2A8L5|PTPRF_MOUSE Receptor-type tyrosine-protein phosphatase F OS=Mus musculus OX=10090 GN=Ptprf PE=1 SV=1	40	42	32	46	34	34	27	37	33.4	36.8	27.2	37.2	553100000	710990000	543760000	664130000
sp|Q91VC3|IF4A3_MOUSE	sp|Q91VC3|IF4A3_MOUSE Eukaryotic initiation factor 4A-III OS=Mus musculus OX=10090 GN=Eif4a3 PE=1 SV=3	9	11	5	11	7	8	3	8	29.7	32.6	17.8	30.9	95126000	108190000	95645000	150590000
sp|P01029|CO4B_MOUSE	sp|P01029|CO4B_MOUSE Complement C4-B OS=Mus musculus OX=10090 GN=C4b PE=1 SV=3	4	5	5	4	4	5	5	4	3.8	4.1	4.4	3.8	20333000	30958000	26058000	25191000
sp|Q9Z127|LAT1_MOUSE	sp|Q9Z127|LAT1_MOUSE Large neutral amino acids transporter small subunit 1 OS=Mus musculus OX=10090 GN=Slc7a5 PE=1 SV=2	1	1	1	1	1	1	1	1	2.7	2.7	2.7	2.5	0	0	7767000	0
sp|Q9D787|PPIL2_MOUSE	sp|Q9D787|PPIL2_MOUSE RING-type E3 ubiquitin-protein ligase PPIL2 OS=Mus musculus OX=10090 GN=Ppil2 PE=1 SV=2	1	2	1	2	1	2	1	2	2.7	5.8	2.7	6	0	0	0	4890000
sp|Q9CXP8|GBG10_MOUSE	sp|Q9CXP8|GBG10_MOUSE Guanine nucleotide-binding protein G(I)/G(S)/G(O) subunit gamma-10 OS=Mus musculus OX=10090 GN=Gng10 PE=3 SV=1	3	4	4	4	3	4	4	4	69.1	69.1	69.1	69.1	142950000	120670000	172570000	95366000
sp|Q9D832|DNJB4_MOUSE	sp|Q9D832|DNJB4_MOUSE DnaJ homolog subfamily B member 4 OS=Mus musculus OX=10090 GN=Dnajb4 PE=1 SV=1	9	9	10	9	8	8	9	8	36.5	36.2	43.6	36.2	295740000	346860000	316210000	392700000
sp|Q9CQW1|YKT6_MOUSE	sp|Q9CQW1|YKT6_MOUSE Synaptobrevin homolog YKT6 OS=Mus musculus OX=10090 GN=Ykt6 PE=1 SV=1	7	8	7	11	7	8	7	11	40.9	51.5	40.4	68.2	478000000	333130000	327650000	414320000
sp|P12815|PDCD6_MOUSE	sp|P12815|PDCD6_MOUSE Programmed cell death protein 6 OS=Mus musculus OX=10090 GN=Pdcd6 PE=1 SV=2	8	7	8	9	8	7	8	9	61.8	61.3	61.8	66.5	795990000	915500000	812830000	1028600000
sp|Q61595|KTN1_MOUSE	sp|Q61595|KTN1_MOUSE Kinectin OS=Mus musculus OX=10090 GN=Ktn1 PE=1 SV=1	12	14	6	16	12	14	6	16	12.2	15.6	6.7	18	143060000	183210000	104840000	158500000
sp|Q6DFV3|RHG21_MOUSE	sp|Q6DFV3|RHG21_MOUSE Rho GTPase-activating protein 21 OS=Mus musculus OX=10090 GN=Arhgap21 PE=1 SV=1	6	7	8	9	6	7	8	9	6.1	5.3	7.7	7.8	36189000	30491000	32942000	31770000
sp|Q9WVA4|TAGL2_MOUSE;sp|Q9R1Q8|TAGL3_MOUSE	sp|Q9WVA4|TAGL2_MOUSE Transgelin-2 OS=Mus musculus OX=10090 GN=Tagln2 PE=1 SV=4	3	5	1	5	3	5	1	5	14.6	27.1	7	26.1	30315000	29113000	0	28782000
sp|Q9D706|RPAP3_MOUSE	sp|Q9D706|RPAP3_MOUSE RNA polymerase II-associated protein 3 OS=Mus musculus OX=10090 GN=Rpap3 PE=1 SV=1	18	20	16	20	18	20	16	20	33	37.4	29.5	36.5	205020000	267750000	216900000	266370000
sp|Q9DBS2|TPRGL_MOUSE	sp|Q9DBS2|TPRGL_MOUSE Tumor protein p63-regulated gene 1-like protein OS=Mus musculus OX=10090 GN=Tprg1l PE=1 SV=1	3	3	2	4	3	3	2	4	30.1	21.1	19.5	28.6	0	42556000	46029000	43893000
sp|O35239|PTN9_MOUSE	sp|O35239|PTN9_MOUSE Tyrosine-protein phosphatase non-receptor type 9 OS=Mus musculus OX=10090 GN=Ptpn9 PE=1 SV=2	8	9	5	7	8	9	5	7	18.2	18.4	11.6	13.7	68362000	84704000	72475000	77732000
sp|Q9ES74|NEK7_MOUSE	sp|Q9ES74|NEK7_MOUSE Serine/threonine-protein kinase Nek7 OS=Mus musculus OX=10090 GN=Nek7 PE=1 SV=1	3	5	3	3	2	5	3	3	15.6	24.8	19.9	15.9	0	38019000	0	32760000
sp|P15379|CD44_MOUSE	sp|P15379|CD44_MOUSE CD44 antigen OS=Mus musculus OX=10090 GN=Cd44 PE=1 SV=3	4	5	3	4	4	5	3	4	7.7	9.1	6	7.7	128060000	167260000	110040000	163260000
sp|P70318|TIAR_MOUSE	sp|P70318|TIAR_MOUSE Nucleolysin TIAR OS=Mus musculus OX=10090 GN=Tial1 PE=1 SV=1	5	8	2	6	4	6	2	4	20.9	29.1	7.4	23.2	69569000	116700000	39000000	66591000
sp|P70333|HNRH2_MOUSE	sp|P70333|HNRH2_MOUSE Heterogeneous nuclear ribonucleoprotein H2 OS=Mus musculus OX=10090 GN=Hnrnph2 PE=1 SV=1	9	11	9	11	5	6	4	6	31.6	37.9	27.6	37.9	593670000	650350000	409070000	663260000
sp|Q99L48|NMD3_MOUSE	sp|Q99L48|NMD3_MOUSE 60S ribosomal export protein NMD3 OS=Mus musculus OX=10090 GN=Nmd3 PE=1 SV=1	2	1	1	2	2	1	1	2	5.8	3.4	3.4	5.8	5977800	0	0	0
sp|Q9DCS3|MECR_MOUSE	sp|Q9DCS3|MECR_MOUSE Enoyl-[acyl-carrier-protein] reductase, mitochondrial OS=Mus musculus OX=10090 GN=Mecr PE=1 SV=2	1	0	0	1	1	0	0	1	5.1	0	0	5.1	0	0	0	3827700
sp|Q8R2Y0|ABHD6_MOUSE	sp|Q8R2Y0|ABHD6_MOUSE Monoacylglycerol lipase ABHD6 OS=Mus musculus OX=10090 GN=Abhd6 PE=1 SV=1	4	3	2	2	4	3	2	2	16.1	11.6	7.1	8.9	21765000	35096000	30615000	28939000
sp|Q8CGY8|OGT1_MOUSE	sp|Q8CGY8|OGT1_MOUSE UDP-N-acetylglucosamine--peptide N-acetylglucosaminyltransferase 110 kDa subunit OS=Mus musculus OX=10090 GN=Ogt PE=1 SV=2	11	13	9	15	11	13	9	15	15.1	19.5	14.1	21.9	130960000	166560000	140220000	158950000
sp|Q8R4H2|ARHGC_MOUSE	sp|Q8R4H2|ARHGC_MOUSE Rho guanine nucleotide exchange factor 12 OS=Mus musculus OX=10090 GN=Arhgef12 PE=1 SV=2	18	22	15	22	18	22	15	22	20.4	21.8	15.3	21.4	214690000	240140000	215810000	251190000
sp|Q9CZ69|CKLF6_MOUSE	sp|Q9CZ69|CKLF6_MOUSE CKLF-like MARVEL transmembrane domain-containing protein 6 OS=Mus musculus OX=10090 GN=Cmtm6 PE=1 SV=1	2	2	1	2	2	2	1	2	15.8	15.8	10.4	15.8	16011000	22805000	0	21519000
sp|P37040|NCPR_MOUSE	sp|P37040|NCPR_MOUSE NADPH--cytochrome P450 reductase OS=Mus musculus OX=10090 GN=Por PE=1 SV=2	7	6	5	8	7	6	5	8	15.5	17.6	11.9	22.6	93065000	129360000	74155000	151810000
sp|Q64345|IFIT3_MOUSE	sp|Q64345|IFIT3_MOUSE Interferon-induced protein with tetratricopeptide repeats 3 OS=Mus musculus OX=10090 GN=Ifit3 PE=1 SV=1	1	1	1	0	1	1	1	0	3.7	3.5	2.5	0	2550800	0	0	0
sp|O35344|IMA4_MOUSE	sp|O35344|IMA4_MOUSE Importin subunit alpha-4 OS=Mus musculus OX=10090 GN=Kpna3 PE=1 SV=1	9	11	8	8	6	8	6	5	31.7	36.5	25	29.6	125590000	166040000	135300000	152130000
sp|Q8BTX9|HSDL1_MOUSE	sp|Q8BTX9|HSDL1_MOUSE Inactive hydroxysteroid dehydrogenase-like protein 1 OS=Mus musculus OX=10090 GN=Hsdl1 PE=1 SV=1	6	3	5	7	6	3	5	7	33.6	19.1	24.8	30.6	83106000	97660000	71226000	93136000
sp|Q810A7|DDX42_MOUSE	sp|Q810A7|DDX42_MOUSE ATP-dependent RNA helicase DDX42 OS=Mus musculus OX=10090 GN=Ddx42 PE=1 SV=3	13	11	9	8	13	11	9	8	21.7	19.5	14.5	12.8	170830000	200540000	165410000	169740000
sp|Q9DCG9|TR112_MOUSE	sp|Q9DCG9|TR112_MOUSE Multifunctional methyltransferase subunit TRM112-like protein OS=Mus musculus OX=10090 GN=Trmt112 PE=1 SV=1	1	2	1	1	1	2	1	1	10.4	37.6	10.4	10.4	0	38671000	0	0
sp|O35682|MYADM_MOUSE	sp|O35682|MYADM_MOUSE Myeloid-associated differentiation marker OS=Mus musculus OX=10090 GN=Myadm PE=1 SV=2	5	5	4	5	5	5	4	5	15.9	15.9	13.4	15.9	286580000	398920000	239530000	415760000
sp|P67871|CSK2B_MOUSE	sp|P67871|CSK2B_MOUSE Casein kinase II subunit beta OS=Mus musculus OX=10090 GN=Csnk2b PE=1 SV=1	7	7	3	8	7	7	3	8	45.6	45.6	20.5	45.6	264620000	342450000	225470000	361790000
sp|Q9DBG3|AP2B1_MOUSE	sp|Q9DBG3|AP2B1_MOUSE AP-2 complex subunit beta OS=Mus musculus OX=10090 GN=Ap2b1 PE=1 SV=1	43	46	40	48	25	25	22	27	57	62.1	54.7	62.2	3438600000	5094900000	3547700000	4940000000
sp|Q8K4X7|PLCD_MOUSE	sp|Q8K4X7|PLCD_MOUSE 1-acyl-sn-glycerol-3-phosphate acyltransferase delta OS=Mus musculus OX=10090 GN=Agpat4 PE=1 SV=1	3	3	3	5	3	3	3	5	9	9	9	14	44260000	44674000	45437000	40898000
sp|Q9EQC5|SCYL1_MOUSE	sp|Q9EQC5|SCYL1_MOUSE N-terminal kinase-like protein OS=Mus musculus OX=10090 GN=Scyl1 PE=1 SV=1	6	7	5	9	6	7	5	9	15.9	16.1	9.2	22.3	65774000	83336000	64931000	82137000
sp|P26040|EZRI_MOUSE	sp|P26040|EZRI_MOUSE Ezrin OS=Mus musculus OX=10090 GN=Ezr PE=1 SV=3	32	39	27	34	24	27	18	26	54.8	60.8	45.1	57.2	8574100000	11605000000	8572500000	11353000000
sp|Q9JIW9|RALB_MOUSE	sp|Q9JIW9|RALB_MOUSE Ras-related protein Ral-B OS=Mus musculus OX=10090 GN=Ralb PE=1 SV=1	7	8	4	7	4	5	1	4	42.7	41.7	26.2	37.4	393800000	452800000	310480000	536270000
[truncated: 2,366 more rows]

## Sheet: Fig 2d
Fig. 2d Original images of immunoblots

## Sheet: Fig 2f
Fig. 2f Cilia motility analysis
		1st	2nd	3rd	4th	5th	total	percentage
Wdr47-/-+Centrin1-GFP	Planar	0/13	0/19	0/9	0/37	0/7	0/85	0
	Rotatory	13/13	19/19	9/9	37/37	7/7	85/85	1
Wdr47-/-+GFP-Wdr47	Planar	17/20	11/11	11/11	49/49		88/91	0.97
	Rotatory	3/20	0/11	0/11	0/49		3/91	0.03

## Sheet: Fig 2h
Fig. 2h Cells with rotatory and Hydin-positive cilia/Total cells
Cells with rotatory cilia/Total cells
experiments	1	2	3	Mean	S.D.	P value
day -4+Cre(day 5)	29/31	25/31	37/42	0.874	0.065
day -1+Cre(day 5)	3/32	1/40	1/35	0.049	0.039
day -4+Cre(day 15)	31/36	33/35	26/30	0.89	0.046	0.7446
day -1+Cre(day 15)	15/39	14/38	14/33	0.392	0.029	0.0002
Cells with Hydin-positive cilia/Total cells
experiments	1	2	3	Mean	S.D.	P value
day -4+Cre(day 5)	3/31	2/34	2/37	0.07	0.024
day -1+Cre(day 5)	31/31	32/35	30/34	0.93	0.061
day -4+Cre(day 15)	4/32	2/38	1/34	0.069	0.05	0.9796
day -1+Cre(day 15)	15/31	15/33	14/36	0.443	0.049	0.0004

## Sheet: Fig 2i
Fig. 2i CP-less cilia (%)
CP-less cilia (%)
experiments	1st	2nd	Mean	S.D.
day -1+Cre(day 5)	8/67	9/65	0.129	0.013
day -1+Cre(day 15)	31/65	21/50	0.449	0.04

[truncated: 22 more sheets: Fig 4a, Fig 4b, Fig 4c, Fig 4e, Fig 4g, Fig 5a, Fig 5c, Fig 5e, Fig 5g, Fig 5j, Fig 6b, Fig 6d, Fig 6e, Fig 6f, Fig 6g, Fig 7c, Fig 7d, Fig 7e, Fig 7f, Fig 7g …]
